# Supplementary material for: A dynamic calcium-force relationship model for sag behavior in fast skeletal muscle
Source: PLoS Comput Biol. 2023 Jun 8;19(6):e1011178. doi: 10.1371/journal.pcbi.1011178 (PMC10284414; doi:10.1371/journal.pcbi.1011178)
Supplement: S1 Data — (ZIP) [file pcbi.1011178.s016.zip]

Archive with 17 entries (17 files):
- fast_muscle.hoc
- figure.hoc
- figure.ses
- Istim.hoc
- Istim.mod
- Istim.o
- mod_func.c
- mod_func.o
- module1_2.mod
- module1_2.o
- module3.mod
- module3.o
- nrnmech.dll
- README.txt
- Xm.hoc
- Xm.mod
- Xm.o
