# Supplementary material for: A dynamic calcium-force relationship model for sag behavior in fast skeletal muscle
Source: PLoS Comput Biol. 2023 Jun 8;19(6):e1011178. doi: 10.1371/journal.pcbi.1011178 (PMC10284414; doi:10.1371/journal.pcbi.1011178)
Supplement: S1 Data — (ZIP) [file pcbi.1011178.s016.zip › fast_muscle.hoc]

// Simulation parameters
	tstop = 3000         
	dt = 0.0020833       
	v_init = -70

// Section
create fast_muscle          

fast_muscle {
	// Geometry	
	L = 10
	diam = 10

    // Cable property
	insert pas
	g_pas = 2*10^-3
    cm = 20
	
	// Calcium dynamics and crossbridge mechanics
	insert CaSP
	insert fHill
}
