# Supplementary material for: A dynamic calcium-force relationship model for sag behavior in fast skeletal muscle
Source: PLoS Comput Biol. 2023 Jun 8;19(6):e1011178. doi: 10.1371/journal.pcbi.1011178 (PMC10284414; doi:10.1371/journal.pcbi.1011178)
Supplement: S1 Data — (ZIP) [file pcbi.1011178.s016.zip › figure.ses]

{load_file("nrngui.hoc")}
objectvar save_window_, rvp_
objectvar scene_vector_[11]
objectvar ocbox_, ocbox_list_, scene_, scene_list_
{ocbox_list_ = new List()  scene_list_ = new List()}
{pwman_place(0,0,0)}
{
xpanel("RunControl", 0)
v_init = -70
xvalue("Init","v_init", 1,"stdinit()", 1, 1 )
xbutton("Init & Run","run()")
xbutton("Stop","stoprun=1")
runStopAt = 5
xvalue("Continue til","runStopAt", 1,"{continuerun(runStopAt) stoprun=1}", 1, 1 )
runStopIn = 1
xvalue("Continue for","runStopIn", 1,"{continuerun(t + runStopIn) stoprun=1}", 1, 1 )
xbutton("Single Step","steprun()")
t = 3000
xvalue("t","t", 2 )
tstop = 3000
xvalue("Tstop","tstop", 1,"tstop_changed()", 0, 1 )
dt = 0.0020833
xvalue("dt","dt", 1,"setdt()", 0, 1 )
steps_per_ms = 40
xvalue("Points plotted/ms","steps_per_ms", 1,"setdt()", 0, 1 )
screen_update_invl = 0.05
xvalue("Scrn update invl","screen_update_invl", 1,"", 0, 1 )
realtime = 86.89
xvalue("Real Time","realtime", 0,"", 0, 1 )
xpanel(19,276)
}
{
xpanel("Istim[0] at fast_muscle(0.5)", 0)
xlabel("Istim[0] at fast_muscle(0.5)")
istim.del = 1010
xvalue("del","istim.del", 1,"", 0, 1 )
istim.ton = 1
xvalue("ton","istim.ton", 1,"", 0, 1 )
istim.toff = 100
xvalue("toff","istim.toff", 1,"", 0, 1 )
istim.num = 1
xvalue("num","istim.num", 1,"", 0, 1 )
istim.amp = 1
xvalue("amp","istim.amp", 1,"", 0, 1 )
istim.i = 0
xvalue("i","istim.i", 0,"", 0, 1 )
xpanel(19,715)
}
{
save_window_ = new Graph(0)
save_window_.size(-100,3000,0,1.5)
scene_vector_[2] = save_window_
{save_window_.view(-100, 0, 3100, 1.5, 966, 606, 301.5, 234.1)}
graphList[1].append(save_window_)
save_window_.save_name("graphList[1].")
save_window_.addvar("fast_muscle.F_norm_fHill( 0.5 )", 3, 1, 0.543283, 0.984248, 2)
}
{
save_window_ = new Graph(0)
save_window_.size(-100,3000,0,1)
scene_vector_[3] = save_window_
{save_window_.view(-100, 0, 3100, 1, 553, 276, 300.6, 79.3)}
graphList[1].append(save_window_)
save_window_.save_name("graphList[1].")
save_window_.addvar("istim.i", 3, 1, 0.811976, 0.973409, 2)
}
{
xpanel("Xm[0] at fast_muscle(0.5)", 0)
xlabel("Xm[0] at fast_muscle(0.5)")
xm.amp = 5
xvalue("amp","xm.amp", 1,"", 0, 1 )
xpanel(306,276)
}
{
save_window_ = new Graph(0)
save_window_.size(-100,3000,0,1)
scene_vector_[4] = save_window_
{save_window_.view(-100, 0, 3100, 1, 558, 800, 300.6, 88.3)}
graphList[1].append(save_window_)
save_window_.save_name("graphList[1].")
save_window_.addvar("fast_muscle.A_fHill( 0.5 )", 3, 1, 0.632335, 1.02945, 2)
}
{
save_window_ = new Graph(0)
save_window_.size(-100,3000,0,2.5e-05)
scene_vector_[5] = save_window_
{save_window_.view(-100, 0, 3100, 2.5e-05, 553, 450, 300.6, 82)}
graphList[1].append(save_window_)
save_window_.save_name("graphList[1].")
save_window_.addexpr("fast_muscle.CaT_CaSP( 0.5 )", 3, 1, 0.572455, 1.02568, 2)
}
{
save_window_ = new Graph(0)
save_window_.size(-100,3000,2.27374e-13,3.4e-05)
scene_vector_[6] = save_window_
{save_window_.view(-100, 2.27374e-13, 3100, 3.4e-05, 554, 630, 300.6, 75.7)}
graphList[1].append(save_window_)
save_window_.save_name("graphList[1].")
save_window_.addexpr("fast_muscle.Ca_CaSP( 0.5 )", 3, 1, 0.587425, 1.02511, 2)
}
{
save_window_ = new Graph(0)
save_window_.size(-100,3000,0.04,0.18)
scene_vector_[7] = save_window_
{save_window_.view(-100, 0.04, 3100, 0.14, 962, 273, 301.5, 196.3)}
graphList[1].append(save_window_)
save_window_.save_name("graphList[1].")
save_window_.addvar("fast_muscle.C1_CaSP( 0.5 )", 3, 0, 0.591045, 0.95745, 2)
save_window_.addvar("fast_muscle.C2_CaSP( 0.5 )", 2, 0, 0.591045, 0.955988, 2)
}
{
xpanel("fast_muscle(0 - 1) (Parameters)", 0)
xlabel("fast_muscle(0 - 1) (Parameters)")
xlabel("nseg = 1")
fast_muscle.L = 10
xvalue("L","fast_muscle.L", 1,"define_shape()", 0, 0 )
fast_muscle.Ra = 35.4
xvalue("Ra","fast_muscle.Ra", 1,"fast_muscle.Ra += 0", 0, 1 )
fast_muscle.diam = 10
xvalue("diam","fast_muscle.diam", 1,"", 0, 0 )
fast_muscle.cm = 20
xvalue("cm","fast_muscle.cm", 1,"", 0, 0 )
fast_muscle.g_pas = 0.002
xvalue("g_pas","fast_muscle.g_pas", 1,"", 0, 0 )
fast_muscle.e_pas = -70
xvalue("e_pas","fast_muscle.e_pas", 1,"", 0, 0 )
fast_muscle.K1_CaSP = 3000
xvalue("K1_CaSP","fast_muscle.K1_CaSP", 1,"", 0, 0 )
fast_muscle.K2_CaSP = 3
xvalue("K2_CaSP","fast_muscle.K2_CaSP", 1,"", 0, 0 )
fast_muscle.K3_CaSP = 400
xvalue("K3_CaSP","fast_muscle.K3_CaSP", 1,"", 0, 0 )
fast_muscle.K4_CaSP = 1
xvalue("K4_CaSP","fast_muscle.K4_CaSP", 1,"", 0, 0 )
fast_muscle.K5i_CaSP = 400000
xvalue("K5i_CaSP","fast_muscle.K5i_CaSP", 1,"", 0, 0 )
fast_muscle.K6i_CaSP = 150
xvalue("K6i_CaSP","fast_muscle.K6i_CaSP", 1,"", 0, 0 )
fast_muscle.K_CaSP = 850
xvalue("K_CaSP","fast_muscle.K_CaSP", 1,"", 0, 0 )
fast_muscle.Rmax_CaSP = 10
xvalue("Rmax_CaSP","fast_muscle.Rmax_CaSP", 1,"", 0, 0 )
fast_muscle.Umax_CaSP = 2000
xvalue("Umax_CaSP","fast_muscle.Umax_CaSP", 1,"", 0, 0 )
fast_muscle.t1_CaSP = 1
xvalue("t1_CaSP","fast_muscle.t1_CaSP", 1,"", 0, 0 )
fast_muscle.t2_CaSP = 13
xvalue("t2_CaSP","fast_muscle.t2_CaSP", 1,"", 0, 0 )
fast_muscle.phi1_CaSP = 0.004
xvalue("phi1_CaSP","fast_muscle.phi1_CaSP", 1,"", 0, 0 )
fast_muscle.phi2_CaSP = 0.98
xvalue("phi2_CaSP","fast_muscle.phi2_CaSP", 1,"", 0, 0 )
fast_muscle.phi3_CaSP = 0.0002
xvalue("phi3_CaSP","fast_muscle.phi3_CaSP", 1,"", 0, 0 )
fast_muscle.phi4_CaSP = 0.999
xvalue("phi4_CaSP","fast_muscle.phi4_CaSP", 1,"", 0, 0 )
fast_muscle.C1i_CaSP = 0.154
xvalue("C1i_CaSP","fast_muscle.C1i_CaSP", 1,"", 0, 0 )
fast_muscle.C1n1_CaSP = 0.01
xvalue("C1n1_CaSP","fast_muscle.C1n1_CaSP", 1,"", 0, 0 )
fast_muscle.C1n2_CaSP = 0.15
xvalue("C1n2_CaSP","fast_muscle.C1n2_CaSP", 1,"", 0, 0 )
fast_muscle.C1n3_CaSP = 0.01
xvalue("C1n3_CaSP","fast_muscle.C1n3_CaSP", 1,"", 0, 0 )
fast_muscle.C1n4_CaSP = 85
xvalue("C1n4_CaSP","fast_muscle.C1n4_CaSP", 1,"", 0, 0 )
fast_muscle.C2i_CaSP = 0.11
xvalue("C2i_CaSP","fast_muscle.C2i_CaSP", 1,"", 0, 0 )
fast_muscle.C2n1_CaSP = -0.0315
xvalue("C2n1_CaSP","fast_muscle.C2n1_CaSP", 1,"", 0, 0 )
fast_muscle.C2n2_CaSP = 0.27
xvalue("C2n2_CaSP","fast_muscle.C2n2_CaSP", 1,"", 0, 0 )
fast_muscle.C2n3_CaSP = 0.015
xvalue("C2n3_CaSP","fast_muscle.C2n3_CaSP", 1,"", 0, 0 )
fast_muscle.C2n4_CaSP = 70
xvalue("C2n4_CaSP","fast_muscle.C2n4_CaSP", 1,"", 0, 0 )
fast_muscle.C3_CaSP = 54.717
xvalue("C3_CaSP","fast_muscle.C3_CaSP", 1,"", 0, 0 )
fast_muscle.C4_CaSP = -18.847
xvalue("C4_CaSP","fast_muscle.C4_CaSP", 1,"", 0, 0 )
fast_muscle.C5_CaSP = 3.905
xvalue("C5_CaSP","fast_muscle.C5_CaSP", 1,"", 0, 0 )
fast_muscle.alpha_CaSP = 1.65
xvalue("alpha_CaSP","fast_muscle.alpha_CaSP", 1,"", 0, 0 )
fast_muscle.Kse_fHill = 0.16
xvalue("Kse_fHill","fast_muscle.Kse_fHill", 1,"", 0, 0 )
fast_muscle.p0_5_fHill = 100.3
xvalue("p0_5_fHill","fast_muscle.p0_5_fHill", 1,"", 0, 0 )
fast_muscle.g1_fHill = -0.0045
xvalue("g1_fHill","fast_muscle.g1_fHill", 1,"", 0, 0 )
fast_muscle.g2_fHill = 0.0981
xvalue("g2_fHill","fast_muscle.g2_fHill", 1,"", 0, 0 )
fast_muscle.g3_fHill = 0.6211
xvalue("g3_fHill","fast_muscle.g3_fHill", 1,"", 0, 0 )
fast_muscle.a0_fHill = 0.4
xvalue("a0_fHill","fast_muscle.a0_fHill", 1,"", 0, 0 )
fast_muscle.b0_fHill = 99.7
xvalue("b0_fHill","fast_muscle.b0_fHill", 1,"", 0, 0 )
fast_muscle.c0_fHill = -57.1
xvalue("c0_fHill","fast_muscle.c0_fHill", 1,"", 0, 0 )
fast_muscle.d0_fHill = 42.2
xvalue("d0_fHill","fast_muscle.d0_fHill", 1,"", 0, 0 )
xpanel(1380,0)
}

//Begin VectorPlay[0]
{
load_file("vplay.hoc")
}
{
ocbox_=new VectorPlay(1)
}
{object_push(ocbox_)}
vy = new Vector(32180)
vx = new Vector(32180)
for i=0,32179 { vx.x[i]=fscan() vy.x[i]=fscan()}
0 -5.99202
0.1 -5.99322
0.2 -5.99438
0.3 -5.9955
0.4 -5.99659
0.5 -5.99763
0.6 -5.99864
0.7 -5.99961
0.8 -6.00054
0.9 -6.00144
1 -6.0023
1.1 -6.00312
1.2 -6.0039
1.3 -6.00464
1.4 -6.00535
1.5 -6.00602
1.6 -6.00665
1.7 -6.00724
1.8 -6.0078
1.9 -6.00832
2 -6.0088
2.1 -6.00924
2.2 -6.00965
2.3 -6.01002
2.4 -6.01035
2.5 -6.01064
2.6 -6.0109
2.7 -6.01112
2.8 -6.0113
2.9 -6.01144
3 -6.01155
3.1 -6.01162
3.2 -6.01165
3.3 -6.01164
3.4 -6.0116
3.5 -6.01152
3.6 -6.0114
3.7 -6.01125
3.8 -6.01105
3.9 -6.01082
4 -6.01056
4.1 -6.01025
4.2 -6.00991
4.3 -6.00953
4.4 -6.00912
4.5 -6.00867
4.6 -6.00818
4.7 -6.00765
4.8 -6.00709
4.9 -6.00649
5 -6.00585
5.1 -6.00518
5.2 -6.00447
5.3 -6.00372
5.4 -6.00293
5.5 -6.00211
5.6 -6.00125
5.7 -6.00036
5.8 -5.99943
5.9 -5.99846
6 -5.99746
6.1 -5.99641
6.2 -5.99534
6.3 -5.99422
6.4 -5.99307
6.5 -5.99189
6.6 -5.99066
6.7 -5.98941
6.8 -5.98811
6.9 -5.98678
7 -5.98541
7.1 -5.98401
7.2 -5.98257
7.3 -5.98109
7.4 -5.97958
7.5 -5.97803
7.6 -5.97645
7.7 -5.97483
7.8 -5.97317
7.9 -5.97148
8 -5.96975
8.1 -5.96799
8.2 -5.96619
8.3 -5.96436
8.4 -5.96249
8.5 -5.96058
8.6 -5.95864
8.7 -5.95666
8.8 -5.95465
8.9 -5.95261
9 -5.95052
9.1 -5.9484
9.2 -5.94625
9.3 -5.94406
9.4 -5.94184
9.5 -5.93958
9.6 -5.93729
9.7 -5.93496
9.8 -5.93259
9.9 -5.93019
10 -5.92776
10.1 -5.92529
10.2 -5.92278
10.3 -5.92024
10.4 -5.91767
10.5 -5.91506
10.6 -5.91241
10.7 -5.90973
10.8 -5.90702
10.9 -5.90427
11 -5.90148
11.1 -5.89866
11.2 -5.8958
11.3 -5.89291
11.4 -5.88999
11.5 -5.88703
11.6 -5.88403
11.7 -5.881
11.8 -5.87793
11.9 -5.87483
12 -5.87169
12.1 -5.86851
12.2 -5.8653
12.3 -5.86205
12.4 -5.85877
12.5 -5.85545
12.6 -5.8521
12.7 -5.84871
12.8 -5.84528
12.9 -5.84181
13 -5.83831
13.1 -5.83477
13.2 -5.83119
13.3 -5.82757
13.4 -5.82391
13.5 -5.82022
13.6 -5.81649
13.7 -5.81271
13.8 -5.8089
13.9 -5.80504
14 -5.80114
14.1 -5.7972
14.2 -5.79322
14.3 -5.7892
14.4 -5.78513
14.5 -5.78101
14.6 -5.77685
14.7 -5.77264
14.8 -5.76839
14.9 -5.76409
15 -5.75974
15.1 -5.75533
15.2 -5.75088
15.3 -5.74638
15.4 -5.74183
15.5 -5.73722
15.6 -5.73257
15.7 -5.72787
15.8 -5.72312
15.9 -5.71832
16 -5.71348
16.1 -5.70859
16.2 -5.70364
16.3 -5.69866
16.4 -5.69364
16.5 -5.6886
16.6 -5.68354
16.7 -5.67845
16.8 -5.67333
16.9 -5.66819
17 -5.66302
17.1 -5.65783
17.2 -5.65262
17.3 -5.64738
17.4 -5.64213
17.5 -5.63685
17.6 -5.63155
17.7 -5.62623
17.8 -5.62089
17.9 -5.61554
18 -5.61016
18.1 -5.60477
18.2 -5.59937
18.3 -5.59394
18.4 -5.5885
18.5 -5.58305
18.6 -5.57758
18.7 -5.5721
18.8 -5.5666
18.9 -5.5611
19 -5.55558
19.1 -5.55004
19.2 -5.5445
19.3 -5.53895
19.4 -5.53339
19.5 -5.52781
19.6 -5.52223
19.7 -5.51664
19.8 -5.51104
19.9 -5.50544
20 -5.49982
20.1 -5.4942
20.2 -5.48858
20.3 -5.48295
20.4 -5.47731
20.5 -5.47167
20.6 -5.46602
20.7 -5.46037
20.8 -5.45472
20.9 -5.44906
21 -5.4434
21.1 -5.43773
21.2 -5.43207
21.3 -5.4264
21.4 -5.42073
21.5 -5.41506
21.6 -5.40938
21.7 -5.40371
21.8 -5.39804
21.9 -5.39236
22 -5.38669
22.1 -5.38101
22.2 -5.37534
22.3 -5.36967
22.4 -5.36399
22.5 -5.35832
22.6 -5.35265
22.7 -5.34699
22.8 -5.34132
22.9 -5.33566
23 -5.32999
23.1 -5.32434
23.2 -5.31868
23.3 -5.31303
23.4 -5.30738
23.5 -5.30173
23.6 -5.29608
23.7 -5.29044
23.8 -5.28481
23.9 -5.27917
24 -5.27354
24.1 -5.26792
24.2 -5.26229
24.3 -5.25667
24.4 -5.25106
24.5 -5.24545
24.6 -5.23984
24.7 -5.23424
24.8 -5.22864
24.9 -5.22305
25 -5.21746
25.1 -5.21187
25.2 -5.20629
25.3 -5.20071
25.4 -5.19514
25.5 -5.18957
25.6 -5.18401
25.7 -5.17845
25.8 -5.17289
25.9 -5.16733
26 -5.16178
26.1 -5.15624
26.2 -5.15069
26.3 -5.14515
26.4 -5.13962
26.5 -5.13409
26.6 -5.12855
26.7 -5.12303
26.8 -5.1175
26.9 -5.11198
27 -5.10646
27.1 -5.10094
27.2 -5.09543
27.3 -5.08992
27.4 -5.0844
27.5 -5.07889
27.6 -5.07339
27.7 -5.06788
27.8 -5.06237
27.9 -5.05687
28 -5.05137
28.1 -5.04586
28.2 -5.04036
28.3 -5.03486
28.4 -5.02936
28.5 -5.02385
28.6 -5.01835
28.7 -5.01285
28.8 -5.00735
28.9 -5.00185
29 -4.99634
29.1 -4.99084
29.2 -4.98533
29.3 -4.97983
29.4 -4.97432
29.5 -4.96881
29.6 -4.9633
29.7 -4.95779
29.8 -4.95227
29.9 -4.94676
30 -4.94124
30.1 -4.93572
30.2 -4.93019
30.3 -4.92466
30.4 -4.91913
30.5 -4.9136
30.6 -4.90807
30.7 -4.90253
30.8 -4.89698
30.9 -4.89144
31 -4.88589
31.1 -4.88033
31.2 -4.87477
31.3 -4.86921
31.4 -4.86365
31.5 -4.85808
31.6 -4.8525
31.7 -4.84692
31.8 -4.84134
31.9 -4.83575
32 -4.83016
32.1 -4.82456
32.2 -4.81896
32.3 -4.81335
32.4 -4.80774
32.5 -4.80212
32.6 -4.7965
32.7 -4.79087
32.8 -4.78524
32.9 -4.7796
33 -4.77396
33.1 -4.76832
33.2 -4.76266
33.3 -4.75701
33.4 -4.75134
33.5 -4.74568
33.6 -4.74
33.7 -4.73433
33.8 -4.72865
33.9 -4.72296
34 -4.71727
34.1 -4.71157
34.2 -4.70587
34.3 -4.70016
34.4 -4.69445
34.5 -4.68874
34.6 -4.68302
34.7 -4.67729
34.8 -4.67156
34.9 -4.66583
35 -4.66009
35.1 -4.65435
35.2 -4.64861
35.3 -4.64286
35.4 -4.6371
35.5 -4.63135
35.6 -4.62559
35.7 -4.61982
35.8 -4.61405
35.9 -4.60828
36 -4.60251
36.1 -4.59673
36.2 -4.59095
36.3 -4.58516
36.4 -4.57938
36.5 -4.57359
36.6 -4.5678
36.7 -4.562
36.8 -4.55621
36.9 -4.55041
37 -4.54461
37.1 -4.5388
37.2 -4.533
37.3 -4.52719
37.4 -4.52139
37.5 -4.51558
37.6 -4.50977
37.7 -4.50396
37.8 -4.49815
37.9 -4.49234
38 -4.48652
38.1 -4.48071
38.2 -4.4749
38.3 -4.46909
38.4 -4.46328
38.5 -4.45747
38.6 -4.45166
38.7 -4.44585
38.8 -4.44004
38.9 -4.43423
39 -4.42843
39.1 -4.42262
39.2 -4.41682
39.3 -4.41102
39.4 -4.40522
39.5 -4.39943
39.6 -4.39364
39.7 -4.38785
39.8 -4.38206
39.9 -4.37628
40 -4.3705
40.1 -4.36472
40.2 -4.35895
40.3 -4.35318
40.4 -4.34742
40.5 -4.34166
40.6 -4.3359
40.7 -4.33015
40.8 -4.3244
40.9 -4.31866
41 -4.31293
41.1 -4.3072
41.2 -4.30147
41.3 -4.29575
41.4 -4.29004
41.5 -4.28433
41.6 -4.27863
41.7 -4.27293
41.8 -4.26724
41.9 -4.26156
42 -4.25588
42.1 -4.25021
42.2 -4.24454
42.3 -4.23889
42.4 -4.23324
42.5 -4.22759
42.6 -4.22196
42.7 -4.21633
42.8 -4.2107
42.9 -4.20509
43 -4.19948
43.1 -4.19388
43.2 -4.18829
43.3 -4.1827
43.4 -4.17712
43.5 -4.17155
43.6 -4.16599
43.7 -4.16043
43.8 -4.15489
43.9 -4.14935
44 -4.14382
44.1 -4.13829
44.2 -4.13278
44.3 -4.12727
44.4 -4.12177
44.5 -4.11628
44.6 -4.11079
44.7 -4.10532
44.8 -4.09985
44.9 -4.09439
45 -4.08893
45.1 -4.08349
45.2 -4.07805
45.3 -4.07262
45.4 -4.0672
45.5 -4.06178
45.6 -4.05638
45.7 -4.05098
45.8 -4.04558
45.9 -4.0402
46 -4.03482
46.1 -4.02945
46.2 -4.02409
46.3 -4.01873
46.4 -4.01338
46.5 -4.00804
46.6 -4.0027
46.7 -3.99738
46.8 -3.99205
46.9 -3.98674
47 -3.98143
47.1 -3.97612
47.2 -3.97083
47.3 -3.96554
47.4 -3.96025
47.5 -3.95497
47.6 -3.9497
47.7 -3.94443
47.8 -3.93916
47.9 -3.9339
48 -3.92865
48.1 -3.9234
48.2 -3.91816
48.3 -3.91292
48.4 -3.90768
48.5 -3.90245
48.6 -3.89722
48.7 -3.89199
48.8 -3.88677
48.9 -3.88155
49 -3.87634
49.1 -3.87112
49.2 -3.86591
49.3 -3.8607
49.4 -3.8555
49.5 -3.85029
49.6 -3.84509
49.7 -3.83989
49.8 -3.83469
49.9 -3.82949
50 -3.82429
50.1 -3.81909
50.2 -3.8139
50.3 -3.8087
50.4 -3.80351
50.5 -3.79831
50.6 -3.79311
50.7 -3.78792
50.8 -3.78272
50.9 -3.77752
51 -3.77232
51.1 -3.76712
51.2 -3.76192
51.3 -3.75672
51.4 -3.75152
51.5 -3.74631
51.6 -3.74111
51.7 -3.7359
51.8 -3.73069
51.9 -3.72547
52 -3.72026
52.1 -3.71504
52.2 -3.70983
52.3 -3.7046
52.4 -3.69938
52.5 -3.69415
52.6 -3.68893
52.7 -3.68369
52.8 -3.67846
52.9 -3.67322
53 -3.66798
53.1 -3.66274
53.2 -3.65749
53.3 -3.65224
53.4 -3.64699
53.5 -3.64173
53.6 -3.63648
53.7 -3.63121
53.8 -3.62595
53.9 -3.62068
54 -3.6154
54.1 -3.61013
54.2 -3.60485
54.3 -3.59956
54.4 -3.59428
54.5 -3.58899
54.6 -3.58369
54.7 -3.57839
54.8 -3.57309
54.9 -3.56779
55 -3.56248
55.1 -3.55717
55.2 -3.55185
55.3 -3.54653
55.4 -3.54121
55.5 -3.53588
55.6 -3.53055
55.7 -3.52521
55.8 -3.51988
55.9 -3.51454
56 -3.50919
56.1 -3.50384
56.2 -3.49849
56.3 -3.49313
56.4 -3.48777
56.5 -3.48241
56.6 -3.47705
56.7 -3.47168
56.8 -3.4663
56.9 -3.46093
57 -3.45555
57.1 -3.45017
57.2 -3.44478
57.3 -3.43939
57.4 -3.434
57.5 -3.4286
57.6 -3.4232
57.7 -3.4178
57.8 -3.4124
57.9 -3.40699
58 -3.40158
58.1 -3.39617
58.2 -3.39075
58.3 -3.38534
58.4 -3.37992
58.5 -3.3745
58.6 -3.36907
58.7 -3.36365
58.8 -3.35822
58.9 -3.35279
59 -3.34736
59.1 -3.34192
59.2 -3.33649
59.3 -3.33105
59.4 -3.32561
59.5 -3.32017
59.6 -3.31473
59.7 -3.30929
59.8 -3.30384
59.9 -3.2984
60 -3.29295
60.1 -3.2875
60.2 -3.28205
60.3 -3.2766
60.4 -3.27115
60.5 -3.2657
60.6 -3.26024
60.7 -3.25479
60.8 -3.24933
60.9 -3.24387
61 -3.23842
61.1 -3.23296
61.2 -3.2275
61.3 -3.22204
61.4 -3.21659
61.5 -3.21113
61.6 -3.20567
61.7 -3.20021
61.8 -3.19475
61.9 -3.18929
62 -3.18383
62.1 -3.17837
62.2 -3.17291
62.3 -3.16745
62.4 -3.16199
62.5 -3.15653
62.6 -3.15106
62.7 -3.1456
62.8 -3.14014
62.9 -3.13468
63 -3.12922
63.1 -3.12376
63.2 -3.1183
63.3 -3.11284
63.4 -3.10738
63.5 -3.10192
63.6 -3.09646
63.7 -3.091
63.8 -3.08554
63.9 -3.08008
64 -3.07462
64.1 -3.06917
64.2 -3.06371
64.3 -3.05825
64.4 -3.05279
64.5 -3.04733
64.6 -3.04187
64.7 -3.03641
64.8 -3.03096
64.9 -3.0255
65 -3.02004
65.1 -3.01458
65.2 -3.00912
65.3 -3.00366
65.4 -2.9982
65.5 -2.99275
65.6 -2.98729
65.7 -2.98183
65.8 -2.97637
65.9 -2.97091
66 -2.96545
66.1 -2.95999
66.2 -2.95453
66.3 -2.94907
66.4 -2.94361
66.5 -2.93815
66.6 -2.93269
66.7 -2.92723
66.8 -2.92177
66.9 -2.9163
67 -2.91084
67.1 -2.90538
67.2 -2.89991
67.3 -2.89445
67.4 -2.88898
67.5 -2.88352
67.6 -2.87805
67.7 -2.87258
67.8 -2.86711
67.9 -2.86164
68 -2.85617
68.1 -2.8507
68.2 -2.84523
68.3 -2.83976
68.4 -2.83428
68.5 -2.82881
68.6 -2.82333
68.7 -2.81785
68.8 -2.81237
68.9 -2.8069
69 -2.80142
69.1 -2.79593
69.2 -2.79045
69.3 -2.78497
69.4 -2.77948
69.5 -2.774
69.6 -2.76851
69.7 -2.76303
69.8 -2.75754
69.9 -2.75205
70 -2.74656
70.1 -2.74107
70.2 -2.73557
70.3 -2.73008
70.4 -2.72459
70.5 -2.71909
70.6 -2.71359
70.7 -2.7081
70.8 -2.7026
70.9 -2.6971
71 -2.6916
71.1 -2.6861
71.2 -2.68059
71.3 -2.67509
71.4 -2.66959
71.5 -2.66408
71.6 -2.65858
71.7 -2.65307
71.8 -2.64756
71.9 -2.64205
72 -2.63654
72.1 -2.63103
72.2 -2.62552
72.3 -2.62001
72.4 -2.6145
72.5 -2.60899
72.6 -2.60347
72.7 -2.59796
72.8 -2.59244
72.9 -2.58692
73 -2.58141
73.1 -2.57589
73.2 -2.57037
73.3 -2.56485
73.4 -2.55933
73.5 -2.55381
73.6 -2.54829
73.7 -2.54277
73.8 -2.53724
73.9 -2.53172
74 -2.5262
74.1 -2.52067
74.2 -2.51515
74.3 -2.50962
74.4 -2.5041
74.5 -2.49857
74.6 -2.49304
74.7 -2.48751
74.8 -2.48199
74.9 -2.47646
75 -2.47093
75.1 -2.4654
75.2 -2.45987
75.3 -2.45434
75.4 -2.44881
75.5 -2.44328
75.6 -2.43775
75.7 -2.43222
75.8 -2.42669
75.9 -2.42116
76 -2.41563
76.1 -2.4101
76.2 -2.40457
76.3 -2.39904
76.4 -2.39351
76.5 -2.38798
76.6 -2.38245
76.7 -2.37692
76.8 -2.37139
76.9 -2.36586
77 -2.36033
77.1 -2.3548
77.2 -2.34927
77.3 -2.34375
77.4 -2.33822
77.5 -2.33269
77.6 -2.32717
77.7 -2.32164
77.8 -2.31612
77.9 -2.31059
78 -2.30507
78.1 -2.29955
78.2 -2.29402
78.3 -2.2885
78.4 -2.28298
78.5 -2.27746
78.6 -2.27194
78.7 -2.26643
78.8 -2.26091
78.9 -2.25539
79 -2.24988
79.1 -2.24436
79.2 -2.23885
79.3 -2.23334
79.4 -2.22782
79.5 -2.22231
79.6 -2.2168
79.7 -2.21129
79.8 -2.20578
79.9 -2.20028
80 -2.19477
80.1 -2.18926
80.2 -2.18376
80.3 -2.17826
80.4 -2.17275
80.5 -2.16725
80.6 -2.16175
80.7 -2.15625
80.8 -2.15075
80.9 -2.14525
81 -2.13976
81.1 -2.13426
81.2 -2.12877
81.3 -2.12327
81.4 -2.11778
81.5 -2.11229
81.6 -2.1068
81.7 -2.10131
81.8 -2.09583
81.9 -2.09034
82 -2.08486
82.1 -2.07937
82.2 -2.07389
82.3 -2.06841
82.4 -2.06293
82.5 -2.05745
82.6 -2.05198
82.7 -2.0465
82.8 -2.04103
82.9 -2.03555
83 -2.03008
83.1 -2.02461
83.2 -2.01915
83.3 -2.01368
83.4 -2.00822
83.5 -2.00275
83.6 -1.99729
83.7 -1.99183
83.8 -1.98637
83.9 -1.98091
84 -1.97545
84.1 -1.96999
84.2 -1.96454
84.3 -1.95908
84.4 -1.95363
84.5 -1.94818
84.6 -1.94272
84.7 -1.93727
84.8 -1.93182
84.9 -1.92637
85 -1.92092
85.1 -1.91548
85.2 -1.91003
85.3 -1.90458
85.4 -1.89914
85.5 -1.89369
85.6 -1.88825
85.7 -1.8828
85.8 -1.87736
85.9 -1.87192
86 -1.86647
86.1 -1.86103
86.2 -1.85559
86.3 -1.85015
86.4 -1.8447
86.5 -1.83926
86.6 -1.83382
86.7 -1.82838
86.8 -1.82294
86.9 -1.8175
87 -1.81206
87.1 -1.80662
87.2 -1.80117
87.3 -1.79573
87.4 -1.79029
87.5 -1.78485
87.6 -1.77941
87.7 -1.77397
87.8 -1.76852
87.9 -1.76308
88 -1.75764
88.1 -1.75219
88.2 -1.74675
88.3 -1.74131
88.4 -1.73586
88.5 -1.73042
88.6 -1.72498
88.7 -1.71953
88.8 -1.71409
88.9 -1.70864
89 -1.70319
89.1 -1.69775
89.2 -1.6923
89.3 -1.68685
89.4 -1.68141
89.5 -1.67596
89.6 -1.67051
89.7 -1.66506
89.8 -1.65961
89.9 -1.65416
90 -1.64871
90.1 -1.64326
90.2 -1.63781
90.3 -1.63236
90.4 -1.62691
90.5 -1.62145
90.6 -1.616
90.7 -1.61055
90.8 -1.60509
90.9 -1.59964
91 -1.59418
91.1 -1.58872
91.2 -1.58327
91.3 -1.57781
91.4 -1.57235
91.5 -1.5669
91.6 -1.56144
91.7 -1.55598
91.8 -1.55052
91.9 -1.54506
92 -1.5396
92.1 -1.53414
92.2 -1.52867
92.3 -1.52321
92.4 -1.51775
92.5 -1.51228
92.6 -1.50682
92.7 -1.50135
92.8 -1.49588
92.9 -1.49041
93 -1.48495
93.1 -1.47948
93.2 -1.47401
93.3 -1.46854
93.4 -1.46306
93.5 -1.45759
93.6 -1.45212
93.7 -1.44664
93.8 -1.44117
93.9 -1.43569
94 -1.43022
94.1 -1.42474
94.2 -1.41926
94.3 -1.41378
94.4 -1.4083
94.5 -1.40282
94.6 -1.39734
94.7 -1.39186
94.8 -1.38638
94.9 -1.3809
95 -1.37542
95.1 -1.36993
95.2 -1.36445
95.3 -1.35896
95.4 -1.35348
95.5 -1.348
95.6 -1.34251
95.7 -1.33702
95.8 -1.33154
95.9 -1.32605
96 -1.32056
96.1 -1.31508
96.2 -1.30959
96.3 -1.3041
96.4 -1.29861
96.5 -1.29313
96.6 -1.28764
96.7 -1.28215
96.8 -1.27666
96.9 -1.27117
97 -1.26568
97.1 -1.26019
97.2 -1.2547
97.3 -1.24922
97.4 -1.24373
97.5 -1.23824
97.6 -1.23275
97.7 -1.22726
97.8 -1.22177
97.9 -1.21629
98 -1.2108
98.1 -1.20531
98.2 -1.19983
98.3 -1.19434
98.4 -1.18886
98.5 -1.18337
98.6 -1.17789
98.7 -1.1724
98.8 -1.16692
98.9 -1.16144
99 -1.15596
99.1 -1.15048
99.2 -1.145
99.3 -1.13953
99.4 -1.13405
99.5 -1.12858
99.6 -1.1231
99.7 -1.11763
99.8 -1.11216
99.9 -1.10669
100 -1.10122
100.1 -1.09576
100.2 -1.09029
100.3 -1.08483
100.4 -1.07936
100.5 -1.0739
100.6 -1.06844
100.7 -1.06298
100.8 -1.05752
100.9 -1.05207
101 -1.04661
101.1 -1.04116
101.2 -1.03571
101.3 -1.03025
101.4 -1.0248
101.5 -1.01936
101.6 -1.01391
101.7 -1.00846
101.8 -1.00302
101.9 -0.997573
102 -0.99213
102.1 -0.986688
102.2 -0.981247
102.3 -0.975807
102.4 -0.970369
102.5 -0.964931
102.6 -0.959494
102.7 -0.954057
102.8 -0.948622
102.9 -0.943187
103 -0.937753
103.1 -0.93232
103.2 -0.926887
103.3 -0.921455
103.4 -0.916024
103.5 -0.910592
103.6 -0.905162
103.7 -0.899732
103.8 -0.894302
103.9 -0.888872
104 -0.883443
104.1 -0.878014
104.2 -0.872585
104.3 -0.867156
104.4 -0.861728
104.5 -0.856299
104.6 -0.850871
104.7 -0.845443
104.8 -0.840015
104.9 -0.834586
105 -0.829158
105.1 -0.823729
105.2 -0.8183
105.3 -0.812871
105.4 -0.807442
105.5 -0.802012
105.6 -0.796582
105.7 -0.791151
105.8 -0.78572
105.9 -0.780288
106 -0.774855
106.1 -0.769422
106.2 -0.763988
106.3 -0.758554
106.4 -0.753118
106.5 -0.747682
106.6 -0.742244
106.7 -0.736806
106.8 -0.731367
106.9 -0.725927
107 -0.720485
107.1 -0.715043
107.2 -0.7096
107.3 -0.704155
107.4 -0.69871
107.5 -0.693263
107.6 -0.687815
107.7 -0.682366
107.8 -0.676916
107.9 -0.671464
108 -0.666012
108.1 -0.660558
108.2 -0.655102
108.3 -0.649645
108.4 -0.644187
108.5 -0.638727
108.6 -0.633265
108.7 -0.627802
108.8 -0.622337
108.9 -0.616871
109 -0.611404
109.1 -0.605934
109.2 -0.600464
109.3 -0.594991
109.4 -0.589517
109.5 -0.584042
109.6 -0.578565
109.7 -0.573086
109.8 -0.567605
109.9 -0.562123
110 -0.556639
110.1 -0.551153
110.2 -0.545665
110.3 -0.540175
110.4 -0.534683
110.5 -0.52919
110.6 -0.523694
110.7 -0.518196
110.8 -0.512696
110.9 -0.507194
111 -0.501689
111.1 -0.496183
111.2 -0.490674
111.3 -0.485163
111.4 -0.479649
111.5 -0.474133
111.6 -0.468615
111.7 -0.463094
111.8 -0.45757
111.9 -0.452044
112 -0.446515
112.1 -0.440984
112.2 -0.43545
112.3 -0.429914
112.4 -0.424374
112.5 -0.418832
112.6 -0.413288
112.7 -0.40774
112.8 -0.40219
112.9 -0.396637
113 -0.391081
113.1 -0.385523
113.2 -0.379961
113.3 -0.374397
113.4 -0.36883
113.5 -0.36326
113.6 -0.357688
113.7 -0.352112
113.8 -0.346534
113.9 -0.340953
114 -0.335369
114.1 -0.329783
114.2 -0.324193
114.3 -0.318602
114.4 -0.313007
114.5 -0.30741
114.6 -0.301811
114.7 -0.296209
114.8 -0.290605
114.9 -0.284999
115 -0.279392
115.1 -0.273782
115.2 -0.268171
115.3 -0.262558
115.4 -0.256944
115.5 -0.251328
115.6 -0.245712
115.7 -0.240094
115.8 -0.234476
115.9 -0.228858
116 -0.223239
116.1 -0.21762
116.2 -0.212001
116.3 -0.206382
116.4 -0.200763
116.5 -0.195146
116.6 -0.189528
116.7 -0.183912
116.8 -0.178297
116.9 -0.172684
117 -0.167072
117.1 -0.161461
117.2 -0.155853
117.3 -0.150247
117.4 -0.144643
117.5 -0.139041
117.6 -0.133443
117.7 -0.127847
117.8 -0.122254
117.9 -0.116664
118 -0.111078
118.1 -0.105496
118.2 -0.0999172
118.3 -0.0943426
118.4 -0.0887721
118.5 -0.083206
118.6 -0.0776444
118.7 -0.0720874
118.8 -0.0665352
118.9 -0.060988
119 -0.0554459
119.1 -0.0499091
119.2 -0.0443775
119.3 -0.0388515
119.4 -0.0333309
119.5 -0.0278161
119.6 -0.022307
119.7 -0.0168037
119.8 -0.0113064
119.9 -0.00581502
120 -0.000329729
120.1 0.00514944
120.2 0.0106224
120.3 0.0160892
120.4 0.0215497
120.5 0.027004
120.6 0.0324519
120.7 0.0378935
120.8 0.0433288
120.9 0.0487577
121 0.0541804
121.1 0.0595967
121.2 0.0650068
121.3 0.0704107
121.4 0.0758083
121.5 0.0811999
121.6 0.0865853
121.7 0.0919646
121.8 0.097338
121.9 0.102705
122 0.108067
122.1 0.113423
122.2 0.118773
122.3 0.124117
122.4 0.129456
122.5 0.13479
122.6 0.140118
122.7 0.145441
122.8 0.150759
122.9 0.156072
123 0.16138
123.1 0.166683
123.2 0.171982
123.3 0.177276
123.4 0.182566
123.5 0.187852
123.6 0.193133
123.7 0.198411
123.8 0.203684
123.9 0.208955
124 0.214221
124.1 0.219484
124.2 0.224744
124.3 0.230001
124.4 0.235255
124.5 0.240506
124.6 0.245755
124.7 0.251001
124.8 0.256245
124.9 0.261486
125 0.266726
125.1 0.271964
125.2 0.2772
125.3 0.282434
125.4 0.287667
125.5 0.292899
125.6 0.298129
125.7 0.303359
125.8 0.308588
125.9 0.313817
126 0.319045
126.1 0.324272
126.2 0.3295
126.3 0.334727
126.4 0.339955
126.5 0.345183
126.6 0.350411
126.7 0.35564
126.8 0.360869
126.9 0.366099
127 0.37133
127.1 0.376561
127.2 0.381794
127.3 0.387028
127.4 0.392263
127.5 0.397499
127.6 0.402738
127.7 0.407977
127.8 0.413219
127.9 0.418462
128 0.423707
128.1 0.428955
128.2 0.434204
128.3 0.439456
128.4 0.44471
128.5 0.449966
128.6 0.455225
128.7 0.460487
128.8 0.465752
128.9 0.471019
129 0.47629
129.1 0.481563
129.2 0.48684
129.3 0.49212
129.4 0.497404
129.5 0.502691
129.6 0.507982
129.7 0.513276
129.8 0.518574
129.9 0.523877
130 0.529183
130.1 0.534493
130.2 0.539808
130.3 0.545127
130.4 0.550451
130.5 0.555779
130.6 0.561112
130.7 0.56645
130.8 0.571793
130.9 0.57714
131 0.582493
131.1 0.587851
131.2 0.593214
131.3 0.598582
131.4 0.603956
131.5 0.609335
131.6 0.61472
131.7 0.62011
131.8 0.625506
131.9 0.630908
132 0.636315
132.1 0.641728
132.2 0.647147
132.3 0.652571
132.4 0.658002
132.5 0.663439
132.6 0.668881
132.7 0.67433
132.8 0.679784
132.9 0.685245
133 0.690712
133.1 0.696185
133.2 0.701663
133.3 0.707148
133.4 0.712639
133.5 0.718137
133.6 0.72364
133.7 0.729149
133.8 0.734664
133.9 0.740185
134 0.745712
134.1 0.751245
134.2 0.756783
134.3 0.762328
134.4 0.767878
134.5 0.773433
134.6 0.778995
134.7 0.784561
134.8 0.790134
134.9 0.795711
135 0.801294
135.1 0.806882
135.2 0.812475
135.3 0.818074
135.4 0.823677
135.5 0.829285
135.6 0.834897
135.7 0.840515
135.8 0.846136
135.9 0.851762
136 0.857393
136.1 0.863027
136.2 0.868665
136.3 0.874307
136.4 0.879953
136.5 0.885602
136.6 0.891255
136.7 0.89691
136.8 0.902569
136.9 0.90823
137 0.913894
137.1 0.91956
137.2 0.925229
137.3 0.930899
137.4 0.936571
137.5 0.942245
137.6 0.94792
137.7 0.953596
137.8 0.959273
137.9 0.964951
138 0.97063
138.1 0.976309
138.2 0.981988
138.3 0.987667
138.4 0.993346
138.5 0.999025
138.6 1.0047
138.7 1.01038
138.8 1.01606
138.9 1.02173
139 1.02741
139.1 1.03308
139.2 1.03875
139.3 1.04442
139.4 1.05009
139.5 1.05575
139.6 1.06142
139.7 1.06708
139.8 1.07274
139.9 1.07839
140 1.08405
140.1 1.0897
140.2 1.09534
140.3 1.10099
140.4 1.10662
140.5 1.11226
140.6 1.11789
140.7 1.12352
140.8 1.12915
140.9 1.13477
141 1.14039
141.1 1.14601
141.2 1.15162
141.3 1.15723
141.4 1.16283
141.5 1.16843
141.6 1.17403
141.7 1.17963
141.8 1.18522
141.9 1.19081
142 1.19639
142.1 1.20197
142.2 1.20755
142.3 1.21313
142.4 1.2187
142.5 1.22427
142.6 1.22983
142.7 1.2354
142.8 1.24096
142.9 1.24652
143 1.25207
143.1 1.25762
143.2 1.26317
143.3 1.26872
143.4 1.27427
143.5 1.27981
143.6 1.28535
143.7 1.29089
143.8 1.29642
143.9 1.30196
144 1.30749
144.1 1.31302
144.2 1.31855
144.3 1.32408
144.4 1.3296
144.5 1.33513
144.6 1.34065
144.7 1.34617
144.8 1.35169
144.9 1.35721
145 1.36273
145.1 1.36825
145.2 1.37376
145.3 1.37928
145.4 1.38479
145.5 1.39031
145.6 1.39582
145.7 1.40133
145.8 1.40685
145.9 1.41236
146 1.41787
146.1 1.42338
146.2 1.42889
146.3 1.4344
146.4 1.43991
146.5 1.44541
146.6 1.45092
146.7 1.45643
146.8 1.46194
146.9 1.46744
147 1.47295
147.1 1.47845
147.2 1.48396
147.3 1.48946
147.4 1.49497
147.5 1.50047
147.6 1.50598
147.7 1.51148
147.8 1.51699
147.9 1.52249
148 1.528
148.1 1.5335
148.2 1.539
148.3 1.54451
148.4 1.55001
148.5 1.55551
148.6 1.56102
148.7 1.56652
148.8 1.57202
148.9 1.57753
149 1.58303
149.1 1.58853
149.2 1.59403
149.3 1.59954
149.4 1.60504
149.5 1.61054
149.6 1.61604
149.7 1.62154
149.8 1.62705
149.9 1.63255
150 1.63805
150.1 1.64355
150.2 1.64905
150.3 1.65455
150.4 1.66005
150.5 1.66555
150.6 1.67105
150.7 1.67655
150.8 1.68205
150.9 1.68755
151 1.69305
151.1 1.69855
151.2 1.70405
151.3 1.70955
151.4 1.71505
151.5 1.72054
151.6 1.72604
151.7 1.73154
151.8 1.73704
151.9 1.74253
152 1.74803
152.1 1.75353
152.2 1.75902
152.3 1.76452
152.4 1.77001
152.5 1.77551
152.6 1.781
152.7 1.78649
152.8 1.79199
152.9 1.79748
153 1.80297
153.1 1.80846
153.2 1.81395
153.3 1.81944
153.4 1.82493
153.5 1.83041
153.6 1.8359
153.7 1.84139
153.8 1.84687
153.9 1.85236
154 1.85784
154.1 1.86332
154.2 1.8688
154.3 1.87428
154.4 1.87977
154.5 1.88525
154.6 1.89072
154.7 1.8962
154.8 1.90168
154.9 1.90716
155 1.91263
155.1 1.91811
155.2 1.92358
155.3 1.92906
155.4 1.93453
155.5 1.94001
155.6 1.94548
155.7 1.95095
155.8 1.95642
155.9 1.9619
156 1.96737
156.1 1.97284
156.2 1.97831
156.3 1.98378
156.4 1.98925
156.5 1.99472
156.6 2.0002
156.7 2.00567
156.8 2.01114
156.9 2.01661
157 2.02209
157.1 2.02756
157.2 2.03303
157.3 2.03851
157.4 2.04398
157.5 2.04946
157.6 2.05494
157.7 2.06041
157.8 2.06589
157.9 2.07137
158 2.07685
158.1 2.08234
158.2 2.08782
158.3 2.09331
158.4 2.09879
158.5 2.10428
158.6 2.10977
158.7 2.11526
158.8 2.12076
158.9 2.12625
159 2.13175
159.1 2.13725
159.2 2.14275
159.3 2.14825
159.4 2.15376
159.5 2.15926
159.6 2.16477
159.7 2.17028
159.8 2.1758
159.9 2.18131
160 2.18683
160.1 2.19235
160.2 2.19787
160.3 2.20339
160.4 2.20892
160.5 2.21445
160.6 2.21998
160.7 2.22551
160.8 2.23105
160.9 2.23659
161 2.24213
161.1 2.24767
161.2 2.25322
161.3 2.25876
161.4 2.26431
161.5 2.26987
161.6 2.27542
161.7 2.28098
161.8 2.28654
161.9 2.2921
162 2.29767
162.1 2.30324
162.2 2.30881
162.3 2.31438
162.4 2.31996
162.5 2.32554
162.6 2.33112
162.7 2.3367
162.8 2.34229
162.9 2.34788
163 2.35347
163.1 2.35907
163.2 2.36467
163.3 2.37027
163.4 2.37588
163.5 2.38149
163.6 2.3871
163.7 2.39272
163.8 2.39834
163.9 2.40396
164 2.40958
164.1 2.41521
164.2 2.42085
164.3 2.42648
164.4 2.43212
164.5 2.43777
164.6 2.44341
164.7 2.44906
164.8 2.45472
164.9 2.46038
165 2.46604
165.1 2.47171
165.2 2.47738
165.3 2.48305
165.4 2.48873
165.5 2.49441
165.6 2.5001
165.7 2.50579
165.8 2.51148
165.9 2.51718
166 2.52288
166.1 2.52859
166.2 2.5343
166.3 2.54001
166.4 2.54573
166.5 2.55145
166.6 2.55718
166.7 2.56291
166.8 2.56865
166.9 2.57438
167 2.58012
167.1 2.58587
167.2 2.59162
167.3 2.59737
167.4 2.60312
167.5 2.60888
167.6 2.61465
167.7 2.62041
167.8 2.62618
167.9 2.63195
168 2.63773
168.1 2.6435
168.2 2.64928
168.3 2.65507
168.4 2.66085
168.5 2.66664
168.6 2.67243
168.7 2.67822
168.8 2.68401
168.9 2.68981
169 2.6956
169.1 2.7014
169.2 2.7072
169.3 2.713
169.4 2.71881
169.5 2.72461
169.6 2.73041
169.7 2.73622
169.8 2.74202
169.9 2.74783
170 2.75363
170.1 2.75944
170.2 2.76524
170.3 2.77105
170.4 2.77685
170.5 2.78265
170.6 2.78845
170.7 2.79426
170.8 2.80006
170.9 2.80585
171 2.81165
171.1 2.81745
171.2 2.82324
171.3 2.82903
171.4 2.83482
171.5 2.84061
171.6 2.84639
171.7 2.85218
171.8 2.85796
171.9 2.86374
172 2.86951
172.1 2.87528
172.2 2.88105
172.3 2.88682
172.4 2.89259
172.5 2.89835
172.6 2.9041
172.7 2.90985
172.8 2.9156
172.9 2.92135
173 2.92709
173.1 2.93282
173.2 2.93856
173.3 2.94428
173.4 2.95
173.5 2.95572
173.6 2.96143
173.7 2.96714
173.8 2.97284
173.9 2.97853
174 2.98422
174.1 2.98991
174.2 2.99559
174.3 3.00126
174.4 3.00692
174.5 3.01259
174.6 3.01824
174.7 3.02389
174.8 3.02953
174.9 3.03516
175 3.04079
175.1 3.04642
175.2 3.05203
175.3 3.05764
175.4 3.06324
175.5 3.06884
175.6 3.07443
175.7 3.08001
175.8 3.08559
175.9 3.09116
176 3.09672
176.1 3.10227
176.2 3.10782
176.3 3.11336
176.4 3.1189
176.5 3.12443
176.6 3.12995
176.7 3.13546
176.8 3.14097
176.9 3.14647
177 3.15196
177.1 3.15745
177.2 3.16293
177.3 3.1684
177.4 3.17387
177.5 3.17933
177.6 3.18478
177.7 3.19023
177.8 3.19567
177.9 3.2011
178 3.20653
178.1 3.21195
178.2 3.21737
178.3 3.22278
178.4 3.22818
178.5 3.23358
178.6 3.23897
178.7 3.24436
178.8 3.24974
178.9 3.25511
179 3.26048
179.1 3.26585
179.2 3.27121
179.3 3.27656
179.4 3.28191
179.5 3.28726
179.6 3.2926
179.7 3.29793
179.8 3.30326
179.9 3.30859
180 3.31391
180.1 3.31923
180.2 3.32454
180.3 3.32985
180.4 3.33516
180.5 3.34046
180.6 3.34576
180.7 3.35105
180.8 3.35634
180.9 3.36163
181 3.36691
181.1 3.37219
181.2 3.37747
181.3 3.38274
181.4 3.38801
181.5 3.39328
181.6 3.39854
181.7 3.4038
181.8 3.40906
181.9 3.41432
182 3.41957
182.1 3.42482
182.2 3.43007
182.3 3.43532
182.4 3.44056
182.5 3.4458
182.6 3.45104
182.7 3.45627
182.8 3.46151
182.9 3.46674
183 3.47197
183.1 3.4772
183.2 3.48243
183.3 3.48766
183.4 3.49288
183.5 3.4981
183.6 3.50333
183.7 3.50855
183.8 3.51377
183.9 3.51898
184 3.5242
184.1 3.52942
184.2 3.53464
184.3 3.53985
184.4 3.54507
184.5 3.55028
184.6 3.5555
184.7 3.56072
184.8 3.56593
184.9 3.57115
185 3.57636
185.1 3.58158
185.2 3.5868
185.3 3.59202
185.4 3.59723
185.5 3.60246
185.6 3.60768
185.7 3.6129
185.8 3.61812
185.9 3.62335
186 3.62858
186.1 3.63381
186.2 3.63904
186.3 3.64427
186.4 3.64951
186.5 3.65475
186.6 3.65999
186.7 3.66523
186.8 3.67048
186.9 3.67573
187 3.68098
187.1 3.68624
187.2 3.6915
187.3 3.69676
187.4 3.70203
187.5 3.7073
187.6 3.71257
187.7 3.71785
187.8 3.72313
187.9 3.72842
188 3.73371
188.1 3.739
188.2 3.7443
188.3 3.74961
188.4 3.75491
188.5 3.76023
188.6 3.76554
188.7 3.77087
188.8 3.77619
188.9 3.78152
189 3.78686
189.1 3.7922
189.2 3.79754
189.3 3.80289
189.4 3.80824
189.5 3.8136
189.6 3.81896
189.7 3.82433
189.8 3.8297
189.9 3.83508
190 3.84046
190.1 3.84585
190.2 3.85123
190.3 3.85663
190.4 3.86203
190.5 3.86743
190.6 3.87283
190.7 3.87824
190.8 3.88366
190.9 3.88908
191 3.8945
191.1 3.89993
191.2 3.90536
191.3 3.91079
191.4 3.91623
191.5 3.92167
191.6 3.92711
191.7 3.93256
191.8 3.93801
191.9 3.94347
192 3.94893
192.1 3.95439
192.2 3.95986
192.3 3.96533
192.4 3.97081
192.5 3.97628
192.6 3.98177
192.7 3.98725
192.8 3.99274
192.9 3.99823
193 4.00373
193.1 4.00923
193.2 4.01473
193.3 4.02024
193.4 4.02575
193.5 4.03126
193.6 4.03678
193.7 4.0423
193.8 4.04783
193.9 4.05335
194 4.05889
194.1 4.06443
194.2 4.06997
194.3 4.07551
194.4 4.08106
194.5 4.08662
194.6 4.09218
194.7 4.09774
194.8 4.10331
194.9 4.10888
195 4.11446
195.1 4.12004
195.2 4.12563
195.3 4.13122
195.4 4.13681
195.5 4.14241
195.6 4.14802
195.7 4.15363
195.8 4.15924
195.9 4.16486
196 4.17049
196.1 4.17612
196.2 4.18175
196.3 4.18739
196.4 4.19303
196.5 4.19868
196.6 4.20433
196.7 4.20998
196.8 4.21564
196.9 4.2213
197 4.22697
197.1 4.23264
197.2 4.23831
197.3 4.24399
197.4 4.24966
197.5 4.25535
197.6 4.26103
197.7 4.26672
197.8 4.27241
197.9 4.2781
198 4.28379
198.1 4.28949
198.2 4.29518
198.3 4.30088
198.4 4.30658
198.5 4.31228
198.6 4.31798
198.7 4.32367
198.8 4.32937
198.9 4.33507
199 4.34076
199.1 4.34645
199.2 4.35214
199.3 4.35783
199.4 4.36351
199.5 4.36919
199.6 4.37487
199.7 4.38054
199.8 4.3862
199.9 4.39186
200 4.39752
200.1 4.40317
200.2 4.40881
200.3 4.41444
200.4 4.42007
200.5 4.42569
200.6 4.4313
200.7 4.4369
200.8 4.44249
200.9 4.44807
201 4.45364
201.1 4.4592
201.2 4.46475
201.3 4.47029
201.4 4.47581
201.5 4.48132
201.6 4.48682
201.7 4.4923
201.8 4.49776
201.9 4.50322
202 4.50865
202.1 4.51407
202.2 4.51947
202.3 4.52485
202.4 4.53022
202.5 4.53556
202.6 4.54089
202.7 4.54619
202.8 4.55148
202.9 4.55674
203 4.56198
203.1 4.5672
203.2 4.57239
203.3 4.57756
203.4 4.58271
203.5 4.58783
203.6 4.59292
203.7 4.59799
203.8 4.60303
203.9 4.60804
204 4.61303
204.1 4.61798
204.2 4.62291
204.3 4.62781
204.4 4.63267
204.5 4.63751
204.6 4.64231
204.7 4.64708
204.8 4.65182
204.9 4.65653
205 4.6612
205.1 4.66584
205.2 4.67044
205.3 4.67501
205.4 4.67954
205.5 4.68404
205.6 4.6885
205.7 4.69292
205.8 4.6973
205.9 4.70165
206 4.70596
206.1 4.71023
206.2 4.71446
206.3 4.71864
206.4 4.72279
206.5 4.7269
206.6 4.73097
206.7 4.735
206.8 4.73898
206.9 4.74292
207 4.74682
207.1 4.75068
207.2 4.75449
207.3 4.75826
207.4 4.76199
207.5 4.76567
207.6 4.76931
207.7 4.77291
207.8 4.77646
207.9 4.77996
208 4.78342
208.1 4.78683
208.2 4.7902
208.3 4.79353
208.4 4.7968
208.5 4.80004
208.6 4.80322
208.7 4.80636
208.8 4.80945
208.9 4.8125
209 4.8155
209.1 4.81845
209.2 4.82136
209.3 4.82422
209.4 4.82703
209.5 4.8298
209.6 4.83252
209.7 4.83519
209.8 4.83782
209.9 4.8404
210 4.84293
210.1 4.84541
210.2 4.84785
210.3 4.85024
210.4 4.85258
210.5 4.85488
210.6 4.85713
210.7 4.85934
210.8 4.8615
210.9 4.86361
211 4.86567
211.1 4.8677
211.2 4.86967
211.3 4.8716
211.4 4.87349
211.5 4.87533
211.6 4.87712
211.7 4.87887
211.8 4.88058
211.9 4.88225
212 4.88387
212.1 4.88544
212.2 4.88698
212.3 4.88847
212.4 4.88993
212.5 4.89134
212.6 4.89271
212.7 4.89404
212.8 4.89533
212.9 4.89658
213 4.89779
213.1 4.89896
213.2 4.9001
213.3 4.9012
213.4 4.90226
213.5 4.90328
213.6 4.90427
213.7 4.90522
213.8 4.90614
213.9 4.90702
214 4.90787
214.1 4.90869
214.2 4.90947
214.3 4.91023
214.4 4.91095
214.5 4.91164
214.6 4.9123
214.7 4.91293
214.8 4.91353
214.9 4.91411
215 4.91465
215.1 4.91517
215.2 4.91567
215.3 4.91614
215.4 4.91658
215.5 4.917
215.6 4.9174
215.7 4.91777
215.8 4.91813
215.9 4.91846
216 4.91877
216.1 4.91906
216.2 4.91933
216.3 4.91959
216.4 4.91982
216.5 4.92004
216.6 4.92024
216.7 4.92043
216.8 4.9206
216.9 4.92076
217 4.9209
217.1 4.92103
217.2 4.92114
217.3 4.92125
217.4 4.92134
217.5 4.92142
217.6 4.92149
217.7 4.92155
217.8 4.92161
217.9 4.92165
218 4.92168
218.1 4.92171
218.2 4.92173
218.3 4.92174
218.4 4.92175
218.5 4.92174
218.6 4.92174
218.7 4.92173
218.8 4.92171
218.9 4.92169
219 4.92166
219.1 4.92163
219.2 4.9216
219.3 4.92157
219.4 4.92153
219.5 4.92148
219.6 4.92144
219.7 4.92139
219.8 4.92135
219.9 4.9213
220 4.92125
220.1 4.92119
220.2 4.92114
220.3 4.92109
220.4 4.92103
220.5 4.92098
220.6 4.92092
220.7 4.92087
220.8 4.92081
220.9 4.92076
221 4.9207
221.1 4.92065
221.2 4.9206
221.3 4.92054
221.4 4.92049
221.5 4.92044
221.6 4.92039
221.7 4.92034
221.8 4.92029
221.9 4.92024
222 4.92019
222.1 4.92015
222.2 4.92011
222.3 4.92006
222.4 4.92002
222.5 4.91998
222.6 4.91995
222.7 4.91991
222.8 4.91988
222.9 4.91984
223 4.91981
223.1 4.91978
223.2 4.91976
223.3 4.91973
223.4 4.91971
223.5 4.91969
223.6 4.91967
223.7 4.91965
223.8 4.91964
223.9 4.91963
224 4.91962
224.1 4.91961
224.2 4.9196
224.3 4.9196
224.4 4.9196
224.5 4.9196
224.6 4.9196
224.7 4.91961
224.8 4.91962
224.9 4.91963
225 4.91965
225.1 4.91966
225.2 4.91968
225.3 4.9197
225.4 4.91973
225.5 4.91975
225.6 4.91978
225.7 4.91981
225.8 4.91984
225.9 4.91988
226 4.91991
226.1 4.91995
226.2 4.91999
226.3 4.92003
226.4 4.92007
226.5 4.92012
226.6 4.92016
226.7 4.92021
226.8 4.92026
226.9 4.92031
227 4.92036
227.1 4.92042
227.2 4.92047
227.3 4.92052
227.4 4.92058
227.5 4.92064
227.6 4.92069
227.7 4.92075
227.8 4.92081
227.9 4.92087
228 4.92093
228.1 4.92099
228.2 4.92104
228.3 4.9211
228.4 4.92116
228.5 4.92122
228.6 4.92128
228.7 4.92134
228.8 4.9214
228.9 4.92146
229 4.92151
229.1 4.92157
229.2 4.92163
229.3 4.92168
229.4 4.92173
229.5 4.92179
229.6 4.92184
229.7 4.92189
229.8 4.92194
229.9 4.92199
230 4.92204
230.1 4.92208
230.2 4.92213
230.3 4.92218
230.4 4.92222
230.5 4.92226
230.6 4.9223
230.7 4.92234
230.8 4.92238
230.9 4.92242
231 4.92246
231.1 4.9225
231.2 4.92253
231.3 4.92257
231.4 4.92261
231.5 4.92264
231.6 4.92267
231.7 4.9227
231.8 4.92273
231.9 4.92276
232 4.92279
232.1 4.92282
232.2 4.92285
232.3 4.92287
232.4 4.9229
232.5 4.92292
232.6 4.92294
232.7 4.92297
232.8 4.92299
232.9 4.92301
233 4.92303
233.1 4.92305
233.2 4.92306
233.3 4.92308
233.4 4.9231
233.5 4.92311
233.6 4.92312
233.7 4.92314
233.8 4.92315
233.9 4.92316
234 4.92317
234.1 4.92319
234.2 4.9232
234.3 4.9232
234.4 4.92321
234.5 4.92322
234.6 4.92323
234.7 4.92324
234.8 4.92324
234.9 4.92325
235 4.92325
235.1 4.92326
235.2 4.92326
235.3 4.92327
235.4 4.92327
235.5 4.92328
235.6 4.92328
235.7 4.92328
235.8 4.92329
235.9 4.92329
236 4.92329
236.1 4.92329
236.2 4.92329
236.3 4.92329
236.4 4.92329
236.5 4.9233
236.6 4.9233
236.7 4.9233
236.8 4.9233
236.9 4.9233
237 4.9233
237.1 4.9233
237.2 4.9233
237.3 4.9233
237.4 4.9233
237.5 4.9233
237.6 4.9233
237.7 4.9233
237.8 4.9233
237.9 4.92331
238 4.92331
238.1 4.92331
238.2 4.92331
238.3 4.92331
238.4 4.92331
238.5 4.92332
238.6 4.92332
238.7 4.92332
238.8 4.92332
238.9 4.92333
239 4.92333
239.1 4.92333
239.2 4.92334
239.3 4.92334
239.4 4.92335
239.5 4.92335
239.6 4.92336
239.7 4.92336
239.8 4.92337
239.9 4.92337
240 4.92338
240.1 4.92338
240.2 4.92339
240.3 4.9234
240.4 4.92341
240.5 4.92341
240.6 4.92342
240.7 4.92343
240.8 4.92344
240.9 4.92344
241 4.92345
241.1 4.92346
241.2 4.92347
241.3 4.92348
241.4 4.92348
241.5 4.92349
241.6 4.9235
241.7 4.92351
241.8 4.92351
241.9 4.92352
242 4.92353
242.1 4.92354
242.2 4.92354
242.3 4.92355
242.4 4.92356
242.5 4.92356
242.6 4.92357
242.7 4.92358
242.8 4.92358
242.9 4.92359
243 4.9236
243.1 4.9236
243.2 4.92361
243.3 4.92361
243.4 4.92361
243.5 4.92362
243.6 4.92362
243.7 4.92363
243.8 4.92363
243.9 4.92363
244 4.92364
244.1 4.92364
244.2 4.92364
244.3 4.92364
244.4 4.92364
244.5 4.92365
244.6 4.92365
244.7 4.92365
244.8 4.92365
244.9 4.92365
245 4.92366
245.1 4.92366
245.2 4.92366
245.3 4.92366
245.4 4.92367
245.5 4.92367
245.6 4.92367
245.7 4.92368
245.8 4.92368
245.9 4.92369
246 4.92369
246.1 4.9237
246.2 4.9237
246.3 4.92371
246.4 4.92371
246.5 4.92372
246.6 4.92373
246.7 4.92373
246.8 4.92374
246.9 4.92375
247 4.92376
247.1 4.92377
247.2 4.92378
247.3 4.92379
247.4 4.9238
247.5 4.92381
247.6 4.92382
247.7 4.92383
247.8 4.92384
247.9 4.92385
248 4.92386
248.1 4.92387
248.2 4.92389
248.3 4.9239
248.4 4.92391
248.5 4.92392
248.6 4.92394
248.7 4.92395
248.8 4.92396
248.9 4.92398
249 4.92399
249.1 4.924
249.2 4.92401
249.3 4.92403
249.4 4.92404
249.5 4.92405
249.6 4.92407
249.7 4.92408
249.8 4.92409
249.9 4.92411
250 4.92412
250.1 4.92413
250.2 4.92415
250.3 4.92416
250.4 4.92417
250.5 4.92418
250.6 4.9242
250.7 4.92421
250.8 4.92422
250.9 4.92423
251 4.92424
251.1 4.92425
251.2 4.92427
251.3 4.92428
251.4 4.92429
251.5 4.9243
251.6 4.92431
251.7 4.92432
251.8 4.92433
251.9 4.92434
252 4.92435
252.1 4.92436
252.2 4.92437
252.3 4.92438
252.4 4.92439
252.5 4.9244
252.6 4.92442
252.7 4.92443
252.8 4.92444
252.9 4.92445
253 4.92446
253.1 4.92447
253.2 4.92448
253.3 4.92449
253.4 4.9245
253.5 4.92451
253.6 4.92452
253.7 4.92453
253.8 4.92454
253.9 4.92455
254 4.92456
254.1 4.92457
254.2 4.92459
254.3 4.9246
254.4 4.92461
254.5 4.92462
254.6 4.92463
254.7 4.92464
254.8 4.92465
254.9 4.92466
255 4.92467
255.1 4.92469
255.2 4.9247
255.3 4.92471
255.4 4.92472
255.5 4.92473
255.6 4.92474
255.7 4.92475
255.8 4.92476
255.9 4.92477
256 4.92478
256.1 4.92479
256.2 4.92481
256.3 4.92482
256.4 4.92483
256.5 4.92484
256.6 4.92485
256.7 4.92486
256.8 4.92487
256.9 4.92488
257 4.92489
257.1 4.9249
257.2 4.92491
257.3 4.92492
257.4 4.92493
257.5 4.92495
257.6 4.92496
257.7 4.92497
257.8 4.92498
257.9 4.92499
258 4.925
258.1 4.92501
258.2 4.92502
258.3 4.92504
258.4 4.92505
258.5 4.92506
258.6 4.92507
258.7 4.92508
258.8 4.92509
258.9 4.9251
259 4.92511
259.1 4.92512
259.2 4.92513
259.3 4.92514
259.4 4.92515
259.5 4.92516
259.6 4.92517
259.7 4.92518
259.8 4.92519
259.9 4.9252
260 4.92521
260.1 4.92522
260.2 4.92523
260.3 4.92524
260.4 4.92525
260.5 4.92525
260.6 4.92526
260.7 4.92527
260.8 4.92528
260.9 4.92528
261 4.92529
261.1 4.9253
261.2 4.9253
261.3 4.92531
261.4 4.92532
261.5 4.92532
261.6 4.92533
261.7 4.92533
261.8 4.92534
261.9 4.92534
262 4.92535
262.1 4.92535
262.2 4.92535
262.3 4.92536
262.4 4.92536
262.5 4.92536
262.6 4.92536
262.7 4.92536
262.8 4.92536
262.9 4.92536
263 4.92536
263.1 4.92536
263.2 4.92536
263.3 4.92536
263.4 4.92535
263.5 4.92535
263.6 4.92535
263.7 4.92534
263.8 4.92534
263.9 4.92533
264 4.92533
264.1 4.92532
264.2 4.92531
264.3 4.92531
264.4 4.9253
264.5 4.92529
264.6 4.92528
264.7 4.92527
264.8 4.92526
264.9 4.92525
265 4.92524
265.1 4.92523
265.2 4.92522
265.3 4.92521
265.4 4.92519
265.5 4.92518
265.6 4.92517
265.7 4.92516
265.8 4.92514
265.9 4.92513
266 4.92511
266.1 4.9251
266.2 4.92509
266.3 4.92507
266.4 4.92506
266.5 4.92504
266.6 4.92503
266.7 4.92501
266.8 4.925
266.9 4.92498
267 4.92497
267.1 4.92495
267.2 4.92494
267.3 4.92492
267.4 4.92491
267.5 4.92489
267.6 4.92488
267.7 4.92487
267.8 4.92485
267.9 4.92484
268 4.92483
268.1 4.92481
268.2 4.9248
268.3 4.92479
268.4 4.92478
268.5 4.92477
268.6 4.92475
268.7 4.92474
268.8 4.92473
268.9 4.92473
269 4.92472
269.1 4.92471
269.2 4.9247
269.3 4.92469
269.4 4.92469
269.5 4.92468
269.6 4.92468
269.7 4.92467
269.8 4.92467
269.9 4.92466
270 4.92466
270.1 4.92466
270.2 4.92466
270.3 4.92466
270.4 4.92465
270.5 4.92465
270.6 4.92465
270.7 4.92466
270.8 4.92466
270.9 4.92466
271 4.92466
271.1 4.92466
271.2 4.92467
271.3 4.92467
271.4 4.92468
271.5 4.92468
271.6 4.92468
271.7 4.92469
271.8 4.92469
271.9 4.9247
272 4.92471
272.1 4.92471
272.2 4.92472
272.3 4.92473
272.4 4.92473
272.5 4.92474
272.6 4.92475
272.7 4.92476
272.8 4.92477
272.9 4.92477
273 4.92478
273.1 4.92479
273.2 4.9248
273.3 4.92481
273.4 4.92482
273.5 4.92483
273.6 4.92484
273.7 4.92485
273.8 4.92486
273.9 4.92487
274 4.92489
274.1 4.9249
274.2 4.92491
274.3 4.92492
274.4 4.92493
274.5 4.92494
274.6 4.92496
274.7 4.92497
274.8 4.92498
274.9 4.92499
275 4.92501
275.1 4.92502
275.2 4.92504
275.3 4.92505
275.4 4.92506
275.5 4.92508
275.6 4.92509
275.7 4.92511
275.8 4.92512
275.9 4.92514
276 4.92515
276.1 4.92517
276.2 4.92519
276.3 4.9252
276.4 4.92522
276.5 4.92523
276.6 4.92525
276.7 4.92527
276.8 4.92528
276.9 4.9253
277 4.92532
277.1 4.92533
277.2 4.92535
277.3 4.92537
277.4 4.92539
277.5 4.9254
277.6 4.92542
277.7 4.92544
277.8 4.92545
277.9 4.92547
278 4.92549
278.1 4.92551
278.2 4.92553
278.3 4.92554
278.4 4.92556
278.5 4.92558
278.6 4.9256
278.7 4.92562
278.8 4.92563
278.9 4.92565
279 4.92567
279.1 4.92569
279.2 4.92571
279.3 4.92572
279.4 4.92574
279.5 4.92576
279.6 4.92578
279.7 4.92579
279.8 4.92581
279.9 4.92583
280 4.92585
280.1 4.92586
280.2 4.92588
280.3 4.9259
280.4 4.92591
280.5 4.92593
280.6 4.92595
280.7 4.92596
280.8 4.92598
280.9 4.92599
281 4.92601
281.1 4.92602
281.2 4.92604
281.3 4.92605
281.4 4.92607
281.5 4.92608
281.6 4.9261
281.7 4.92611
281.8 4.92613
281.9 4.92614
282 4.92615
282.1 4.92617
282.2 4.92618
282.3 4.92619
282.4 4.9262
282.5 4.92621
282.6 4.92623
282.7 4.92624
282.8 4.92625
282.9 4.92626
283 4.92627
283.1 4.92628
283.2 4.92629
283.3 4.9263
283.4 4.9263
283.5 4.92631
283.6 4.92632
283.7 4.92633
283.8 4.92633
283.9 4.92634
284 4.92635
284.1 4.92635
284.2 4.92636
284.3 4.92636
284.4 4.92637
284.5 4.92637
284.6 4.92638
284.7 4.92638
284.8 4.92638
284.9 4.92639
285 4.92639
285.1 4.92639
285.2 4.92639
285.3 4.92639
285.4 4.92639
285.5 4.92639
285.6 4.9264
285.7 4.9264
285.8 4.92639
285.9 4.92639
286 4.92639
286.1 4.92639
286.2 4.92639
286.3 4.92639
286.4 4.92638
286.5 4.92638
286.6 4.92638
286.7 4.92637
286.8 4.92637
286.9 4.92637
287 4.92636
287.1 4.92636
287.2 4.92635
287.3 4.92635
287.4 4.92634
287.5 4.92634
287.6 4.92634
287.7 4.92633
287.8 4.92633
287.9 4.92632
288 4.92631
288.1 4.92631
288.2 4.9263
288.3 4.9263
288.4 4.92629
288.5 4.92629
288.6 4.92628
288.7 4.92628
288.8 4.92628
288.9 4.92627
289 4.92627
289.1 4.92626
289.2 4.92626
289.3 4.92625
289.4 4.92625
289.5 4.92625
289.6 4.92624
289.7 4.92624
289.8 4.92624
289.9 4.92624
290 4.92623
290.1 4.92623
290.2 4.92623
290.3 4.92623
290.4 4.92623
290.5 4.92623
290.6 4.92623
290.7 4.92623
290.8 4.92623
290.9 4.92623
291 4.92623
291.1 4.92624
291.2 4.92624
291.3 4.92624
291.4 4.92625
291.5 4.92625
291.6 4.92625
291.7 4.92626
291.8 4.92626
291.9 4.92627
292 4.92627
292.1 4.92628
292.2 4.92628
292.3 4.92629
292.4 4.92629
292.5 4.9263
292.6 4.92631
292.7 4.92631
292.8 4.92632
292.9 4.92632
293 4.92633
293.1 4.92634
293.2 4.92634
293.3 4.92635
293.4 4.92636
293.5 4.92636
293.6 4.92637
293.7 4.92638
293.8 4.92638
293.9 4.92639
294 4.9264
294.1 4.9264
294.2 4.92641
294.3 4.92642
294.4 4.92643
294.5 4.92643
294.6 4.92644
294.7 4.92645
294.8 4.92646
294.9 4.92646
295 4.92647
295.1 4.92648
295.2 4.92649
295.3 4.9265
295.4 4.92651
295.5 4.92651
295.6 4.92652
295.7 4.92653
295.8 4.92654
295.9 4.92655
296 4.92656
296.1 4.92657
296.2 4.92658
296.3 4.92659
296.4 4.9266
296.5 4.92661
296.6 4.92662
296.7 4.92663
296.8 4.92664
296.9 4.92665
297 4.92666
297.1 4.92667
297.2 4.92668
297.3 4.92669
297.4 4.9267
297.5 4.92672
297.6 4.92673
297.7 4.92674
297.8 4.92675
297.9 4.92676
298 4.92677
298.1 4.92678
298.2 4.9268
298.3 4.92681
298.4 4.92682
298.5 4.92683
298.6 4.92684
298.7 4.92685
298.8 4.92687
298.9 4.92688
299 4.92689
299.1 4.9269
299.2 4.92691
299.3 4.92693
299.4 4.92694
299.5 4.92695
299.6 4.92696
299.7 4.92698
299.8 4.92699
299.9 4.927
300 4.92701
300.1 4.92703
300.2 4.92704
300.3 4.92705
300.4 4.92707
300.5 4.92708
300.6 4.92709
300.7 4.92711
300.8 4.92712
300.9 4.92713
301 4.92715
301.1 4.92716
301.2 4.92718
301.3 4.92719
301.4 4.92721
301.5 4.92722
301.6 4.92724
301.7 4.92725
301.8 4.92727
301.9 4.92728
302 4.9273
302.1 4.92731
302.2 4.92733
302.3 4.92734
302.4 4.92736
302.5 4.92737
302.6 4.92739
302.7 4.9274
302.8 4.92742
302.9 4.92743
303 4.92745
303.1 4.92746
303.2 4.92747
303.3 4.92749
303.4 4.9275
303.5 4.92751
303.6 4.92753
303.7 4.92754
303.8 4.92755
303.9 4.92756
304 4.92758
304.1 4.92759
304.2 4.9276
304.3 4.92761
304.4 4.92762
304.5 4.92763
304.6 4.92764
304.7 4.92765
304.8 4.92766
304.9 4.92767
305 4.92768
305.1 4.92769
305.2 4.9277
305.3 4.92771
305.4 4.92772
305.5 4.92773
305.6 4.92774
305.7 4.92775
305.8 4.92776
305.9 4.92777
306 4.92778
306.1 4.92779
306.2 4.9278
306.3 4.92781
306.4 4.92782
306.5 4.92783
306.6 4.92783
306.7 4.92784
306.8 4.92785
306.9 4.92786
307 4.92787
307.1 4.92788
307.2 4.92789
307.3 4.9279
307.4 4.9279
307.5 4.92791
307.6 4.92792
307.7 4.92793
307.8 4.92794
307.9 4.92795
308 4.92795
308.1 4.92796
308.2 4.92797
308.3 4.92797
308.4 4.92798
308.5 4.92799
308.6 4.928
308.7 4.928
308.8 4.92801
308.9 4.92802
309 4.92802
309.1 4.92803
309.2 4.92804
309.3 4.92804
309.4 4.92805
309.5 4.92805
309.6 4.92806
309.7 4.92806
309.8 4.92807
309.9 4.92807
310 4.92808
310.1 4.92808
310.2 4.92809
310.3 4.92809
310.4 4.92809
310.5 4.9281
310.6 4.9281
310.7 4.92811
310.8 4.92811
310.9 4.92811
311 4.92812
311.1 4.92812
311.2 4.92812
311.3 4.92812
311.4 4.92813
311.5 4.92813
311.6 4.92813
311.7 4.92813
311.8 4.92813
311.9 4.92814
312 4.92814
312.1 4.92814
312.2 4.92814
312.3 4.92814
312.4 4.92814
312.5 4.92814
312.6 4.92814
312.7 4.92814
312.8 4.92814
312.9 4.92814
313 4.92814
313.1 4.92814
313.2 4.92814
313.3 4.92814
313.4 4.92814
313.5 4.92814
313.6 4.92814
313.7 4.92814
313.8 4.92814
313.9 4.92813
314 4.92813
314.1 4.92813
314.2 4.92813
314.3 4.92813
314.4 4.92813
314.5 4.92813
314.6 4.92812
314.7 4.92812
314.8 4.92812
314.9 4.92812
315 4.92811
315.1 4.92811
315.2 4.92811
315.3 4.9281
315.4 4.9281
315.5 4.92809
315.6 4.92809
315.7 4.92809
315.8 4.92808
315.9 4.92808
316 4.92807
316.1 4.92806
316.2 4.92806
316.3 4.92805
316.4 4.92805
316.5 4.92804
316.6 4.92804
316.7 4.92803
316.8 4.92802
316.9 4.92802
317 4.92801
317.1 4.928
317.2 4.928
317.3 4.92799
317.4 4.92798
317.5 4.92798
317.6 4.92797
317.7 4.92796
317.8 4.92796
317.9 4.92795
318 4.92794
318.1 4.92794
318.2 4.92793
318.3 4.92793
318.4 4.92792
318.5 4.92791
318.6 4.92791
318.7 4.9279
318.8 4.9279
318.9 4.92789
319 4.92789
319.1 4.92788
319.2 4.92788
319.3 4.92788
319.4 4.92787
319.5 4.92787
319.6 4.92787
319.7 4.92787
319.8 4.92786
319.9 4.92786
320 4.92786
320.1 4.92786
320.2 4.92786
320.3 4.92786
320.4 4.92785
320.5 4.92785
320.6 4.92785
320.7 4.92785
320.8 4.92785
320.9 4.92785
321 4.92785
321.1 4.92785
321.2 4.92785
321.3 4.92785
321.4 4.92786
321.5 4.92786
321.6 4.92786
321.7 4.92786
321.8 4.92786
321.9 4.92786
322 4.92786
322.1 4.92786
322.2 4.92786
322.3 4.92786
322.4 4.92786
322.5 4.92786
322.6 4.92787
322.7 4.92787
322.8 4.92787
322.9 4.92787
323 4.92787
323.1 4.92787
323.2 4.92787
323.3 4.92787
323.4 4.92788
323.5 4.92788
323.6 4.92788
323.7 4.92788
323.8 4.92788
323.9 4.92788
324 4.92788
324.1 4.92789
324.2 4.92789
324.3 4.92789
324.4 4.92789
324.5 4.92789
324.6 4.92789
324.7 4.92789
324.8 4.9279
324.9 4.9279
325 4.9279
325.1 4.9279
325.2 4.9279
325.3 4.9279
325.4 4.9279
325.5 4.92791
325.6 4.92791
325.7 4.92791
325.8 4.92791
325.9 4.92791
326 4.92791
326.1 4.92792
326.2 4.92792
326.3 4.92792
326.4 4.92792
326.5 4.92792
326.6 4.92793
326.7 4.92793
326.8 4.92793
326.9 4.92793
327 4.92793
327.1 4.92794
327.2 4.92794
327.3 4.92794
327.4 4.92795
327.5 4.92795
327.6 4.92795
327.7 4.92796
327.8 4.92796
327.9 4.92797
328 4.92797
328.1 4.92798
328.2 4.92798
328.3 4.92799
328.4 4.92799
328.5 4.928
328.6 4.928
328.7 4.92801
328.8 4.92801
328.9 4.92802
329 4.92802
329.1 4.92803
329.2 4.92804
329.3 4.92804
329.4 4.92805
329.5 4.92806
329.6 4.92806
329.7 4.92807
329.8 4.92808
329.9 4.92808
330 4.92809
330.1 4.9281
330.2 4.92811
330.3 4.92811
330.4 4.92812
330.5 4.92813
330.6 4.92813
330.7 4.92814
330.8 4.92815
330.9 4.92816
331 4.92816
331.1 4.92817
331.2 4.92817
331.3 4.92818
331.4 4.92819
331.5 4.92819
331.6 4.92819
331.7 4.9282
331.8 4.9282
331.9 4.9282
332 4.92821
332.1 4.92821
332.2 4.92821
332.3 4.92821
332.4 4.92821
332.5 4.9282
332.6 4.9282
332.7 4.9282
332.8 4.92819
332.9 4.92819
333 4.92818
333.1 4.92818
333.2 4.92817
333.3 4.92816
333.4 4.92816
333.5 4.92815
333.6 4.92814
333.7 4.92813
333.8 4.92812
333.9 4.92811
334 4.92809
334.1 4.92808
334.2 4.92807
334.3 4.92806
334.4 4.92804
334.5 4.92803
334.6 4.92802
334.7 4.928
334.8 4.92799
334.9 4.92797
335 4.92796
335.1 4.92794
335.2 4.92793
335.3 4.92791
335.4 4.92789
335.5 4.92788
335.6 4.92786
335.7 4.92784
335.8 4.92783
335.9 4.92781
336 4.92779
336.1 4.92778
336.2 4.92776
336.3 4.92774
336.4 4.92773
336.5 4.92771
336.6 4.92769
336.7 4.92768
336.8 4.92766
336.9 4.92765
337 4.92763
337.1 4.92761
337.2 4.9276
337.3 4.92758
337.4 4.92757
337.5 4.92755
337.6 4.92754
337.7 4.92752
337.8 4.92751
337.9 4.9275
338 4.92748
338.1 4.92747
338.2 4.92745
338.3 4.92744
338.4 4.92743
338.5 4.92742
338.6 4.92741
338.7 4.92739
338.8 4.92738
338.9 4.92737
339 4.92736
339.1 4.92735
339.2 4.92734
339.3 4.92733
339.4 4.92732
339.5 4.92731
339.6 4.92731
339.7 4.9273
339.8 4.92729
339.9 4.92729
340 4.92728
340.1 4.92727
340.2 4.92727
340.3 4.92726
340.4 4.92726
340.5 4.92726
340.6 4.92725
340.7 4.92725
340.8 4.92725
340.9 4.92725
341 4.92725
341.1 4.92725
341.2 4.92725
341.3 4.92725
341.4 4.92725
341.5 4.92725
341.6 4.92725
341.7 4.92726
341.8 4.92726
341.9 4.92726
342 4.92727
342.1 4.92727
342.2 4.92727
342.3 4.92728
342.4 4.92728
342.5 4.92729
342.6 4.92729
342.7 4.9273
342.8 4.9273
342.9 4.92731
343 4.92732
343.1 4.92732
343.2 4.92733
343.3 4.92734
343.4 4.92734
343.5 4.92735
343.6 4.92736
343.7 4.92737
343.8 4.92737
343.9 4.92738
344 4.92739
344.1 4.9274
344.2 4.92741
344.3 4.92742
344.4 4.92742
344.5 4.92743
344.6 4.92744
344.7 4.92745
344.8 4.92746
344.9 4.92747
345 4.92748
345.1 4.92748
345.2 4.92749
345.3 4.9275
345.4 4.92751
345.5 4.92752
345.6 4.92753
345.7 4.92754
345.8 4.92755
345.9 4.92755
346 4.92756
346.1 4.92757
346.2 4.92758
346.3 4.92759
346.4 4.9276
346.5 4.92761
346.6 4.92762
346.7 4.92763
346.8 4.92763
346.9 4.92764
347 4.92765
347.1 4.92766
347.2 4.92767
347.3 4.92768
347.4 4.92769
347.5 4.9277
347.6 4.92771
347.7 4.92772
347.8 4.92772
347.9 4.92773
348 4.92774
348.1 4.92775
348.2 4.92776
348.3 4.92777
348.4 4.92778
348.5 4.92779
348.6 4.9278
348.7 4.92781
348.8 4.92782
348.9 4.92783
349 4.92784
349.1 4.92785
349.2 4.92786
349.3 4.92787
349.4 4.92788
349.5 4.92789
349.6 4.9279
349.7 4.92791
349.8 4.92792
349.9 4.92793
350 4.92793
350.1 4.92794
350.2 4.92795
350.3 4.92796
350.4 4.92797
350.5 4.92798
350.6 4.92799
350.7 4.92799
350.8 4.928
350.9 4.92801
351 4.92802
351.1 4.92802
351.2 4.92803
351.3 4.92804
351.4 4.92804
351.5 4.92805
351.6 4.92806
351.7 4.92806
351.8 4.92807
351.9 4.92807
352 4.92808
352.1 4.92808
352.2 4.92809
352.3 4.92809
352.4 4.9281
352.5 4.9281
352.6 4.92811
352.7 4.92811
352.8 4.92812
352.9 4.92812
353 4.92813
353.1 4.92813
353.2 4.92814
353.3 4.92814
353.4 4.92814
353.5 4.92815
353.6 4.92815
353.7 4.92816
353.8 4.92816
353.9 4.92816
354 4.92817
354.1 4.92817
354.2 4.92818
354.3 4.92818
354.4 4.92818
354.5 4.92819
354.6 4.92819
354.7 4.9282
354.8 4.9282
354.9 4.9282
355 4.92821
355.1 4.92821
355.2 4.92821
355.3 4.92822
355.4 4.92822
355.5 4.92822
355.6 4.92823
355.7 4.92823
355.8 4.92823
355.9 4.92824
356 4.92824
356.1 4.92824
356.2 4.92825
356.3 4.92825
356.4 4.92825
356.5 4.92825
356.6 4.92826
356.7 4.92826
356.8 4.92826
356.9 4.92826
357 4.92826
357.1 4.92827
357.2 4.92827
357.3 4.92827
357.4 4.92827
357.5 4.92827
357.6 4.92827
357.7 4.92827
357.8 4.92827
357.9 4.92828
358 4.92828
358.1 4.92828
358.2 4.92828
358.3 4.92828
358.4 4.92828
358.5 4.92828
358.6 4.92828
358.7 4.92828
358.8 4.92828
358.9 4.92828
359 4.92828
359.1 4.92828
359.2 4.92828
359.3 4.92828
359.4 4.92828
359.5 4.92828
359.6 4.92828
359.7 4.92828
359.8 4.92828
359.9 4.92828
360 4.92829
360.1 4.92829
360.2 4.92829
360.3 4.92829
360.4 4.92829
360.5 4.92829
360.6 4.92829
360.7 4.92829
360.8 4.92829
360.9 4.92829
361 4.92829
361.1 4.9283
361.2 4.9283
361.3 4.9283
361.4 4.9283
361.5 4.9283
361.6 4.9283
361.7 4.9283
361.8 4.9283
361.9 4.9283
362 4.9283
362.1 4.9283
362.2 4.92831
362.3 4.92831
362.4 4.92831
362.5 4.92831
362.6 4.92831
362.7 4.92831
362.8 4.92831
362.9 4.92832
363 4.92832
363.1 4.92832
363.2 4.92832
363.3 4.92832
363.4 4.92833
363.5 4.92833
363.6 4.92833
363.7 4.92834
363.8 4.92834
363.9 4.92834
364 4.92835
364.1 4.92835
364.2 4.92836
364.3 4.92836
364.4 4.92837
364.5 4.92837
364.6 4.92838
364.7 4.92839
364.8 4.92839
364.9 4.9284
365 4.92841
365.1 4.92841
365.2 4.92842
365.3 4.92843
365.4 4.92843
365.5 4.92844
365.6 4.92845
365.7 4.92846
365.8 4.92846
365.9 4.92847
366 4.92848
366.1 4.92849
366.2 4.92849
366.3 4.9285
366.4 4.92851
366.5 4.92852
366.6 4.92852
366.7 4.92853
366.8 4.92854
366.9 4.92855
367 4.92856
367.1 4.92856
367.2 4.92857
367.3 4.92858
367.4 4.92859
367.5 4.9286
367.6 4.9286
367.7 4.92861
367.8 4.92862
367.9 4.92863
368 4.92863
368.1 4.92864
368.2 4.92865
368.3 4.92865
368.4 4.92866
368.5 4.92866
368.6 4.92867
368.7 4.92867
368.8 4.92868
368.9 4.92868
369 4.92869
369.1 4.92869
369.2 4.9287
369.3 4.9287
369.4 4.9287
369.5 4.9287
369.6 4.92871
369.7 4.92871
369.8 4.92871
369.9 4.92871
370 4.92872
370.1 4.92872
370.2 4.92872
370.3 4.92872
370.4 4.92872
370.5 4.92872
370.6 4.92872
370.7 4.92872
370.8 4.92873
370.9 4.92873
371 4.92873
371.1 4.92873
371.2 4.92873
371.3 4.92873
371.4 4.92873
371.5 4.92873
371.6 4.92873
371.7 4.92873
371.8 4.92872
371.9 4.92872
372 4.92872
372.1 4.92872
372.2 4.92872
372.3 4.92872
372.4 4.92872
372.5 4.92872
372.6 4.92872
372.7 4.92872
372.8 4.92872
372.9 4.92872
373 4.92872
373.1 4.92872
373.2 4.92873
373.3 4.92873
373.4 4.92873
373.5 4.92873
373.6 4.92873
373.7 4.92874
373.8 4.92874
373.9 4.92874
374 4.92875
374.1 4.92875
374.2 4.92875
374.3 4.92876
374.4 4.92876
374.5 4.92877
374.6 4.92877
374.7 4.92878
374.8 4.92878
374.9 4.92879
375 4.92879
375.1 4.9288
375.2 4.92881
375.3 4.92881
375.4 4.92882
375.5 4.92883
375.6 4.92884
375.7 4.92884
375.8 4.92885
375.9 4.92886
376 4.92887
376.1 4.92888
376.2 4.92889
376.3 4.92889
376.4 4.9289
376.5 4.92891
376.6 4.92892
376.7 4.92893
376.8 4.92894
376.9 4.92895
377 4.92896
377.1 4.92897
377.2 4.92898
377.3 4.92899
377.4 4.929
377.5 4.929
377.6 4.92901
377.7 4.92902
377.8 4.92903
377.9 4.92904
378 4.92905
378.1 4.92906
378.2 4.92907
378.3 4.92908
378.4 4.92908
378.5 4.92909
378.6 4.9291
378.7 4.92911
378.8 4.92911
378.9 4.92912
379 4.92913
379.1 4.92913
379.2 4.92914
379.3 4.92915
379.4 4.92915
379.5 4.92915
379.6 4.92916
379.7 4.92916
379.8 4.92917
379.9 4.92917
380 4.92917
380.1 4.92917
380.2 4.92918
380.3 4.92918
380.4 4.92918
380.5 4.92918
380.6 4.92918
380.7 4.92918
380.8 4.92918
380.9 4.92918
381 4.92917
381.1 4.92917
381.2 4.92917
381.3 4.92917
381.4 4.92916
381.5 4.92916
381.6 4.92916
381.7 4.92915
381.8 4.92915
381.9 4.92915
382 4.92914
382.1 4.92914
382.2 4.92913
382.3 4.92913
382.4 4.92912
382.5 4.92912
382.6 4.92911
382.7 4.92911
382.8 4.9291
382.9 4.9291
383 4.92909
383.1 4.92909
383.2 4.92908
383.3 4.92908
383.4 4.92907
383.5 4.92907
383.6 4.92907
383.7 4.92906
383.8 4.92906
383.9 4.92905
384 4.92905
384.1 4.92905
384.2 4.92904
384.3 4.92904
384.4 4.92904
384.5 4.92904
384.6 4.92903
384.7 4.92903
384.8 4.92903
384.9 4.92903
385 4.92903
385.1 4.92902
385.2 4.92902
385.3 4.92902
385.4 4.92902
385.5 4.92902
385.6 4.92902
385.7 4.92901
385.8 4.92901
385.9 4.92901
386 4.92901
386.1 4.92901
386.2 4.92901
386.3 4.92901
386.4 4.92901
386.5 4.92901
386.6 4.92901
386.7 4.92901
386.8 4.92901
386.9 4.92901
387 4.92901
387.1 4.92901
387.2 4.92901
387.3 4.92901
387.4 4.92901
387.5 4.92901
387.6 4.92901
387.7 4.92901
387.8 4.92901
387.9 4.92901
388 4.92902
388.1 4.92902
388.2 4.92902
388.3 4.92902
388.4 4.92903
388.5 4.92903
388.6 4.92903
388.7 4.92904
388.8 4.92904
388.9 4.92905
389 4.92905
389.1 4.92906
389.2 4.92906
389.3 4.92907
389.4 4.92907
389.5 4.92908
389.6 4.92909
389.7 4.92909
389.8 4.9291
389.9 4.9291
390 4.92911
390.1 4.92912
390.2 4.92913
390.3 4.92913
390.4 4.92914
390.5 4.92915
390.6 4.92916
390.7 4.92916
390.8 4.92917
390.9 4.92918
391 4.92919
391.1 4.9292
391.2 4.92921
391.3 4.92922
391.4 4.92923
391.5 4.92924
391.6 4.92925
391.7 4.92926
391.8 4.92927
391.9 4.92928
392 4.92929
392.1 4.9293
392.2 4.92932
392.3 4.92933
392.4 4.92934
392.5 4.92936
392.6 4.92937
392.7 4.92939
392.8 4.9294
392.9 4.92942
393 4.92943
393.1 4.92945
393.2 4.92947
393.3 4.92948
393.4 4.9295
393.5 4.92952
393.6 4.92954
393.7 4.92955
393.8 4.92957
393.9 4.92959
394 4.92961
394.1 4.92963
394.2 4.92965
394.3 4.92967
394.4 4.92969
394.5 4.92971
394.6 4.92973
394.7 4.92975
394.8 4.92977
394.9 4.92979
395 4.92981
395.1 4.92983
395.2 4.92985
395.3 4.92987
395.4 4.92989
395.5 4.92991
395.6 4.92993
395.7 4.92995
395.8 4.92996
395.9 4.92998
396 4.93
396.1 4.93002
396.2 4.93004
396.3 4.93006
396.4 4.93008
396.5 4.9301
396.6 4.93012
396.7 4.93014
396.8 4.93016
396.9 4.93018
397 4.9302
397.1 4.93022
397.2 4.93024
397.3 4.93026
397.4 4.93028
397.5 4.9303
397.6 4.93032
397.7 4.93034
397.8 4.93036
397.9 4.93038
398 4.9304
398.1 4.93042
398.2 4.93044
398.3 4.93046
398.4 4.93048
398.5 4.9305
398.6 4.93052
398.7 4.93053
398.8 4.93055
398.9 4.93057
399 4.93059
399.1 4.93061
399.2 4.93063
399.3 4.93064
399.4 4.93066
399.5 4.93068
399.6 4.9307
399.7 4.93071
399.8 4.93073
399.9 4.93074
400 4.93076
400.1 4.93077
400.2 4.93079
400.3 4.9308
400.4 4.93082
400.5 4.93083
400.6 4.93084
400.7 4.93086
400.8 4.93087
400.9 4.93088
401 4.93089
401.1 4.9309
401.2 4.93091
401.3 4.93092
401.4 4.93093
401.5 4.93094
401.6 4.93095
401.7 4.93096
401.8 4.93096
401.9 4.93097
402 4.93098
402.1 4.93098
402.2 4.93099
402.3 4.93099
402.4 4.931
402.5 4.931
402.6 4.931
402.7 4.93101
402.8 4.93101
402.9 4.93101
403 4.93101
403.1 4.93101
403.2 4.93101
403.3 4.93101
403.4 4.93101
403.5 4.93101
403.6 4.93101
403.7 4.93101
403.8 4.93101
403.9 4.931
404 4.931
404.1 4.931
404.2 4.931
404.3 4.93099
404.4 4.93099
404.5 4.93098
404.6 4.93098
404.7 4.93097
404.8 4.93097
404.9 4.93096
405 4.93096
405.1 4.93095
405.2 4.93094
405.3 4.93094
405.4 4.93093
405.5 4.93092
405.6 4.93092
405.7 4.93091
405.8 4.9309
405.9 4.93089
406 4.93088
406.1 4.93088
406.2 4.93087
406.3 4.93086
406.4 4.93085
406.5 4.93084
406.6 4.93083
406.7 4.93082
406.8 4.93081
406.9 4.9308
407 4.93079
407.1 4.93078
407.2 4.93077
407.3 4.93076
407.4 4.93075
407.5 4.93074
407.6 4.93073
407.7 4.93072
407.8 4.93071
407.9 4.93069
408 4.93068
408.1 4.93067
408.2 4.93066
408.3 4.93065
408.4 4.93064
408.5 4.93062
408.6 4.93061
408.7 4.9306
408.8 4.93059
408.9 4.93058
409 4.93057
409.1 4.93056
409.2 4.93054
409.3 4.93053
409.4 4.93052
409.5 4.93051
409.6 4.9305
409.7 4.93049
409.8 4.93048
409.9 4.93046
410 4.93045
410.1 4.93044
410.2 4.93043
410.3 4.93042
410.4 4.93041
410.5 4.9304
410.6 4.93039
410.7 4.93037
410.8 4.93036
410.9 4.93035
411 4.93034
411.1 4.93033
411.2 4.93032
411.3 4.9303
411.4 4.93029
411.5 4.93028
411.6 4.93027
411.7 4.93025
411.8 4.93024
411.9 4.93023
412 4.93021
412.1 4.9302
412.2 4.93019
412.3 4.93018
412.4 4.93016
412.5 4.93015
412.6 4.93013
412.7 4.93012
412.8 4.93011
412.9 4.93009
413 4.93008
413.1 4.93007
413.2 4.93005
413.3 4.93004
413.4 4.93002
413.5 4.93001
413.6 4.92999
413.7 4.92998
413.8 4.92996
413.9 4.92995
414 4.92993
414.1 4.92992
414.2 4.9299
414.3 4.92989
414.4 4.92987
414.5 4.92985
414.6 4.92984
414.7 4.92982
414.8 4.9298
414.9 4.92979
415 4.92977
415.1 4.92975
415.2 4.92974
415.3 4.92972
415.4 4.9297
415.5 4.92969
415.6 4.92967
415.7 4.92965
415.8 4.92964
415.9 4.92962
416 4.9296
416.1 4.92959
416.2 4.92957
416.3 4.92955
416.4 4.92954
416.5 4.92952
416.6 4.9295
416.7 4.92949
416.8 4.92947
416.9 4.92946
417 4.92944
417.1 4.92942
417.2 4.92941
417.3 4.92939
417.4 4.92938
417.5 4.92936
417.6 4.92935
417.7 4.92933
417.8 4.92932
417.9 4.9293
418 4.92929
418.1 4.92928
418.2 4.92926
418.3 4.92925
418.4 4.92923
418.5 4.92922
418.6 4.92921
418.7 4.92919
418.8 4.92918
418.9 4.92917
419 4.92916
419.1 4.92914
419.2 4.92913
419.3 4.92912
419.4 4.92911
419.5 4.9291
419.6 4.92909
419.7 4.92908
419.8 4.92907
419.9 4.92906
420 4.92905
420.1 4.92904
420.2 4.92903
420.3 4.92902
420.4 4.92901
420.5 4.929
420.6 4.92899
420.7 4.92898
420.8 4.92898
420.9 4.92897
421 4.92896
421.1 4.92896
421.2 4.92895
421.3 4.92895
421.4 4.92894
421.5 4.92894
421.6 4.92893
421.7 4.92893
421.8 4.92892
421.9 4.92892
422 4.92892
422.1 4.92892
422.2 4.92892
422.3 4.92891
422.4 4.92891
422.5 4.92891
422.6 4.92891
422.7 4.92891
422.8 4.92891
422.9 4.92891
423 4.92891
423.1 4.92891
423.2 4.92892
423.3 4.92892
423.4 4.92892
423.5 4.92892
423.6 4.92893
423.7 4.92893
423.8 4.92893
423.9 4.92894
424 4.92894
424.1 4.92894
424.2 4.92895
424.3 4.92895
424.4 4.92896
424.5 4.92896
424.6 4.92897
424.7 4.92897
424.8 4.92898
424.9 4.92899
425 4.92899
425.1 4.929
425.2 4.92901
425.3 4.92901
425.4 4.92902
425.5 4.92903
425.6 4.92904
425.7 4.92905
425.8 4.92906
425.9 4.92907
426 4.92908
426.1 4.92909
426.2 4.9291
426.3 4.92912
426.4 4.92913
426.5 4.92914
426.6 4.92915
426.7 4.92917
426.8 4.92918
426.9 4.92919
427 4.92921
427.1 4.92922
427.2 4.92923
427.3 4.92925
427.4 4.92926
427.5 4.92928
427.6 4.92929
427.7 4.92931
427.8 4.92933
427.9 4.92934
428 4.92936
428.1 4.92937
428.2 4.92939
428.3 4.92941
428.4 4.92942
428.5 4.92944
428.6 4.92945
428.7 4.92947
428.8 4.92949
428.9 4.9295
429 4.92952
429.1 4.92953
429.2 4.92955
429.3 4.92957
429.4 4.92958
429.5 4.9296
429.6 4.92961
429.7 4.92963
429.8 4.92964
429.9 4.92965
430 4.92967
430.1 4.92968
430.2 4.9297
430.3 4.92971
430.4 4.92972
430.5 4.92973
430.6 4.92975
430.7 4.92976
430.8 4.92977
430.9 4.92978
431 4.92979
431.1 4.9298
431.2 4.92981
431.3 4.92982
431.4 4.92983
431.5 4.92984
431.6 4.92985
431.7 4.92985
431.8 4.92986
431.9 4.92987
432 4.92988
432.1 4.92988
432.2 4.92989
432.3 4.9299
432.4 4.9299
432.5 4.92991
432.6 4.92992
432.7 4.92992
432.8 4.92993
432.9 4.92993
433 4.92994
433.1 4.92994
433.2 4.92994
433.3 4.92995
433.4 4.92995
433.5 4.92996
433.6 4.92996
433.7 4.92996
433.8 4.92997
433.9 4.92997
434 4.92998
434.1 4.92998
434.2 4.92998
434.3 4.92999
434.4 4.92999
434.5 4.92999
434.6 4.93
434.7 4.93
434.8 4.93
434.9 4.93
435 4.93001
435.1 4.93001
435.2 4.93001
435.3 4.93002
435.4 4.93002
435.5 4.93002
435.6 4.93002
435.7 4.93003
435.8 4.93003
435.9 4.93003
436 4.93004
436.1 4.93004
436.2 4.93004
436.3 4.93004
436.4 4.93005
436.5 4.93005
436.6 4.93005
436.7 4.93005
436.8 4.93006
436.9 4.93006
437 4.93006
437.1 4.93006
437.2 4.93007
437.3 4.93007
437.4 4.93007
437.5 4.93007
437.6 4.93007
437.7 4.93008
437.8 4.93008
437.9 4.93008
438 4.93008
438.1 4.93008
438.2 4.93009
438.3 4.93009
438.4 4.93009
438.5 4.93009
438.6 4.9301
438.7 4.9301
438.8 4.9301
438.9 4.9301
439 4.93011
439.1 4.93011
439.2 4.93011
439.3 4.93011
439.4 4.93011
439.5 4.93011
439.6 4.93012
439.7 4.93012
439.8 4.93012
439.9 4.93012
440 4.93012
440.1 4.93012
440.2 4.93012
440.3 4.93012
440.4 4.93012
440.5 4.93012
440.6 4.93012
440.7 4.93012
440.8 4.93012
440.9 4.93012
441 4.93011
441.1 4.93011
441.2 4.93011
441.3 4.93011
441.4 4.93011
441.5 4.9301
441.6 4.9301
441.7 4.9301
441.8 4.9301
441.9 4.93009
442 4.93009
442.1 4.93009
442.2 4.93009
442.3 4.93008
442.4 4.93008
442.5 4.93008
442.6 4.93008
442.7 4.93007
442.8 4.93007
442.9 4.93007
443 4.93007
443.1 4.93007
443.2 4.93006
443.3 4.93006
443.4 4.93006
443.5 4.93006
443.6 4.93006
443.7 4.93005
443.8 4.93005
443.9 4.93005
444 4.93005
444.1 4.93005
444.2 4.93005
444.3 4.93004
444.4 4.93004
444.5 4.93004
444.6 4.93004
444.7 4.93004
444.8 4.93004
444.9 4.93004
445 4.93004
445.1 4.93003
445.2 4.93003
445.3 4.93003
445.4 4.93003
445.5 4.93003
445.6 4.93003
445.7 4.93003
445.8 4.93003
445.9 4.93002
446 4.93002
446.1 4.93002
446.2 4.93002
446.3 4.93002
446.4 4.93002
446.5 4.93002
446.6 4.93002
446.7 4.93002
446.8 4.93002
446.9 4.93001
447 4.93001
447.1 4.93001
447.2 4.93001
447.3 4.93001
447.4 4.93001
447.5 4.93001
447.6 4.93001
447.7 4.93
447.8 4.93
447.9 4.93
448 4.93
448.1 4.93
448.2 4.92999
448.3 4.92999
448.4 4.92999
448.5 4.92999
448.6 4.92998
448.7 4.92998
448.8 4.92998
448.9 4.92998
449 4.92997
449.1 4.92997
449.2 4.92997
449.3 4.92996
449.4 4.92996
449.5 4.92995
449.6 4.92995
449.7 4.92994
449.8 4.92994
449.9 4.92993
450 4.92993
450.1 4.92992
450.2 4.92992
450.3 4.92991
450.4 4.9299
450.5 4.9299
450.6 4.92989
450.7 4.92988
450.8 4.92987
450.9 4.92987
451 4.92986
451.1 4.92985
451.2 4.92984
451.3 4.92983
451.4 4.92982
451.5 4.92981
451.6 4.9298
451.7 4.92979
451.8 4.92978
451.9 4.92977
452 4.92975
452.1 4.92974
452.2 4.92973
452.3 4.92972
452.4 4.92971
452.5 4.9297
452.6 4.92968
452.7 4.92967
452.8 4.92966
452.9 4.92965
453 4.92964
453.1 4.92963
453.2 4.92961
453.3 4.9296
453.4 4.92959
453.5 4.92958
453.6 4.92957
453.7 4.92956
453.8 4.92955
453.9 4.92953
454 4.92952
454.1 4.92951
454.2 4.9295
454.3 4.92949
454.4 4.92948
454.5 4.92948
454.6 4.92947
454.7 4.92946
454.8 4.92945
454.9 4.92944
455 4.92943
455.1 4.92943
455.2 4.92942
455.3 4.92941
455.4 4.92941
455.5 4.9294
455.6 4.9294
455.7 4.92939
455.8 4.92939
455.9 4.92938
456 4.92938
456.1 4.92937
456.2 4.92937
456.3 4.92937
456.4 4.92936
456.5 4.92936
456.6 4.92936
456.7 4.92936
456.8 4.92935
456.9 4.92935
457 4.92935
457.1 4.92935
457.2 4.92935
457.3 4.92935
457.4 4.92935
457.5 4.92934
457.6 4.92934
457.7 4.92934
457.8 4.92934
457.9 4.92934
458 4.92934
458.1 4.92934
458.2 4.92934
458.3 4.92934
458.4 4.92934
458.5 4.92934
458.6 4.92934
458.7 4.92934
458.8 4.92933
458.9 4.92933
459 4.92933
459.1 4.92933
459.2 4.92933
459.3 4.92933
459.4 4.92933
459.5 4.92933
459.6 4.92933
459.7 4.92933
459.8 4.92933
459.9 4.92932
460 4.92932
460.1 4.92932
460.2 4.92932
460.3 4.92932
460.4 4.92932
460.5 4.92932
460.6 4.92932
460.7 4.92932
460.8 4.92932
460.9 4.92932
461 4.92932
461.1 4.92933
461.2 4.92933
461.3 4.92933
461.4 4.92933
461.5 4.92933
461.6 4.92933
461.7 4.92934
461.8 4.92934
461.9 4.92934
462 4.92935
462.1 4.92935
462.2 4.92935
462.3 4.92936
462.4 4.92936
462.5 4.92937
462.6 4.92937
462.7 4.92937
462.8 4.92938
462.9 4.92938
463 4.92939
463.1 4.92939
463.2 4.9294
463.3 4.9294
463.4 4.92941
463.5 4.92941
463.6 4.92942
463.7 4.92942
463.8 4.92943
463.9 4.92943
464 4.92944
464.1 4.92944
464.2 4.92945
464.3 4.92945
464.4 4.92946
464.5 4.92946
464.6 4.92947
464.7 4.92948
464.8 4.92948
464.9 4.92949
465 4.92949
465.1 4.9295
465.2 4.9295
465.3 4.92951
465.4 4.92951
465.5 4.92952
465.6 4.92953
465.7 4.92953
465.8 4.92954
465.9 4.92954
466 4.92955
466.1 4.92955
466.2 4.92956
466.3 4.92956
466.4 4.92956
466.5 4.92957
466.6 4.92957
466.7 4.92958
466.8 4.92958
466.9 4.92959
467 4.92959
467.1 4.92959
467.2 4.9296
467.3 4.9296
467.4 4.9296
467.5 4.92961
467.6 4.92961
467.7 4.92961
467.8 4.92961
467.9 4.92962
468 4.92962
468.1 4.92962
468.2 4.92962
468.3 4.92963
468.4 4.92963
468.5 4.92963
468.6 4.92963
468.7 4.92963
468.8 4.92963
468.9 4.92963
469 4.92964
469.1 4.92964
469.2 4.92964
469.3 4.92964
469.4 4.92964
469.5 4.92964
469.6 4.92964
469.7 4.92964
469.8 4.92964
469.9 4.92964
470 4.92964
470.1 4.92964
470.2 4.92964
470.3 4.92964
470.4 4.92964
470.5 4.92965
470.6 4.92965
470.7 4.92965
470.8 4.92965
470.9 4.92965
471 4.92965
471.1 4.92965
471.2 4.92965
471.3 4.92966
471.4 4.92966
471.5 4.92966
471.6 4.92967
471.7 4.92967
471.8 4.92967
471.9 4.92968
472 4.92968
472.1 4.92968
472.2 4.92969
472.3 4.92969
472.4 4.9297
472.5 4.9297
472.6 4.92971
472.7 4.92971
472.8 4.92972
472.9 4.92972
473 4.92973
473.1 4.92974
473.2 4.92974
473.3 4.92975
473.4 4.92976
473.5 4.92976
473.6 4.92977
473.7 4.92978
473.8 4.92978
473.9 4.92979
474 4.9298
474.1 4.9298
474.2 4.92981
474.3 4.92982
474.4 4.92982
474.5 4.92983
474.6 4.92983
474.7 4.92984
474.8 4.92985
474.9 4.92985
475 4.92986
475.1 4.92987
475.2 4.92987
475.3 4.92988
475.4 4.92988
475.5 4.92989
475.6 4.9299
475.7 4.9299
475.8 4.92991
475.9 4.92991
476 4.92992
476.1 4.92992
476.2 4.92993
476.3 4.92994
476.4 4.92994
476.5 4.92995
476.6 4.92995
476.7 4.92996
476.8 4.92996
476.9 4.92997
477 4.92997
477.1 4.92998
477.2 4.92999
477.3 4.92999
477.4 4.93
477.5 4.93
477.6 4.93001
477.7 4.93001
477.8 4.93002
477.9 4.93003
478 4.93003
478.1 4.93004
478.2 4.93005
478.3 4.93005
478.4 4.93006
478.5 4.93006
478.6 4.93007
478.7 4.93008
478.8 4.93008
478.9 4.93009
479 4.9301
479.1 4.9301
479.2 4.93011
479.3 4.93012
479.4 4.93012
479.5 4.93013
479.6 4.93014
479.7 4.93014
479.8 4.93015
479.9 4.93015
480 4.93016
480.1 4.93017
480.2 4.93017
480.3 4.93018
480.4 4.93019
480.5 4.93019
480.6 4.9302
480.7 4.9302
480.8 4.93021
480.9 4.93022
481 4.93022
481.1 4.93023
481.2 4.93024
481.3 4.93025
481.4 4.93025
481.5 4.93026
481.6 4.93027
481.7 4.93028
481.8 4.93029
481.9 4.93029
482 4.9303
482.1 4.93031
482.2 4.93032
482.3 4.93033
482.4 4.93034
482.5 4.93035
482.6 4.93036
482.7 4.93038
482.8 4.93039
482.9 4.9304
483 4.93041
483.1 4.93042
483.2 4.93043
483.3 4.93044
483.4 4.93046
483.5 4.93047
483.6 4.93048
483.7 4.93049
483.8 4.93051
483.9 4.93052
484 4.93053
484.1 4.93055
484.2 4.93056
484.3 4.93057
484.4 4.93059
484.5 4.9306
484.6 4.93061
484.7 4.93063
484.8 4.93064
484.9 4.93065
485 4.93067
485.1 4.93068
485.2 4.9307
485.3 4.93071
485.4 4.93073
485.5 4.93074
485.6 4.93075
485.7 4.93077
485.8 4.93078
485.9 4.9308
486 4.93081
486.1 4.93082
486.2 4.93084
486.3 4.93085
486.4 4.93086
486.5 4.93088
486.6 4.93089
486.7 4.9309
486.8 4.93091
486.9 4.93093
487 4.93094
487.1 4.93095
487.2 4.93096
487.3 4.93097
487.4 4.93098
487.5 4.93099
487.6 4.931
487.7 4.93101
487.8 4.93102
487.9 4.93103
488 4.93104
488.1 4.93105
488.2 4.93106
488.3 4.93107
488.4 4.93108
488.5 4.93108
488.6 4.93109
488.7 4.9311
488.8 4.9311
488.9 4.93111
489 4.93112
489.1 4.93112
489.2 4.93113
489.3 4.93113
489.4 4.93114
489.5 4.93114
489.6 4.93115
489.7 4.93115
489.8 4.93116
489.9 4.93116
490 4.93116
490.1 4.93117
490.2 4.93117
490.3 4.93117
490.4 4.93118
490.5 4.93118
490.6 4.93118
490.7 4.93118
490.8 4.93119
490.9 4.93119
491 4.93119
491.1 4.93119
491.2 4.93119
491.3 4.93119
491.4 4.93119
491.5 4.93119
491.6 4.93119
491.7 4.93119
491.8 4.93119
491.9 4.93119
492 4.93119
492.1 4.93119
492.2 4.93118
492.3 4.93118
492.4 4.93118
492.5 4.93118
492.6 4.93117
492.7 4.93117
492.8 4.93117
492.9 4.93116
493 4.93116
493.1 4.93115
493.2 4.93115
493.3 4.93114
493.4 4.93114
493.5 4.93113
493.6 4.93112
493.7 4.93112
493.8 4.93111
493.9 4.9311
494 4.9311
494.1 4.93109
494.2 4.93108
494.3 4.93108
494.4 4.93107
494.5 4.93106
494.6 4.93106
494.7 4.93105
494.8 4.93104
494.9 4.93103
495 4.93103
495.1 4.93102
495.2 4.93101
495.3 4.931
495.4 4.931
495.5 4.93099
495.6 4.93098
495.7 4.93097
495.8 4.93096
495.9 4.93095
496 4.93095
496.1 4.93094
496.2 4.93093
496.3 4.93092
496.4 4.93091
496.5 4.9309
496.6 4.93089
496.7 4.93088
496.8 4.93087
496.9 4.93087
497 4.93086
497.1 4.93085
497.2 4.93084
497.3 4.93083
497.4 4.93082
497.5 4.9308
497.6 4.93079
497.7 4.93078
497.8 4.93077
497.9 4.93076
498 4.93075
498.1 4.93074
498.2 4.93073
498.3 4.93072
498.4 4.9307
498.5 4.93069
498.6 4.93068
498.7 4.93067
498.8 4.93066
498.9 4.93065
499 4.93063
499.1 4.93062
499.2 4.93061
499.3 4.9306
499.4 4.93059
499.5 4.93058
499.6 4.93057
499.7 4.93056
499.8 4.93055
499.9 4.93054
500 4.93053
500.1 4.93052
500.2 4.93051
500.3 4.9305
500.4 4.93049
500.5 4.93048
500.6 4.93048
500.7 4.93047
500.8 4.93046
500.9 4.93045
501 4.93045
501.1 4.93044
501.2 4.93043
501.3 4.93043
501.4 4.93042
501.5 4.93042
501.6 4.93041
501.7 4.9304
501.8 4.9304
501.9 4.93039
502 4.93039
502.1 4.93039
502.2 4.93038
502.3 4.93038
502.4 4.93037
502.5 4.93037
502.6 4.93036
502.7 4.93036
502.8 4.93036
502.9 4.93035
503 4.93035
503.1 4.93035
503.2 4.93034
503.3 4.93034
503.4 4.93034
503.5 4.93033
503.6 4.93033
503.7 4.93033
503.8 4.93033
503.9 4.93032
504 4.93032
504.1 4.93032
504.2 4.93032
504.3 4.93032
504.4 4.93032
504.5 4.93032
504.6 4.93031
504.7 4.93031
504.8 4.93031
504.9 4.93031
505 4.93031
505.1 4.93031
505.2 4.93032
505.3 4.93032
505.4 4.93032
505.5 4.93032
505.6 4.93032
505.7 4.93032
505.8 4.93032
505.9 4.93033
506 4.93033
506.1 4.93033
506.2 4.93034
506.3 4.93034
506.4 4.93035
506.5 4.93035
506.6 4.93035
506.7 4.93036
506.8 4.93036
506.9 4.93037
507 4.93037
507.1 4.93038
507.2 4.93039
507.3 4.93039
507.4 4.9304
507.5 4.9304
507.6 4.93041
507.7 4.93041
507.8 4.93042
507.9 4.93043
508 4.93043
508.1 4.93044
508.2 4.93044
508.3 4.93045
508.4 4.93045
508.5 4.93046
508.6 4.93046
508.7 4.93047
508.8 4.93047
508.9 4.93048
509 4.93048
509.1 4.93049
509.2 4.93049
509.3 4.93049
509.4 4.9305
509.5 4.9305
509.6 4.9305
509.7 4.9305
509.8 4.93051
509.9 4.93051
510 4.93051
510.1 4.93051
510.2 4.93051
510.3 4.93051
510.4 4.93051
510.5 4.93051
510.6 4.93051
510.7 4.93051
510.8 4.93051
510.9 4.93051
511 4.93051
511.1 4.9305
511.2 4.9305
511.3 4.9305
511.4 4.9305
511.5 4.93049
511.6 4.93049
511.7 4.93049
511.8 4.93048
511.9 4.93048
512 4.93047
512.1 4.93047
512.2 4.93046
512.3 4.93046
512.4 4.93045
512.5 4.93044
512.6 4.93044
512.7 4.93043
512.8 4.93042
512.9 4.93042
513 4.93041
513.1 4.9304
513.2 4.93039
513.3 4.93039
513.4 4.93038
513.5 4.93037
513.6 4.93036
513.7 4.93035
513.8 4.93034
513.9 4.93033
514 4.93032
514.1 4.93032
514.2 4.93031
514.3 4.9303
514.4 4.93029
514.5 4.93028
514.6 4.93027
514.7 4.93026
514.8 4.93025
514.9 4.93024
515 4.93023
515.1 4.93022
515.2 4.93021
515.3 4.9302
515.4 4.93019
515.5 4.93019
515.6 4.93018
515.7 4.93017
515.8 4.93016
515.9 4.93015
516 4.93014
516.1 4.93014
516.2 4.93013
516.3 4.93012
516.4 4.93011
516.5 4.93011
516.6 4.9301
516.7 4.93009
516.8 4.93009
516.9 4.93008
517 4.93008
517.1 4.93007
517.2 4.93007
517.3 4.93006
517.4 4.93006
517.5 4.93006
517.6 4.93005
517.7 4.93005
517.8 4.93005
517.9 4.93005
518 4.93004
518.1 4.93004
518.2 4.93004
518.3 4.93004
518.4 4.93004
518.5 4.93004
518.6 4.93004
518.7 4.93005
518.8 4.93005
518.9 4.93005
519 4.93005
519.1 4.93005
519.2 4.93005
519.3 4.93006
519.4 4.93006
519.5 4.93006
519.6 4.93007
519.7 4.93007
519.8 4.93007
519.9 4.93008
520 4.93008
520.1 4.93008
520.2 4.93009
520.3 4.93009
520.4 4.93009
520.5 4.9301
520.6 4.9301
520.7 4.93011
520.8 4.93011
520.9 4.93011
521 4.93012
521.1 4.93012
521.2 4.93012
521.3 4.93012
521.4 4.93013
521.5 4.93013
521.6 4.93013
521.7 4.93013
521.8 4.93014
521.9 4.93014
522 4.93014
522.1 4.93014
522.2 4.93014
522.3 4.93014
522.4 4.93014
522.5 4.93014
522.6 4.93014
522.7 4.93014
522.8 4.93014
522.9 4.93013
523 4.93013
523.1 4.93013
523.2 4.93013
523.3 4.93013
523.4 4.93013
523.5 4.93012
523.6 4.93012
523.7 4.93012
523.8 4.93012
523.9 4.93012
524 4.93012
524.1 4.93011
524.2 4.93011
524.3 4.93011
524.4 4.93011
524.5 4.93011
524.6 4.93011
524.7 4.93011
524.8 4.9301
524.9 4.9301
525 4.9301
525.1 4.9301
525.2 4.9301
525.3 4.9301
525.4 4.9301
525.5 4.9301
525.6 4.9301
525.7 4.9301
525.8 4.9301
525.9 4.9301
526 4.9301
526.1 4.9301
526.2 4.9301
526.3 4.9301
526.4 4.9301
526.5 4.93011
526.6 4.93011
526.7 4.93011
526.8 4.93011
526.9 4.93011
527 4.93012
527.1 4.93012
527.2 4.93012
527.3 4.93012
527.4 4.93013
527.5 4.93013
527.6 4.93013
527.7 4.93014
527.8 4.93014
527.9 4.93014
528 4.93015
528.1 4.93015
528.2 4.93015
528.3 4.93016
528.4 4.93016
528.5 4.93017
528.6 4.93017
528.7 4.93018
528.8 4.93018
528.9 4.93019
529 4.9302
529.1 4.9302
529.2 4.93021
529.3 4.93022
529.4 4.93022
529.5 4.93023
529.6 4.93024
529.7 4.93025
529.8 4.93025
529.9 4.93026
530 4.93027
530.1 4.93028
530.2 4.93029
530.3 4.93029
530.4 4.9303
530.5 4.93031
530.6 4.93032
530.7 4.93033
530.8 4.93033
530.9 4.93034
531 4.93035
531.1 4.93036
531.2 4.93036
531.3 4.93037
531.4 4.93038
531.5 4.93038
531.6 4.93039
531.7 4.9304
531.8 4.9304
531.9 4.93041
532 4.93041
532.1 4.93042
532.2 4.93042
532.3 4.93043
532.4 4.93043
532.5 4.93043
532.6 4.93044
532.7 4.93044
532.8 4.93045
532.9 4.93045
533 4.93045
533.1 4.93045
533.2 4.93046
533.3 4.93046
533.4 4.93046
533.5 4.93046
533.6 4.93047
533.7 4.93047
533.8 4.93047
533.9 4.93047
534 4.93048
534.1 4.93048
534.2 4.93048
534.3 4.93048
534.4 4.93049
534.5 4.93049
534.6 4.93049
534.7 4.93049
534.8 4.93049
534.9 4.9305
535 4.9305
535.1 4.9305
535.2 4.9305
535.3 4.93051
535.4 4.93051
535.5 4.93051
535.6 4.93052
535.7 4.93052
535.8 4.93053
535.9 4.93053
536 4.93054
536.1 4.93054
536.2 4.93055
536.3 4.93055
536.4 4.93056
536.5 4.93056
536.6 4.93057
536.7 4.93058
536.8 4.93059
536.9 4.93059
537 4.9306
537.1 4.93061
537.2 4.93062
537.3 4.93063
537.4 4.93064
537.5 4.93065
537.6 4.93066
537.7 4.93067
537.8 4.93068
537.9 4.93069
538 4.9307
538.1 4.93071
538.2 4.93072
538.3 4.93073
538.4 4.93075
538.5 4.93076
538.6 4.93077
538.7 4.93078
538.8 4.93079
538.9 4.93081
539 4.93082
539.1 4.93083
539.2 4.93085
539.3 4.93086
539.4 4.93087
539.5 4.93088
539.6 4.9309
539.7 4.93091
539.8 4.93093
539.9 4.93094
540 4.93095
540.1 4.93097
540.2 4.93098
540.3 4.93099
540.4 4.93101
540.5 4.93102
540.6 4.93104
540.7 4.93105
540.8 4.93107
540.9 4.93108
541 4.93109
541.1 4.93111
541.2 4.93112
541.3 4.93114
541.4 4.93115
541.5 4.93117
541.6 4.93118
541.7 4.9312
541.8 4.93121
541.9 4.93123
542 4.93124
542.1 4.93126
542.2 4.93127
542.3 4.93129
542.4 4.9313
542.5 4.93132
542.6 4.93133
542.7 4.93135
542.8 4.93136
542.9 4.93138
543 4.93139
543.1 4.93141
543.2 4.93142
543.3 4.93144
543.4 4.93146
543.5 4.93147
543.6 4.93149
543.7 4.9315
543.8 4.93152
543.9 4.93153
544 4.93155
544.1 4.93156
544.2 4.93158
544.3 4.9316
544.4 4.93161
544.5 4.93163
544.6 4.93164
544.7 4.93166
544.8 4.93167
544.9 4.93169
545 4.9317
545.1 4.93172
545.2 4.93173
545.3 4.93175
545.4 4.93176
545.5 4.93178
545.6 4.93179
545.7 4.93181
545.8 4.93182
545.9 4.93184
546 4.93185
546.1 4.93187
546.2 4.93188
546.3 4.9319
546.4 4.93191
546.5 4.93193
546.6 4.93194
546.7 4.93196
546.8 4.93197
546.9 4.93198
547 4.932
547.1 4.93201
547.2 4.93203
547.3 4.93204
547.4 4.93206
547.5 4.93207
547.6 4.93209
547.7 4.9321
547.8 4.93211
547.9 4.93213
548 4.93214
548.1 4.93216
548.2 4.93217
548.3 4.93218
548.4 4.9322
548.5 4.93221
548.6 4.93223
548.7 4.93224
548.8 4.93225
548.9 4.93227
549 4.93228
549.1 4.93229
549.2 4.93231
549.3 4.93232
549.4 4.93233
549.5 4.93234
549.6 4.93235
549.7 4.93236
549.8 4.93238
549.9 4.93239
550 4.9324
550.1 4.93241
550.2 4.93242
550.3 4.93243
550.4 4.93243
550.5 4.93244
550.6 4.93245
550.7 4.93246
550.8 4.93247
550.9 4.93247
551 4.93248
551.1 4.93249
551.2 4.93249
551.3 4.9325
551.4 4.9325
551.5 4.93251
551.6 4.93251
551.7 4.93251
551.8 4.93252
551.9 4.93252
552 4.93252
552.1 4.93252
552.2 4.93252
552.3 4.93252
552.4 4.93252
552.5 4.93252
552.6 4.93252
552.7 4.93251
552.8 4.93251
552.9 4.93251
553 4.9325
553.1 4.9325
553.2 4.93249
553.3 4.93249
553.4 4.93248
553.5 4.93248
553.6 4.93247
553.7 4.93246
553.8 4.93246
553.9 4.93245
554 4.93244
554.1 4.93243
554.2 4.93242
554.3 4.93242
554.4 4.93241
554.5 4.9324
554.6 4.93239
554.7 4.93238
554.8 4.93237
554.9 4.93236
555 4.93234
555.1 4.93233
555.2 4.93232
555.3 4.93231
555.4 4.9323
555.5 4.93229
555.6 4.93228
555.7 4.93227
555.8 4.93225
555.9 4.93224
556 4.93223
556.1 4.93222
556.2 4.93221
556.3 4.9322
556.4 4.93219
556.5 4.93218
556.6 4.93217
556.7 4.93215
556.8 4.93214
556.9 4.93213
557 4.93212
557.1 4.93211
557.2 4.93211
557.3 4.9321
557.4 4.93209
557.5 4.93208
557.6 4.93207
557.7 4.93206
557.8 4.93205
557.9 4.93204
558 4.93203
558.1 4.93202
558.2 4.93202
558.3 4.93201
558.4 4.932
558.5 4.93199
558.6 4.93198
558.7 4.93197
558.8 4.93196
558.9 4.93196
559 4.93195
559.1 4.93194
559.2 4.93193
559.3 4.93192
559.4 4.93191
559.5 4.9319
559.6 4.9319
559.7 4.93189
559.8 4.93188
559.9 4.93187
560 4.93186
560.1 4.93185
560.2 4.93184
560.3 4.93183
560.4 4.93182
560.5 4.93182
560.6 4.93181
560.7 4.9318
560.8 4.93179
560.9 4.93178
561 4.93177
561.1 4.93176
561.2 4.93174
561.3 4.93173
561.4 4.93172
561.5 4.93171
561.6 4.9317
561.7 4.93169
561.8 4.93168
561.9 4.93167
562 4.93166
562.1 4.93165
562.2 4.93164
562.3 4.93162
562.4 4.93161
562.5 4.9316
562.6 4.93159
562.7 4.93158
562.8 4.93157
562.9 4.93155
563 4.93154
563.1 4.93153
563.2 4.93152
563.3 4.93151
563.4 4.9315
563.5 4.93148
563.6 4.93147
563.7 4.93146
563.8 4.93145
563.9 4.93144
564 4.93143
564.1 4.93141
564.2 4.9314
564.3 4.93139
564.4 4.93138
564.5 4.93137
564.6 4.93136
564.7 4.93134
564.8 4.93133
564.9 4.93132
565 4.93131
565.1 4.9313
565.2 4.93129
565.3 4.93128
565.4 4.93127
565.5 4.93126
565.6 4.93125
565.7 4.93124
565.8 4.93123
565.9 4.93122
566 4.93121
566.1 4.9312
566.2 4.93119
566.3 4.93118
566.4 4.93117
566.5 4.93116
566.6 4.93115
566.7 4.93114
566.8 4.93114
566.9 4.93113
567 4.93112
567.1 4.93111
567.2 4.93111
567.3 4.9311
567.4 4.9311
567.5 4.93109
567.6 4.93108
567.7 4.93108
567.8 4.93107
567.9 4.93107
568 4.93107
568.1 4.93106
568.2 4.93106
568.3 4.93105
568.4 4.93105
568.5 4.93105
568.6 4.93105
568.7 4.93104
568.8 4.93104
568.9 4.93104
569 4.93104
569.1 4.93104
569.2 4.93104
569.3 4.93104
569.4 4.93104
569.5 4.93104
569.6 4.93104
569.7 4.93104
569.8 4.93104
569.9 4.93105
570 4.93105
570.1 4.93105
570.2 4.93105
570.3 4.93106
570.4 4.93106
570.5 4.93106
570.6 4.93107
570.7 4.93107
570.8 4.93107
570.9 4.93108
571 4.93108
571.1 4.93109
571.2 4.9311
571.3 4.9311
571.4 4.93111
571.5 4.93111
571.6 4.93112
571.7 4.93113
571.8 4.93113
571.9 4.93114
572 4.93115
572.1 4.93115
572.2 4.93116
572.3 4.93117
572.4 4.93118
572.5 4.93118
572.6 4.93119
572.7 4.9312
572.8 4.93121
572.9 4.93122
573 4.93122
573.1 4.93123
573.2 4.93124
573.3 4.93125
573.4 4.93126
573.5 4.93127
573.6 4.93127
573.7 4.93128
573.8 4.93129
573.9 4.9313
574 4.93131
574.1 4.93132
574.2 4.93133
574.3 4.93133
574.4 4.93134
574.5 4.93135
574.6 4.93136
574.7 4.93137
574.8 4.93138
574.9 4.93138
575 4.93139
575.1 4.9314
575.2 4.93141
575.3 4.93142
575.4 4.93142
575.5 4.93143
575.6 4.93144
575.7 4.93145
575.8 4.93145
575.9 4.93146
576 4.93147
576.1 4.93148
576.2 4.93148
576.3 4.93149
576.4 4.9315
576.5 4.93151
576.6 4.93151
576.7 4.93152
576.8 4.93153
576.9 4.93154
577 4.93154
577.1 4.93155
577.2 4.93156
577.3 4.93156
577.4 4.93157
577.5 4.93158
577.6 4.93159
577.7 4.93159
577.8 4.9316
577.9 4.93161
578 4.93162
578.1 4.93162
578.2 4.93163
578.3 4.93164
578.4 4.93165
578.5 4.93166
578.6 4.93166
578.7 4.93167
578.8 4.93168
578.9 4.93169
579 4.9317
579.1 4.93171
579.2 4.93171
579.3 4.93172
579.4 4.93173
579.5 4.93174
579.6 4.93175
579.7 4.93175
579.8 4.93176
579.9 4.93177
580 4.93177
580.1 4.93178
580.2 4.93179
580.3 4.9318
580.4 4.9318
580.5 4.93181
580.6 4.93181
580.7 4.93182
580.8 4.93183
580.9 4.93183
581 4.93184
581.1 4.93184
581.2 4.93184
581.3 4.93185
581.4 4.93185
581.5 4.93185
581.6 4.93186
581.7 4.93186
581.8 4.93186
581.9 4.93186
582 4.93186
582.1 4.93186
582.2 4.93186
582.3 4.93185
582.4 4.93185
582.5 4.93185
582.6 4.93185
582.7 4.93184
582.8 4.93184
582.9 4.93183
583 4.93183
583.1 4.93182
583.2 4.93181
583.3 4.93181
583.4 4.9318
583.5 4.93179
583.6 4.93178
583.7 4.93178
583.8 4.93177
583.9 4.93176
584 4.93175
584.1 4.93174
584.2 4.93173
584.3 4.93172
584.4 4.93171
584.5 4.9317
584.6 4.93169
584.7 4.93168
584.8 4.93167
584.9 4.93166
585 4.93165
585.1 4.93164
585.2 4.93163
585.3 4.93162
585.4 4.93161
585.5 4.9316
585.6 4.93159
585.7 4.93158
585.8 4.93157
585.9 4.93156
586 4.93154
586.1 4.93153
586.2 4.93152
586.3 4.93151
586.4 4.9315
586.5 4.9315
586.6 4.93149
586.7 4.93148
586.8 4.93147
586.9 4.93146
587 4.93145
587.1 4.93144
587.2 4.93143
587.3 4.93142
587.4 4.93141
587.5 4.9314
587.6 4.93139
587.7 4.93138
587.8 4.93137
587.9 4.93136
588 4.93135
588.1 4.93134
588.2 4.93133
588.3 4.93132
588.4 4.93131
588.5 4.9313
588.6 4.93129
588.7 4.93128
588.8 4.93128
588.9 4.93127
589 4.93126
589.1 4.93125
589.2 4.93124
589.3 4.93124
589.4 4.93123
589.5 4.93122
589.6 4.93122
589.7 4.93121
589.8 4.93121
589.9 4.9312
590 4.9312
590.1 4.93119
590.2 4.93119
590.3 4.93119
590.4 4.93118
590.5 4.93118
590.6 4.93118
590.7 4.93118
590.8 4.93118
590.9 4.93118
591 4.93118
591.1 4.93118
591.2 4.93118
591.3 4.93118
591.4 4.93118
591.5 4.93119
591.6 4.93119
591.7 4.93119
591.8 4.9312
591.9 4.9312
592 4.9312
592.1 4.93121
592.2 4.93121
592.3 4.93122
592.4 4.93122
592.5 4.93123
592.6 4.93124
592.7 4.93124
592.8 4.93125
592.9 4.93126
593 4.93126
593.1 4.93127
593.2 4.93128
593.3 4.93129
593.4 4.9313
593.5 4.9313
593.6 4.93131
593.7 4.93132
593.8 4.93133
593.9 4.93134
594 4.93135
594.1 4.93136
594.2 4.93137
594.3 4.93138
594.4 4.93139
594.5 4.9314
594.6 4.9314
594.7 4.93141
594.8 4.93142
594.9 4.93143
595 4.93144
595.1 4.93145
595.2 4.93146
595.3 4.93147
595.4 4.93148
595.5 4.93149
595.6 4.9315
595.7 4.9315
595.8 4.93151
595.9 4.93152
596 4.93153
596.1 4.93153
596.2 4.93154
596.3 4.93155
596.4 4.93155
596.5 4.93156
596.6 4.93157
596.7 4.93157
596.8 4.93158
596.9 4.93159
597 4.93159
597.1 4.9316
597.2 4.9316
597.3 4.93161
597.4 4.93161
597.5 4.93162
597.6 4.93162
597.7 4.93163
597.8 4.93163
597.9 4.93164
598 4.93165
598.1 4.93165
598.2 4.93166
598.3 4.93166
598.4 4.93166
598.5 4.93167
598.6 4.93167
598.7 4.93168
598.8 4.93168
598.9 4.93169
599 4.93169
599.1 4.93169
599.2 4.9317
599.3 4.9317
599.4 4.93171
599.5 4.93171
599.6 4.93171
599.7 4.93172
599.8 4.93172
599.9 4.93173
600 4.93173
600.1 4.93173
600.2 4.93174
600.3 4.93174
600.4 4.93175
600.5 4.93175
600.6 4.93175
600.7 4.93176
600.8 4.93176
600.9 4.93177
601 4.93177
601.1 4.93177
601.2 4.93178
601.3 4.93178
601.4 4.93179
601.5 4.93179
601.6 4.9318
601.7 4.9318
601.8 4.93181
601.9 4.93181
602 4.93182
602.1 4.93183
602.2 4.93183
602.3 4.93184
602.4 4.93185
602.5 4.93185
602.6 4.93186
602.7 4.93187
602.8 4.93188
602.9 4.93189
603 4.93189
603.1 4.9319
603.2 4.93191
603.3 4.93192
603.4 4.93193
603.5 4.93194
603.6 4.93195
603.7 4.93196
603.8 4.93197
603.9 4.93198
604 4.93199
604.1 4.932
604.2 4.93201
604.3 4.93202
604.4 4.93203
604.5 4.93204
604.6 4.93205
604.7 4.93206
604.8 4.93207
604.9 4.93208
605 4.93209
605.1 4.9321
605.2 4.93211
605.3 4.93212
605.4 4.93213
605.5 4.93214
605.6 4.93214
605.7 4.93215
605.8 4.93216
605.9 4.93217
606 4.93218
606.1 4.93218
606.2 4.93219
606.3 4.9322
606.4 4.9322
606.5 4.93221
606.6 4.93222
606.7 4.93222
606.8 4.93223
606.9 4.93223
607 4.93224
607.1 4.93224
607.2 4.93224
607.3 4.93225
607.4 4.93225
607.5 4.93225
607.6 4.93226
607.7 4.93226
607.8 4.93226
607.9 4.93226
608 4.93226
608.1 4.93226
608.2 4.93226
608.3 4.93226
608.4 4.93226
608.5 4.93226
608.6 4.93226
608.7 4.93226
608.8 4.93225
608.9 4.93225
609 4.93225
609.1 4.93224
609.2 4.93224
609.3 4.93223
609.4 4.93223
609.5 4.93222
609.6 4.93221
609.7 4.93221
609.8 4.9322
609.9 4.93219
610 4.93218
610.1 4.93217
610.2 4.93217
610.3 4.93215
610.4 4.93214
610.5 4.93213
610.6 4.93212
610.7 4.93211
610.8 4.9321
610.9 4.93208
611 4.93207
611.1 4.93206
611.2 4.93204
611.3 4.93203
611.4 4.93202
611.5 4.932
611.6 4.93199
611.7 4.93197
611.8 4.93195
611.9 4.93194
612 4.93192
612.1 4.93191
612.2 4.93189
612.3 4.93187
612.4 4.93186
612.5 4.93184
612.6 4.93182
612.7 4.93181
612.8 4.93179
612.9 4.93178
613 4.93176
613.1 4.93174
613.2 4.93173
613.3 4.93171
613.4 4.9317
613.5 4.93168
613.6 4.93166
613.7 4.93165
613.8 4.93163
613.9 4.93162
614 4.9316
614.1 4.93159
614.2 4.93158
614.3 4.93156
614.4 4.93155
614.5 4.93153
614.6 4.93152
614.7 4.93151
614.8 4.93149
614.9 4.93148
615 4.93146
615.1 4.93145
615.2 4.93144
615.3 4.93142
615.4 4.93141
615.5 4.93139
615.6 4.93138
615.7 4.93137
615.8 4.93135
615.9 4.93134
616 4.93132
616.1 4.93131
616.2 4.93129
616.3 4.93128
616.4 4.93126
616.5 4.93125
616.6 4.93123
616.7 4.93122
616.8 4.9312
616.9 4.93119
617 4.93117
617.1 4.93115
617.2 4.93114
617.3 4.93112
617.4 4.9311
617.5 4.93109
617.6 4.93107
617.7 4.93105
617.8 4.93104
617.9 4.93102
618 4.931
618.1 4.93098
618.2 4.93097
618.3 4.93095
618.4 4.93093
618.5 4.93091
618.6 4.9309
618.7 4.93088
618.8 4.93086
618.9 4.93085
619 4.93083
619.1 4.93081
619.2 4.9308
619.3 4.93078
619.4 4.93077
619.5 4.93075
619.6 4.93074
619.7 4.93072
619.8 4.93071
619.9 4.93069
620 4.93068
620.1 4.93066
620.2 4.93065
620.3 4.93064
620.4 4.93063
620.5 4.93062
620.6 4.9306
620.7 4.93059
620.8 4.93058
620.9 4.93057
621 4.93056
621.1 4.93055
621.2 4.93055
621.3 4.93054
621.4 4.93053
621.5 4.93053
621.6 4.93052
621.7 4.93052
621.8 4.93051
621.9 4.93051
622 4.93051
622.1 4.93051
622.2 4.93051
622.3 4.93051
622.4 4.93051
622.5 4.93051
622.6 4.93052
622.7 4.93052
622.8 4.93053
622.9 4.93053
623 4.93054
623.1 4.93055
623.2 4.93056
623.3 4.93057
623.4 4.93058
623.5 4.93059
623.6 4.9306
623.7 4.93062
623.8 4.93063
623.9 4.93064
624 4.93066
624.1 4.93067
624.2 4.93069
624.3 4.93071
624.4 4.93072
624.5 4.93074
624.6 4.93076
624.7 4.93078
624.8 4.93079
624.9 4.93081
625 4.93083
625.1 4.93085
625.2 4.93087
625.3 4.93089
625.4 4.93091
625.5 4.93093
625.6 4.93095
625.7 4.93097
625.8 4.93098
625.9 4.931
626 4.93102
626.1 4.93104
626.2 4.93106
626.3 4.93108
626.4 4.9311
626.5 4.93112
626.6 4.93114
626.7 4.93115
626.8 4.93117
626.9 4.93119
627 4.93121
627.1 4.93122
627.2 4.93124
627.3 4.93126
627.4 4.93127
627.5 4.93129
627.6 4.9313
627.7 4.93132
627.8 4.93133
627.9 4.93135
628 4.93136
628.1 4.93137
628.2 4.93139
628.3 4.9314
628.4 4.93141
628.5 4.93142
628.6 4.93143
628.7 4.93144
628.8 4.93145
628.9 4.93146
629 4.93147
629.1 4.93148
629.2 4.93148
629.3 4.93149
629.4 4.9315
629.5 4.9315
629.6 4.93151
629.7 4.93151
629.8 4.93152
629.9 4.93152
630 4.93152
630.1 4.93152
630.2 4.93153
630.3 4.93153
630.4 4.93153
630.5 4.93153
630.6 4.93153
630.7 4.93153
630.8 4.93153
630.9 4.93153
631 4.93153
631.1 4.93153
631.2 4.93153
631.3 4.93153
631.4 4.93153
631.5 4.93153
631.6 4.93152
631.7 4.93152
631.8 4.93152
631.9 4.93152
632 4.93151
632.1 4.93151
632.2 4.93151
632.3 4.93151
632.4 4.93151
632.5 4.9315
632.6 4.9315
632.7 4.9315
632.8 4.9315
632.9 4.93149
633 4.93149
633.1 4.93149
633.2 4.93149
633.3 4.93149
633.4 4.93148
633.5 4.93148
633.6 4.93148
633.7 4.93148
633.8 4.93147
633.9 4.93147
634 4.93147
634.1 4.93147
634.2 4.93146
634.3 4.93146
634.4 4.93146
634.5 4.93146
634.6 4.93145
634.7 4.93145
634.8 4.93145
634.9 4.93145
635 4.93144
635.1 4.93144
635.2 4.93144
635.3 4.93144
635.4 4.93143
635.5 4.93143
635.6 4.93143
635.7 4.93143
635.8 4.93142
635.9 4.93142
636 4.93142
636.1 4.93142
636.2 4.93141
636.3 4.93141
636.4 4.93141
636.5 4.93141
636.6 4.93141
636.7 4.9314
636.8 4.9314
636.9 4.9314
637 4.9314
637.1 4.9314
637.2 4.9314
637.3 4.9314
637.4 4.9314
637.5 4.9314
637.6 4.9314
637.7 4.9314
637.8 4.9314
637.9 4.9314
638 4.9314
638.1 4.9314
638.2 4.9314
638.3 4.9314
638.4 4.9314
638.5 4.9314
638.6 4.9314
638.7 4.9314
638.8 4.9314
638.9 4.9314
639 4.9314
639.1 4.93141
639.2 4.93141
639.3 4.93141
639.4 4.93141
639.5 4.93141
639.6 4.93141
639.7 4.93141
639.8 4.93142
639.9 4.93142
640 4.93142
640.1 4.93142
640.2 4.93143
640.3 4.93143
640.4 4.93143
640.5 4.93144
640.6 4.93144
640.7 4.93144
640.8 4.93145
640.9 4.93145
641 4.93145
641.1 4.93146
641.2 4.93146
641.3 4.93147
641.4 4.93147
641.5 4.93148
641.6 4.93149
641.7 4.93149
641.8 4.9315
641.9 4.93151
642 4.93151
642.1 4.93152
642.2 4.93153
642.3 4.93154
642.4 4.93155
642.5 4.93156
642.6 4.93157
642.7 4.93158
642.8 4.93159
642.9 4.9316
643 4.93161
643.1 4.93162
643.2 4.93163
643.3 4.93164
643.4 4.93166
643.5 4.93167
643.6 4.93168
643.7 4.93169
643.8 4.9317
643.9 4.93172
644 4.93173
644.1 4.93174
644.2 4.93175
644.3 4.93176
644.4 4.93178
644.5 4.93179
644.6 4.9318
644.7 4.93181
644.8 4.93182
644.9 4.93183
645 4.93184
645.1 4.93185
645.2 4.93186
645.3 4.93186
645.4 4.93187
645.5 4.93188
645.6 4.93189
645.7 4.93189
645.8 4.9319
645.9 4.9319
646 4.93191
646.1 4.93191
646.2 4.93191
646.3 4.93191
646.4 4.93192
646.5 4.93192
646.6 4.93192
646.7 4.93192
646.8 4.93192
646.9 4.93192
647 4.93192
647.1 4.93192
647.2 4.93191
647.3 4.93191
647.4 4.93191
647.5 4.93191
647.6 4.9319
647.7 4.9319
647.8 4.93189
647.9 4.93189
648 4.93188
648.1 4.93188
648.2 4.93187
648.3 4.93187
648.4 4.93186
648.5 4.93185
648.6 4.93185
648.7 4.93184
648.8 4.93183
648.9 4.93182
649 4.93182
649.1 4.93181
649.2 4.9318
649.3 4.93179
649.4 4.93178
649.5 4.93177
649.6 4.93176
649.7 4.93175
649.8 4.93175
649.9 4.93174
650 4.93173
650.1 4.93172
650.2 4.93171
650.3 4.9317
650.4 4.93169
650.5 4.93168
650.6 4.93168
650.7 4.93167
650.8 4.93166
650.9 4.93165
651 4.93165
651.1 4.93164
651.2 4.93163
651.3 4.93163
651.4 4.93162
651.5 4.93162
651.6 4.93161
651.7 4.93161
651.8 4.9316
651.9 4.9316
652 4.9316
652.1 4.93159
652.2 4.93159
652.3 4.93159
652.4 4.93159
652.5 4.93158
652.6 4.93158
652.7 4.93158
652.8 4.93158
652.9 4.93158
653 4.93158
653.1 4.93158
653.2 4.93158
653.3 4.93158
653.4 4.93158
653.5 4.93158
653.6 4.93158
653.7 4.93158
653.8 4.93158
653.9 4.93158
654 4.93159
654.1 4.93159
654.2 4.93159
654.3 4.93159
654.4 4.93159
654.5 4.93159
654.6 4.9316
654.7 4.9316
654.8 4.9316
654.9 4.9316
655 4.93161
655.1 4.93161
655.2 4.93161
655.3 4.93161
655.4 4.93162
655.5 4.93162
655.6 4.93163
655.7 4.93163
655.8 4.93163
655.9 4.93164
656 4.93164
656.1 4.93165
656.2 4.93165
656.3 4.93166
656.4 4.93166
656.5 4.93167
656.6 4.93167
656.7 4.93168
656.8 4.93169
656.9 4.93169
657 4.9317
657.1 4.93171
657.2 4.93171
657.3 4.93172
657.4 4.93173
657.5 4.93173
657.6 4.93174
657.7 4.93175
657.8 4.93176
657.9 4.93176
658 4.93177
658.1 4.93178
658.2 4.93179
658.3 4.93179
658.4 4.9318
658.5 4.93181
658.6 4.93182
658.7 4.93183
658.8 4.93184
658.9 4.93185
659 4.93185
659.1 4.93186
659.2 4.93187
659.3 4.93188
659.4 4.93189
659.5 4.9319
659.6 4.93191
659.7 4.93192
659.8 4.93193
659.9 4.93194
660 4.93195
660.1 4.93196
660.2 4.93197
660.3 4.93198
660.4 4.93199
660.5 4.932
660.6 4.93201
660.7 4.93202
660.8 4.93203
660.9 4.93204
661 4.93205
661.1 4.93206
661.2 4.93207
661.3 4.93208
661.4 4.93208
661.5 4.93209
661.6 4.9321
661.7 4.93211
661.8 4.93212
661.9 4.93213
662 4.93213
662.1 4.93214
662.2 4.93215
662.3 4.93216
662.4 4.93216
662.5 4.93217
662.6 4.93218
662.7 4.93218
662.8 4.93219
662.9 4.9322
663 4.9322
663.1 4.9322
663.2 4.93221
663.3 4.93221
663.4 4.93222
663.5 4.93222
663.6 4.93222
663.7 4.93223
663.8 4.93223
663.9 4.93223
664 4.93223
664.1 4.93223
664.2 4.93223
664.3 4.93223
664.4 4.93223
664.5 4.93223
664.6 4.93223
664.7 4.93223
664.8 4.93223
664.9 4.93223
665 4.93222
665.1 4.93222
665.2 4.93222
665.3 4.93221
665.4 4.93221
665.5 4.9322
665.6 4.9322
665.7 4.9322
665.8 4.93219
665.9 4.93218
666 4.93218
666.1 4.93217
666.2 4.93217
666.3 4.93216
666.4 4.93216
666.5 4.93215
666.6 4.93214
666.7 4.93214
666.8 4.93213
666.9 4.93212
667 4.93212
667.1 4.93211
667.2 4.9321
667.3 4.93209
667.4 4.93209
667.5 4.93208
667.6 4.93207
667.7 4.93207
667.8 4.93206
667.9 4.93205
668 4.93205
668.1 4.93204
668.2 4.93204
668.3 4.93203
668.4 4.93202
668.5 4.93202
668.6 4.93201
668.7 4.93201
668.8 4.93201
668.9 4.932
669 4.932
669.1 4.93199
669.2 4.93199
669.3 4.93199
669.4 4.93199
669.5 4.93198
669.6 4.93198
669.7 4.93198
669.8 4.93198
669.9 4.93198
670 4.93198
670.1 4.93198
670.2 4.93198
670.3 4.93198
670.4 4.93199
670.5 4.93199
670.6 4.93199
670.7 4.93199
670.8 4.932
670.9 4.932
671 4.93201
671.1 4.93201
671.2 4.93202
671.3 4.93203
671.4 4.93203
671.5 4.93204
671.6 4.93205
671.7 4.93205
671.8 4.93206
671.9 4.93207
672 4.93208
672.1 4.93209
672.2 4.9321
672.3 4.93211
672.4 4.93212
672.5 4.93213
672.6 4.93214
672.7 4.93215
672.8 4.93216
672.9 4.93217
673 4.93218
673.1 4.93219
673.2 4.9322
673.3 4.9322
673.4 4.93221
673.5 4.93222
673.6 4.93223
673.7 4.93224
673.8 4.93225
673.9 4.93226
674 4.93226
674.1 4.93227
674.2 4.93228
674.3 4.93229
674.4 4.93229
674.5 4.9323
674.6 4.9323
674.7 4.93231
674.8 4.93231
674.9 4.93231
675 4.93232
675.1 4.93232
675.2 4.93232
675.3 4.93232
675.4 4.93233
675.5 4.93233
675.6 4.93233
675.7 4.93233
675.8 4.93233
675.9 4.93233
676 4.93233
676.1 4.93233
676.2 4.93233
676.3 4.93233
676.4 4.93233
676.5 4.93232
676.6 4.93232
676.7 4.93232
676.8 4.93232
676.9 4.93232
677 4.93232
677.1 4.93232
677.2 4.93232
677.3 4.93232
677.4 4.93232
677.5 4.93232
677.6 4.93232
677.7 4.93232
677.8 4.93232
677.9 4.93232
678 4.93232
678.1 4.93232
678.2 4.93232
678.3 4.93232
678.4 4.93232
678.5 4.93232
678.6 4.93233
678.7 4.93233
678.8 4.93233
678.9 4.93233
679 4.93233
679.1 4.93234
679.2 4.93234
679.3 4.93234
679.4 4.93235
679.5 4.93235
679.6 4.93235
679.7 4.93235
679.8 4.93236
679.9 4.93236
680 4.93236
680.1 4.93237
680.2 4.93237
680.3 4.93238
680.4 4.93238
680.5 4.93238
680.6 4.93239
680.7 4.93239
680.8 4.93239
680.9 4.9324
681 4.9324
681.1 4.93241
681.2 4.93241
681.3 4.93241
681.4 4.93242
681.5 4.93242
681.6 4.93242
681.7 4.93243
681.8 4.93243
681.9 4.93244
682 4.93244
682.1 4.93244
682.2 4.93245
682.3 4.93245
682.4 4.93245
682.5 4.93246
682.6 4.93246
682.7 4.93247
682.8 4.93247
682.9 4.93247
683 4.93248
683.1 4.93248
683.2 4.93249
683.3 4.93249
683.4 4.9325
683.5 4.9325
683.6 4.93251
683.7 4.93251
683.8 4.93252
683.9 4.93252
684 4.93253
684.1 4.93253
684.2 4.93254
684.3 4.93254
684.4 4.93255
684.5 4.93255
684.6 4.93256
684.7 4.93256
684.8 4.93257
684.9 4.93257
685 4.93258
685.1 4.93258
685.2 4.93259
685.3 4.9326
685.4 4.9326
685.5 4.9326
685.6 4.93261
685.7 4.93261
685.8 4.93262
685.9 4.93262
686 4.93263
686.1 4.93263
686.2 4.93264
686.3 4.93264
686.4 4.93264
686.5 4.93265
686.6 4.93265
686.7 4.93266
686.8 4.93266
686.9 4.93266
687 4.93267
687.1 4.93267
687.2 4.93267
687.3 4.93268
687.4 4.93268
687.5 4.93268
687.6 4.93269
687.7 4.93269
687.8 4.93269
687.9 4.9327
688 4.9327
688.1 4.93271
688.2 4.93271
688.3 4.93271
688.4 4.93272
688.5 4.93272
688.6 4.93273
688.7 4.93273
688.8 4.93274
688.9 4.93274
689 4.93275
689.1 4.93275
689.2 4.93276
689.3 4.93277
689.4 4.93277
689.5 4.93278
689.6 4.93279
689.7 4.93279
689.8 4.9328
689.9 4.93281
690 4.93281
690.1 4.93282
690.2 4.93283
690.3 4.93284
690.4 4.93284
690.5 4.93285
690.6 4.93286
690.7 4.93287
690.8 4.93288
690.9 4.93289
691 4.9329
691.1 4.9329
691.2 4.93291
691.3 4.93292
691.4 4.93293
691.5 4.93294
691.6 4.93295
691.7 4.93295
691.8 4.93296
691.9 4.93297
692 4.93298
692.1 4.93299
692.2 4.93299
692.3 4.933
692.4 4.93301
692.5 4.93301
692.6 4.93302
692.7 4.93303
692.8 4.93303
692.9 4.93304
693 4.93305
693.1 4.93305
693.2 4.93306
693.3 4.93306
693.4 4.93307
693.5 4.93307
693.6 4.93307
693.7 4.93308
693.8 4.93308
693.9 4.93308
694 4.93308
694.1 4.93308
694.2 4.93309
694.3 4.93309
694.4 4.93309
694.5 4.93309
694.6 4.93308
694.7 4.93308
694.8 4.93308
694.9 4.93308
695 4.93308
695.1 4.93307
695.2 4.93307
695.3 4.93307
695.4 4.93306
695.5 4.93306
695.6 4.93305
695.7 4.93305
695.8 4.93304
695.9 4.93303
696 4.93303
696.1 4.93302
696.2 4.93302
696.3 4.93301
696.4 4.933
696.5 4.93299
696.6 4.93299
696.7 4.93298
696.8 4.93297
696.9 4.93296
697 4.93295
697.1 4.93295
697.2 4.93294
697.3 4.93293
697.4 4.93292
697.5 4.93292
697.6 4.93291
697.7 4.9329
697.8 4.93289
697.9 4.93289
698 4.93288
698.1 4.93287
698.2 4.93287
698.3 4.93286
698.4 4.93286
698.5 4.93285
698.6 4.93285
698.7 4.93284
698.8 4.93284
698.9 4.93283
699 4.93283
699.1 4.93282
699.2 4.93282
699.3 4.93282
699.4 4.93281
699.5 4.93281
699.6 4.93281
699.7 4.9328
699.8 4.9328
699.9 4.9328
700 4.9328
700.1 4.93279
700.2 4.93279
700.3 4.93279
700.4 4.93279
700.5 4.93279
700.6 4.93279
700.7 4.93279
700.8 4.93278
700.9 4.93278
701 4.93278
701.1 4.93278
701.2 4.93278
701.3 4.93278
701.4 4.93278
701.5 4.93278
701.6 4.93278
701.7 4.93278
701.8 4.93277
701.9 4.93277
702 4.93277
702.1 4.93277
702.2 4.93277
702.3 4.93276
702.4 4.93276
702.5 4.93276
702.6 4.93276
702.7 4.93275
702.8 4.93275
702.9 4.93274
703 4.93274
703.1 4.93273
703.2 4.93273
703.3 4.93272
703.4 4.93271
703.5 4.93271
703.6 4.9327
703.7 4.93269
703.8 4.93268
703.9 4.93267
704 4.93266
704.1 4.93265
704.2 4.93264
704.3 4.93263
704.4 4.93262
704.5 4.93261
704.6 4.9326
704.7 4.93258
704.8 4.93257
704.9 4.93256
705 4.93254
705.1 4.93253
705.2 4.93252
705.3 4.9325
705.4 4.93249
705.5 4.93247
705.6 4.93246
705.7 4.93244
705.8 4.93243
705.9 4.93241
706 4.9324
706.1 4.93238
706.2 4.93237
706.3 4.93236
706.4 4.93234
706.5 4.93233
706.6 4.93231
706.7 4.9323
706.8 4.93228
706.9 4.93227
707 4.93225
707.1 4.93224
707.2 4.93223
707.3 4.93221
707.4 4.9322
707.5 4.93218
707.6 4.93217
707.7 4.93216
707.8 4.93214
707.9 4.93213
708 4.93211
708.1 4.9321
708.2 4.93209
708.3 4.93207
708.4 4.93206
708.5 4.93204
708.6 4.93203
708.7 4.93202
708.8 4.932
708.9 4.93199
709 4.93197
709.1 4.93196
709.2 4.93195
709.3 4.93193
709.4 4.93192
709.5 4.9319
709.6 4.93189
709.7 4.93188
709.8 4.93186
709.9 4.93185
710 4.93184
710.1 4.93182
710.2 4.93181
710.3 4.9318
710.4 4.93179
710.5 4.93178
710.6 4.93177
710.7 4.93175
710.8 4.93174
710.9 4.93173
711 4.93173
711.1 4.93172
711.2 4.93171
711.3 4.9317
711.4 4.9317
711.5 4.93169
711.6 4.93168
711.7 4.93168
711.8 4.93167
711.9 4.93167
712 4.93167
712.1 4.93166
712.2 4.93166
712.3 4.93166
712.4 4.93166
712.5 4.93166
712.6 4.93166
712.7 4.93166
712.8 4.93166
712.9 4.93167
713 4.93167
713.1 4.93167
713.2 4.93168
713.3 4.93168
713.4 4.93169
713.5 4.93169
713.6 4.9317
713.7 4.9317
713.8 4.93171
713.9 4.93171
714 4.93172
714.1 4.93173
714.2 4.93173
714.3 4.93174
714.4 4.93175
714.5 4.93176
714.6 4.93177
714.7 4.93177
714.8 4.93178
714.9 4.93179
715 4.9318
715.1 4.93181
715.2 4.93182
715.3 4.93182
715.4 4.93183
715.5 4.93184
715.6 4.93185
715.7 4.93186
715.8 4.93187
715.9 4.93187
716 4.93188
716.1 4.93189
716.2 4.9319
716.3 4.93191
716.4 4.93192
716.5 4.93193
716.6 4.93194
716.7 4.93194
716.8 4.93195
716.9 4.93196
717 4.93197
717.1 4.93198
717.2 4.93199
717.3 4.932
717.4 4.93201
717.5 4.93202
717.6 4.93203
717.7 4.93204
717.8 4.93205
717.9 4.93206
718 4.93207
718.1 4.93208
718.2 4.93209
718.3 4.9321
718.4 4.93211
718.5 4.93212
718.6 4.93213
718.7 4.93214
718.8 4.93215
718.9 4.93216
719 4.93217
719.1 4.93218
719.2 4.93219
719.3 4.9322
719.4 4.93221
719.5 4.93222
719.6 4.93223
719.7 4.93224
719.8 4.93224
719.9 4.93225
720 4.93226
720.1 4.93226
720.2 4.93227
720.3 4.93228
720.4 4.93228
720.5 4.93229
720.6 4.93229
720.7 4.9323
720.8 4.9323
720.9 4.93231
721 4.93231
721.1 4.93232
721.2 4.93232
721.3 4.93232
721.4 4.93232
721.5 4.93233
721.6 4.93233
721.7 4.93233
721.8 4.93233
721.9 4.93234
722 4.93234
722.1 4.93234
722.2 4.93234
722.3 4.93234
722.4 4.93234
722.5 4.93234
722.6 4.93234
722.7 4.93234
722.8 4.93234
722.9 4.93234
723 4.93234
723.1 4.93234
723.2 4.93234
723.3 4.93234
723.4 4.93234
723.5 4.93233
723.6 4.93233
723.7 4.93233
723.8 4.93233
723.9 4.93232
724 4.93232
724.1 4.93232
724.2 4.93231
724.3 4.93231
724.4 4.93231
724.5 4.9323
724.6 4.9323
724.7 4.93229
724.8 4.93229
724.9 4.93228
725 4.93228
725.1 4.93227
725.2 4.93227
725.3 4.93226
725.4 4.93225
725.5 4.93225
725.6 4.93224
725.7 4.93224
725.8 4.93223
725.9 4.93223
726 4.93222
726.1 4.93222
726.2 4.93221
726.3 4.93221
726.4 4.9322
726.5 4.9322
726.6 4.93219
726.7 4.93219
726.8 4.93219
726.9 4.93218
727 4.93218
727.1 4.93217
727.2 4.93217
727.3 4.93217
727.4 4.93216
727.5 4.93216
727.6 4.93216
727.7 4.93216
727.8 4.93216
727.9 4.93215
728 4.93215
728.1 4.93215
728.2 4.93215
728.3 4.93215
728.4 4.93215
728.5 4.93215
728.6 4.93215
728.7 4.93215
728.8 4.93216
728.9 4.93216
729 4.93216
729.1 4.93216
729.2 4.93217
729.3 4.93217
729.4 4.93217
729.5 4.93218
729.6 4.93218
729.7 4.93219
729.8 4.93219
729.9 4.9322
730 4.9322
730.1 4.93221
730.2 4.93222
730.3 4.93222
730.4 4.93223
730.5 4.93224
730.6 4.93224
730.7 4.93225
730.8 4.93226
730.9 4.93227
731 4.93228
731.1 4.93229
731.2 4.9323
731.3 4.93231
731.4 4.93232
731.5 4.93233
731.6 4.93234
731.7 4.93235
731.8 4.93236
731.9 4.93237
732 4.93239
732.1 4.9324
732.2 4.93241
732.3 4.93242
732.4 4.93244
732.5 4.93245
732.6 4.93246
732.7 4.93248
732.8 4.93249
732.9 4.9325
733 4.93252
733.1 4.93253
733.2 4.93255
733.3 4.93256
733.4 4.93258
733.5 4.93259
733.6 4.93261
733.7 4.93262
733.8 4.93264
733.9 4.93265
734 4.93267
734.1 4.93269
734.2 4.9327
734.3 4.93272
734.4 4.93274
734.5 4.93275
734.6 4.93277
734.7 4.93279
734.8 4.9328
734.9 4.93282
735 4.93284
735.1 4.93286
735.2 4.93288
735.3 4.93289
735.4 4.93291
735.5 4.93293
735.6 4.93295
735.7 4.93297
735.8 4.93299
735.9 4.93301
736 4.93302
736.1 4.93304
736.2 4.93306
736.3 4.93308
736.4 4.9331
736.5 4.93311
736.6 4.93313
736.7 4.93315
736.8 4.93317
736.9 4.93318
737 4.9332
737.1 4.93322
737.2 4.93323
737.3 4.93325
737.4 4.93326
737.5 4.93328
737.6 4.93329
737.7 4.9333
737.8 4.93332
737.9 4.93333
738 4.93334
738.1 4.93335
738.2 4.93337
738.3 4.93338
738.4 4.93339
738.5 4.9334
738.6 4.9334
738.7 4.93341
738.8 4.93342
738.9 4.93343
739 4.93343
739.1 4.93344
739.2 4.93344
739.3 4.93345
739.4 4.93345
739.5 4.93345
739.6 4.93345
739.7 4.93345
739.8 4.93346
739.9 4.93346
740 4.93346
740.1 4.93346
740.2 4.93345
740.3 4.93345
740.4 4.93345
740.5 4.93345
740.6 4.93344
740.7 4.93344
740.8 4.93343
740.9 4.93343
741 4.93342
741.1 4.93342
741.2 4.93341
741.3 4.9334
741.4 4.9334
741.5 4.93339
741.6 4.93338
741.7 4.93337
741.8 4.93336
741.9 4.93335
742 4.93335
742.1 4.93334
742.2 4.93333
742.3 4.93332
742.4 4.9333
742.5 4.93329
742.6 4.93328
742.7 4.93327
742.8 4.93326
742.9 4.93325
743 4.93324
743.1 4.93323
743.2 4.93321
743.3 4.9332
743.4 4.93319
743.5 4.93318
743.6 4.93316
743.7 4.93315
743.8 4.93314
743.9 4.93313
744 4.93311
744.1 4.9331
744.2 4.93309
744.3 4.93307
744.4 4.93306
744.5 4.93305
744.6 4.93304
744.7 4.93302
744.8 4.93301
744.9 4.933
745 4.93299
745.1 4.93297
745.2 4.93296
745.3 4.93295
745.4 4.93294
745.5 4.93293
745.6 4.93292
745.7 4.93291
745.8 4.9329
745.9 4.93289
746 4.93288
746.1 4.93287
746.2 4.93286
746.3 4.93285
746.4 4.93284
746.5 4.93283
746.6 4.93283
746.7 4.93282
746.8 4.93281
746.9 4.93281
747 4.9328
747.1 4.9328
747.2 4.93279
747.3 4.93279
747.4 4.93279
747.5 4.93279
747.6 4.93278
747.7 4.93278
747.8 4.93278
747.9 4.93278
748 4.93278
748.1 4.93278
748.2 4.93278
748.3 4.93278
748.4 4.93278
748.5 4.93279
748.6 4.93279
748.7 4.93279
748.8 4.93279
748.9 4.9328
749 4.9328
749.1 4.9328
749.2 4.93281
749.3 4.93281
749.4 4.93281
749.5 4.93282
749.6 4.93282
749.7 4.93283
749.8 4.93283
749.9 4.93284
750 4.93284
750.1 4.93285
750.2 4.93285
750.3 4.93286
750.4 4.93286
750.5 4.93287
750.6 4.93287
750.7 4.93288
750.8 4.93288
750.9 4.93289
751 4.93289
751.1 4.9329
751.2 4.93291
751.3 4.93291
751.4 4.93292
751.5 4.93292
751.6 4.93293
751.7 4.93294
751.8 4.93294
751.9 4.93295
752 4.93295
752.1 4.93296
752.2 4.93297
752.3 4.93297
752.4 4.93298
752.5 4.93298
752.6 4.93299
752.7 4.93299
752.8 4.933
752.9 4.933
753 4.93301
753.1 4.93301
753.2 4.93302
753.3 4.93302
753.4 4.93302
753.5 4.93303
753.6 4.93303
753.7 4.93304
753.8 4.93304
753.9 4.93304
754 4.93305
754.1 4.93305
754.2 4.93305
754.3 4.93306
754.4 4.93306
754.5 4.93306
754.6 4.93307
754.7 4.93307
754.8 4.93307
754.9 4.93308
755 4.93308
755.1 4.93308
755.2 4.93309
755.3 4.93309
755.4 4.9331
755.5 4.9331
755.6 4.9331
755.7 4.93311
755.8 4.93311
755.9 4.93311
756 4.93312
756.1 4.93312
756.2 4.93313
756.3 4.93313
756.4 4.93313
756.5 4.93314
756.6 4.93314
756.7 4.93314
756.8 4.93315
756.9 4.93315
757 4.93315
757.1 4.93316
757.2 4.93316
757.3 4.93316
757.4 4.93317
757.5 4.93317
757.6 4.93317
757.7 4.93317
757.8 4.93317
757.9 4.93318
758 4.93318
758.1 4.93318
758.2 4.93318
758.3 4.93318
758.4 4.93319
758.5 4.93319
758.6 4.93319
758.7 4.93319
758.8 4.93319
758.9 4.93319
759 4.93319
759.1 4.9332
759.2 4.9332
759.3 4.9332
759.4 4.9332
759.5 4.9332
759.6 4.9332
759.7 4.9332
759.8 4.9332
759.9 4.9332
760 4.9332
760.1 4.93319
760.2 4.93319
760.3 4.93319
760.4 4.93319
760.5 4.93318
760.6 4.93318
760.7 4.93318
760.8 4.93317
760.9 4.93317
761 4.93316
761.1 4.93316
761.2 4.93315
761.3 4.93314
761.4 4.93314
761.5 4.93313
761.6 4.93312
761.7 4.93311
761.8 4.9331
761.9 4.93309
762 4.93308
762.1 4.93307
762.2 4.93306
762.3 4.93305
762.4 4.93304
762.5 4.93302
762.6 4.93301
762.7 4.933
762.8 4.93298
762.9 4.93297
763 4.93296
763.1 4.93294
763.2 4.93293
763.3 4.93291
763.4 4.9329
763.5 4.93288
763.6 4.93287
763.7 4.93285
763.8 4.93284
763.9 4.93282
764 4.93281
764.1 4.93279
764.2 4.93278
764.3 4.93276
764.4 4.93275
764.5 4.93273
764.6 4.93272
764.7 4.9327
764.8 4.93269
764.9 4.93268
765 4.93266
765.1 4.93265
765.2 4.93263
765.3 4.93262
765.4 4.93261
765.5 4.93259
765.6 4.93258
765.7 4.93257
765.8 4.93256
765.9 4.93254
766 4.93253
766.1 4.93252
766.2 4.93251
766.3 4.9325
766.4 4.93249
766.5 4.93248
766.6 4.93247
766.7 4.93246
766.8 4.93245
766.9 4.93244
767 4.93243
767.1 4.93242
767.2 4.93241
767.3 4.9324
767.4 4.9324
767.5 4.93239
767.6 4.93238
767.7 4.93237
767.8 4.93237
767.9 4.93236
768 4.93235
768.1 4.93235
768.2 4.93234
768.3 4.93234
768.4 4.93233
768.5 4.93233
768.6 4.93232
768.7 4.93231
768.8 4.93231
768.9 4.9323
769 4.9323
769.1 4.93229
769.2 4.93229
769.3 4.93228
769.4 4.93228
769.5 4.93227
769.6 4.93227
769.7 4.93226
769.8 4.93226
769.9 4.93225
770 4.93225
770.1 4.93224
770.2 4.93224
770.3 4.93224
770.4 4.93223
770.5 4.93223
770.6 4.93222
770.7 4.93222
770.8 4.93221
770.9 4.93221
771 4.9322
771.1 4.9322
771.2 4.9322
771.3 4.93219
771.4 4.93219
771.5 4.93218
771.6 4.93218
771.7 4.93217
771.8 4.93217
771.9 4.93217
772 4.93216
772.1 4.93216
772.2 4.93215
772.3 4.93215
772.4 4.93214
772.5 4.93214
772.6 4.93213
772.7 4.93213
772.8 4.93212
772.9 4.93212
773 4.93211
773.1 4.93211
773.2 4.9321
773.3 4.9321
773.4 4.93209
773.5 4.93208
773.6 4.93208
773.7 4.93207
773.8 4.93206
773.9 4.93205
774 4.93205
774.1 4.93204
774.2 4.93203
774.3 4.93202
774.4 4.93202
774.5 4.93201
774.6 4.932
774.7 4.93199
774.8 4.93198
774.9 4.93197
775 4.93196
775.1 4.93196
775.2 4.93195
775.3 4.93194
775.4 4.93193
775.5 4.93192
775.6 4.93191
775.7 4.9319
775.8 4.9319
775.9 4.93189
776 4.93188
776.1 4.93187
776.2 4.93186
776.3 4.93186
776.4 4.93185
776.5 4.93184
776.6 4.93183
776.7 4.93183
776.8 4.93182
776.9 4.93182
777 4.93181
777.1 4.9318
777.2 4.9318
777.3 4.93179
777.4 4.93179
777.5 4.93178
777.6 4.93178
777.7 4.93177
777.8 4.93177
777.9 4.93176
778 4.93176
778.1 4.93176
778.2 4.93175
778.3 4.93175
778.4 4.93175
778.5 4.93174
778.6 4.93174
778.7 4.93174
778.8 4.93173
778.9 4.93173
779 4.93173
779.1 4.93173
779.2 4.93173
779.3 4.93172
779.4 4.93172
779.5 4.93172
779.6 4.93172
779.7 4.93172
779.8 4.93172
779.9 4.93171
780 4.93171
780.1 4.93171
780.2 4.93171
780.3 4.93171
780.4 4.93171
780.5 4.93171
780.6 4.93171
780.7 4.93171
780.8 4.93171
780.9 4.9317
781 4.9317
781.1 4.9317
781.2 4.9317
781.3 4.9317
781.4 4.9317
781.5 4.9317
781.6 4.9317
781.7 4.9317
781.8 4.93169
781.9 4.93169
782 4.93169
782.1 4.93169
782.2 4.93169
782.3 4.93169
782.4 4.93168
782.5 4.93168
782.6 4.93168
782.7 4.93168
782.8 4.93168
782.9 4.93168
783 4.93168
783.1 4.93168
783.2 4.93167
783.3 4.93167
783.4 4.93167
783.5 4.93167
783.6 4.93167
783.7 4.93167
783.8 4.93167
783.9 4.93167
784 4.93167
784.1 4.93167
784.2 4.93167
784.3 4.93167
784.4 4.93166
784.5 4.93166
784.6 4.93166
784.7 4.93166
784.8 4.93166
784.9 4.93166
785 4.93166
785.1 4.93166
785.2 4.93166
785.3 4.93166
785.4 4.93166
785.5 4.93165
785.6 4.93165
785.7 4.93165
785.8 4.93165
785.9 4.93164
786 4.93164
786.1 4.93164
786.2 4.93164
786.3 4.93163
786.4 4.93163
786.5 4.93163
786.6 4.93162
786.7 4.93162
786.8 4.93162
786.9 4.93161
787 4.93161
787.1 4.93161
787.2 4.9316
787.3 4.9316
787.4 4.9316
787.5 4.9316
787.6 4.9316
787.7 4.93159
787.8 4.93159
787.9 4.93159
788 4.93159
788.1 4.93159
788.2 4.93159
788.3 4.93159
788.4 4.9316
788.5 4.9316
788.6 4.9316
788.7 4.9316
788.8 4.93161
788.9 4.93161
789 4.93161
789.1 4.93162
789.2 4.93162
789.3 4.93163
789.4 4.93163
789.5 4.93164
789.6 4.93165
789.7 4.93165
789.8 4.93166
789.9 4.93167
790 4.93167
790.1 4.93168
790.2 4.93169
790.3 4.9317
790.4 4.93171
790.5 4.93171
790.6 4.93172
790.7 4.93173
790.8 4.93174
790.9 4.93175
791 4.93176
791.1 4.93177
791.2 4.93178
791.3 4.93179
791.4 4.9318
791.5 4.93181
791.6 4.93182
791.7 4.93183
791.8 4.93184
791.9 4.93185
792 4.93186
792.1 4.93187
792.2 4.93188
792.3 4.93189
792.4 4.9319
792.5 4.9319
792.6 4.93191
792.7 4.93192
792.8 4.93193
792.9 4.93194
793 4.93195
793.1 4.93196
793.2 4.93197
793.3 4.93198
793.4 4.93198
793.5 4.93199
793.6 4.932
793.7 4.93201
793.8 4.93201
793.9 4.93202
794 4.93203
794.1 4.93203
794.2 4.93204
794.3 4.93205
794.4 4.93205
794.5 4.93206
794.6 4.93206
794.7 4.93207
794.8 4.93207
794.9 4.93207
795 4.93208
795.1 4.93208
795.2 4.93208
795.3 4.93208
795.4 4.93209
795.5 4.93209
795.6 4.93209
795.7 4.93209
795.8 4.93209
795.9 4.93209
796 4.93209
796.1 4.93209
796.2 4.93209
796.3 4.93209
796.4 4.93209
796.5 4.93209
796.6 4.93208
796.7 4.93208
796.8 4.93208
796.9 4.93208
797 4.93207
797.1 4.93207
797.2 4.93206
797.3 4.93206
797.4 4.93205
797.5 4.93205
797.6 4.93204
797.7 4.93204
797.8 4.93203
797.9 4.93202
798 4.93202
798.1 4.93201
798.2 4.932
798.3 4.932
798.4 4.93199
798.5 4.93198
798.6 4.93198
798.7 4.93197
798.8 4.93196
798.9 4.93195
799 4.93195
799.1 4.93194
799.2 4.93193
799.3 4.93193
799.4 4.93192
799.5 4.93191
799.6 4.93191
799.7 4.9319
799.8 4.9319
799.9 4.93189
800 4.93189
800.1 4.93188
800.2 4.93188
800.3 4.93187
800.4 4.93187
800.5 4.93187
800.6 4.93187
800.7 4.93187
800.8 4.93187
800.9 4.93187
801 4.93187
801.1 4.93187
801.2 4.93187
801.3 4.93187
801.4 4.93187
801.5 4.93187
801.6 4.93187
801.7 4.93188
801.8 4.93188
801.9 4.93188
802 4.93189
802.1 4.93189
802.2 4.93189
802.3 4.9319
802.4 4.9319
802.5 4.9319
802.6 4.93191
802.7 4.93191
802.8 4.93192
802.9 4.93192
803 4.93193
803.1 4.93193
803.2 4.93193
803.3 4.93194
803.4 4.93194
803.5 4.93195
803.6 4.93195
803.7 4.93195
803.8 4.93196
803.9 4.93196
804 4.93197
804.1 4.93197
804.2 4.93197
804.3 4.93198
804.4 4.93198
804.5 4.93198
804.6 4.93198
804.7 4.93199
804.8 4.93199
804.9 4.93199
805 4.93199
805.1 4.932
805.2 4.932
805.3 4.932
805.4 4.932
805.5 4.932
805.6 4.93201
805.7 4.93201
805.8 4.93201
805.9 4.93201
806 4.93201
806.1 4.93201
806.2 4.93201
806.3 4.93201
806.4 4.93201
806.5 4.93201
806.6 4.93201
806.7 4.93201
806.8 4.93201
806.9 4.93201
807 4.93201
807.1 4.93201
807.2 4.93201
807.3 4.93201
807.4 4.93201
807.5 4.932
807.6 4.932
807.7 4.932
807.8 4.932
807.9 4.932
808 4.932
808.1 4.93199
808.2 4.93199
808.3 4.93199
808.4 4.93199
808.5 4.93199
808.6 4.93198
808.7 4.93198
808.8 4.93198
808.9 4.93198
809 4.93198
809.1 4.93198
809.2 4.93197
809.3 4.93197
809.4 4.93197
809.5 4.93197
809.6 4.93197
809.7 4.93197
809.8 4.93197
809.9 4.93197
810 4.93197
810.1 4.93197
810.2 4.93197
810.3 4.93197
810.4 4.93197
810.5 4.93197
810.6 4.93197
810.7 4.93198
810.8 4.93198
810.9 4.93198
811 4.93198
811.1 4.93198
811.2 4.93199
811.3 4.93199
811.4 4.93199
811.5 4.932
811.6 4.932
811.7 4.93201
811.8 4.93201
811.9 4.93201
812 4.93202
812.1 4.93202
812.2 4.93203
812.3 4.93204
812.4 4.93204
812.5 4.93205
812.6 4.93206
812.7 4.93206
812.8 4.93207
812.9 4.93208
813 4.93208
813.1 4.93209
813.2 4.9321
813.3 4.93211
813.4 4.93211
813.5 4.93212
813.6 4.93213
813.7 4.93214
813.8 4.93214
813.9 4.93215
814 4.93216
814.1 4.93217
814.2 4.93217
814.3 4.93218
814.4 4.93218
814.5 4.93219
814.6 4.93219
814.7 4.9322
814.8 4.9322
814.9 4.93221
815 4.93221
815.1 4.93221
815.2 4.93221
815.3 4.93221
815.4 4.93221
815.5 4.93221
815.6 4.93221
815.7 4.93221
815.8 4.93221
815.9 4.93221
816 4.93221
816.1 4.9322
816.2 4.9322
816.3 4.9322
816.4 4.93219
816.5 4.93219
816.6 4.93218
816.7 4.93218
816.8 4.93217
816.9 4.93217
817 4.93216
817.1 4.93216
817.2 4.93215
817.3 4.93215
817.4 4.93215
817.5 4.93214
817.6 4.93214
817.7 4.93213
817.8 4.93213
817.9 4.93212
818 4.93212
818.1 4.93211
818.2 4.93211
818.3 4.9321
818.4 4.9321
818.5 4.9321
818.6 4.93209
818.7 4.93209
818.8 4.93208
818.9 4.93208
819 4.93208
819.1 4.93207
819.2 4.93207
819.3 4.93206
819.4 4.93206
819.5 4.93206
819.6 4.93205
819.7 4.93205
819.8 4.93205
819.9 4.93205
820 4.93204
820.1 4.93204
820.2 4.93204
820.3 4.93204
820.4 4.93204
820.5 4.93204
820.6 4.93204
820.7 4.93204
820.8 4.93204
820.9 4.93204
821 4.93204
821.1 4.93204
821.2 4.93205
821.3 4.93205
821.4 4.93205
821.5 4.93206
821.6 4.93206
821.7 4.93206
821.8 4.93207
821.9 4.93207
822 4.93208
822.1 4.93208
822.2 4.93209
822.3 4.93209
822.4 4.9321
822.5 4.93211
822.6 4.93211
822.7 4.93212
822.8 4.93213
822.9 4.93213
823 4.93214
823.1 4.93215
823.2 4.93215
823.3 4.93216
823.4 4.93217
823.5 4.93217
823.6 4.93218
823.7 4.93219
823.8 4.9322
823.9 4.9322
824 4.93221
824.1 4.93222
824.2 4.93222
824.3 4.93223
824.4 4.93224
824.5 4.93225
824.6 4.93225
824.7 4.93226
824.8 4.93227
824.9 4.93227
825 4.93228
825.1 4.93229
825.2 4.93229
825.3 4.9323
825.4 4.93231
825.5 4.93231
825.6 4.93232
825.7 4.93232
825.8 4.93233
825.9 4.93233
826 4.93234
826.1 4.93234
826.2 4.93235
826.3 4.93235
826.4 4.93235
826.5 4.93236
826.6 4.93236
826.7 4.93236
826.8 4.93237
826.9 4.93237
827 4.93237
827.1 4.93237
827.2 4.93237
827.3 4.93237
827.4 4.93237
827.5 4.93237
827.6 4.93237
827.7 4.93237
827.8 4.93237
827.9 4.93237
828 4.93236
828.1 4.93236
828.2 4.93236
828.3 4.93236
828.4 4.93236
828.5 4.93235
828.6 4.93235
828.7 4.93235
828.8 4.93235
828.9 4.93234
829 4.93234
829.1 4.93234
829.2 4.93234
829.3 4.93233
829.4 4.93233
829.5 4.93233
829.6 4.93233
829.7 4.93233
829.8 4.93233
829.9 4.93233
830 4.93232
830.1 4.93232
830.2 4.93232
830.3 4.93232
830.4 4.93232
830.5 4.93232
830.6 4.93232
830.7 4.93232
830.8 4.93233
830.9 4.93233
831 4.93233
831.1 4.93233
831.2 4.93233
831.3 4.93234
831.4 4.93234
831.5 4.93234
831.6 4.93235
831.7 4.93235
831.8 4.93235
831.9 4.93236
832 4.93236
832.1 4.93237
832.2 4.93237
832.3 4.93238
832.4 4.93239
832.5 4.93239
832.6 4.9324
832.7 4.9324
832.8 4.93241
832.9 4.93242
833 4.93242
833.1 4.93243
833.2 4.93244
833.3 4.93245
833.4 4.93245
833.5 4.93246
833.6 4.93247
833.7 4.93248
833.8 4.93249
833.9 4.93249
834 4.9325
834.1 4.93251
834.2 4.93252
834.3 4.93253
834.4 4.93254
834.5 4.93255
834.6 4.93256
834.7 4.93257
834.8 4.93258
834.9 4.93258
835 4.93259
835.1 4.9326
835.2 4.93261
835.3 4.93262
835.4 4.93263
835.5 4.93264
835.6 4.93265
835.7 4.93266
835.8 4.93267
835.9 4.93268
836 4.93269
836.1 4.9327
836.2 4.93271
836.3 4.93272
836.4 4.93273
836.5 4.93274
836.6 4.93275
836.7 4.93276
836.8 4.93277
836.9 4.93278
837 4.93279
837.1 4.9328
837.2 4.93281
837.3 4.93282
837.4 4.93283
837.5 4.93284
837.6 4.93285
837.7 4.93286
837.8 4.93287
837.9 4.93287
838 4.93288
838.1 4.93289
838.2 4.9329
838.3 4.93291
838.4 4.93292
838.5 4.93293
838.6 4.93294
838.7 4.93295
838.8 4.93295
838.9 4.93296
839 4.93297
839.1 4.93298
839.2 4.93299
839.3 4.93299
839.4 4.933
839.5 4.93301
839.6 4.93302
839.7 4.93302
839.8 4.93303
839.9 4.93304
840 4.93304
840.1 4.93305
840.2 4.93305
840.3 4.93306
840.4 4.93306
840.5 4.93307
840.6 4.93307
840.7 4.93307
840.8 4.93308
840.9 4.93308
841 4.93308
841.1 4.93309
841.2 4.93309
841.3 4.93309
841.4 4.93309
841.5 4.93309
841.6 4.93309
841.7 4.93309
841.8 4.93309
841.9 4.93309
842 4.93309
842.1 4.93309
842.2 4.93309
842.3 4.93309
842.4 4.93309
842.5 4.93309
842.6 4.93309
842.7 4.93309
842.8 4.93309
842.9 4.93309
843 4.93308
843.1 4.93308
843.2 4.93308
843.3 4.93308
843.4 4.93308
843.5 4.93307
843.6 4.93307
843.7 4.93307
843.8 4.93307
843.9 4.93306
844 4.93306
844.1 4.93306
844.2 4.93306
844.3 4.93305
844.4 4.93305
844.5 4.93305
844.6 4.93304
844.7 4.93304
844.8 4.93304
844.9 4.93304
845 4.93303
845.1 4.93303
845.2 4.93303
845.3 4.93303
845.4 4.93302
845.5 4.93302
845.6 4.93302
845.7 4.93302
845.8 4.93301
845.9 4.93301
846 4.93301
846.1 4.93301
846.2 4.93301
846.3 4.933
846.4 4.933
846.5 4.933
846.6 4.933
846.7 4.933
846.8 4.93299
846.9 4.93299
847 4.93299
847.1 4.93299
847.2 4.93299
847.3 4.93299
847.4 4.93299
847.5 4.93298
847.6 4.93298
847.7 4.93298
847.8 4.93298
847.9 4.93298
848 4.93298
848.1 4.93297
848.2 4.93297
848.3 4.93297
848.4 4.93297
848.5 4.93297
848.6 4.93296
848.7 4.93296
848.8 4.93296
848.9 4.93296
849 4.93296
849.1 4.93296
849.2 4.93296
849.3 4.93295
849.4 4.93295
849.5 4.93295
849.6 4.93295
849.7 4.93295
849.8 4.93295
849.9 4.93295
850 4.93295
850.1 4.93295
850.2 4.93295
850.3 4.93295
850.4 4.93294
850.5 4.93294
850.6 4.93294
850.7 4.93294
850.8 4.93294
850.9 4.93294
851 4.93294
851.1 4.93294
851.2 4.93294
851.3 4.93294
851.4 4.93294
851.5 4.93294
851.6 4.93294
851.7 4.93294
851.8 4.93294
851.9 4.93294
852 4.93294
852.1 4.93294
852.2 4.93294
852.3 4.93294
852.4 4.93294
852.5 4.93294
852.6 4.93293
852.7 4.93293
852.8 4.93293
852.9 4.93293
853 4.93293
853.1 4.93293
853.2 4.93293
853.3 4.93292
853.4 4.93292
853.5 4.93292
853.6 4.93292
853.7 4.93292
853.8 4.93292
853.9 4.93291
854 4.93291
854.1 4.93291
854.2 4.93291
854.3 4.93291
854.4 4.93291
854.5 4.93291
854.6 4.93291
854.7 4.93291
854.8 4.93291
854.9 4.93291
855 4.93291
855.1 4.93291
855.2 4.93292
855.3 4.93292
855.4 4.93292
855.5 4.93292
855.6 4.93292
855.7 4.93292
855.8 4.93293
855.9 4.93293
856 4.93293
856.1 4.93293
856.2 4.93294
856.3 4.93294
856.4 4.93294
856.5 4.93294
856.6 4.93295
856.7 4.93295
856.8 4.93295
856.9 4.93295
857 4.93295
857.1 4.93296
857.2 4.93296
857.3 4.93296
857.4 4.93296
857.5 4.93296
857.6 4.93296
857.7 4.93296
857.8 4.93297
857.9 4.93297
858 4.93297
858.1 4.93297
858.2 4.93297
858.3 4.93297
858.4 4.93296
858.5 4.93296
858.6 4.93296
858.7 4.93296
858.8 4.93296
858.9 4.93296
859 4.93295
859.1 4.93295
859.2 4.93295
859.3 4.93295
859.4 4.93294
859.5 4.93294
859.6 4.93293
859.7 4.93293
859.8 4.93293
859.9 4.93292
860 4.93292
860.1 4.93291
860.2 4.93291
860.3 4.9329
860.4 4.9329
860.5 4.93289
860.6 4.93288
860.7 4.93288
860.8 4.93287
860.9 4.93287
861 4.93286
861.1 4.93285
861.2 4.93285
861.3 4.93284
861.4 4.93283
861.5 4.93283
861.6 4.93282
861.7 4.93281
861.8 4.93281
861.9 4.9328
862 4.93279
862.1 4.93279
862.2 4.93278
862.3 4.93277
862.4 4.93277
862.5 4.93276
862.6 4.93275
862.7 4.93275
862.8 4.93274
862.9 4.93273
863 4.93273
863.1 4.93272
863.2 4.93271
863.3 4.93271
863.4 4.9327
863.5 4.93269
863.6 4.93269
863.7 4.93268
863.8 4.93268
863.9 4.93267
864 4.93267
864.1 4.93266
864.2 4.93266
864.3 4.93266
864.4 4.93265
864.5 4.93265
864.6 4.93265
864.7 4.93264
864.8 4.93264
864.9 4.93264
865 4.93264
865.1 4.93264
865.2 4.93264
865.3 4.93264
865.4 4.93264
865.5 4.93264
865.6 4.93264
865.7 4.93264
865.8 4.93264
865.9 4.93264
866 4.93265
866.1 4.93265
866.2 4.93265
866.3 4.93266
866.4 4.93266
866.5 4.93267
866.6 4.93267
866.7 4.93268
866.8 4.93269
866.9 4.93269
867 4.9327
867.1 4.93271
867.2 4.93272
867.3 4.93273
867.4 4.93274
867.5 4.93275
867.6 4.93276
867.7 4.93277
867.8 4.93278
867.9 4.93279
868 4.9328
868.1 4.93282
868.2 4.93283
868.3 4.93284
868.4 4.93285
868.5 4.93287
868.6 4.93288
868.7 4.93289
868.8 4.9329
868.9 4.93292
869 4.93293
869.1 4.93294
869.2 4.93295
869.3 4.93297
869.4 4.93298
869.5 4.93299
869.6 4.933
869.7 4.93301
869.8 4.93302
869.9 4.93303
870 4.93305
870.1 4.93306
870.2 4.93307
870.3 4.93307
870.4 4.93308
870.5 4.93309
870.6 4.9331
870.7 4.93311
870.8 4.93312
870.9 4.93313
871 4.93313
871.1 4.93314
871.2 4.93315
871.3 4.93315
871.4 4.93316
871.5 4.93316
871.6 4.93317
871.7 4.93317
871.8 4.93318
871.9 4.93318
872 4.93319
872.1 4.93319
872.2 4.93319
872.3 4.9332
872.4 4.9332
872.5 4.9332
872.6 4.9332
872.7 4.93321
872.8 4.93321
872.9 4.93321
873 4.93321
873.1 4.93321
873.2 4.93321
873.3 4.93321
873.4 4.93321
873.5 4.93321
873.6 4.93321
873.7 4.93321
873.8 4.93321
873.9 4.93321
874 4.93321
874.1 4.93321
874.2 4.93321
874.3 4.93321
874.4 4.93321
874.5 4.93321
874.6 4.93321
874.7 4.9332
874.8 4.9332
874.9 4.9332
875 4.9332
875.1 4.9332
875.2 4.9332
875.3 4.9332
875.4 4.93319
875.5 4.93319
875.6 4.93319
875.7 4.93319
875.8 4.93319
875.9 4.93319
876 4.93319
876.1 4.93318
876.2 4.93318
876.3 4.93318
876.4 4.93318
876.5 4.93317
876.6 4.93317
876.7 4.93317
876.8 4.93317
876.9 4.93316
877 4.93316
877.1 4.93316
877.2 4.93316
877.3 4.93315
877.4 4.93315
877.5 4.93315
877.6 4.93315
877.7 4.93314
877.8 4.93314
877.9 4.93314
878 4.93314
878.1 4.93314
878.2 4.93313
878.3 4.93313
878.4 4.93313
878.5 4.93313
878.6 4.93313
878.7 4.93313
878.8 4.93313
878.9 4.93313
879 4.93313
879.1 4.93312
879.2 4.93312
879.3 4.93312
879.4 4.93312
879.5 4.93312
879.6 4.93312
879.7 4.93312
879.8 4.93312
879.9 4.93312
880 4.93312
880.1 4.93312
880.2 4.93312
880.3 4.93312
880.4 4.93312
880.5 4.93312
880.6 4.93312
880.7 4.93312
880.8 4.93312
880.9 4.93312
881 4.93312
881.1 4.93312
881.2 4.93312
881.3 4.93312
881.4 4.93312
881.5 4.93312
881.6 4.93312
881.7 4.93312
881.8 4.93312
881.9 4.93312
882 4.93312
882.1 4.93312
882.2 4.93312
882.3 4.93312
882.4 4.93313
882.5 4.93313
882.6 4.93313
882.7 4.93313
882.8 4.93313
882.9 4.93313
883 4.93313
883.1 4.93313
883.2 4.93313
883.3 4.93313
883.4 4.93314
883.5 4.93314
883.6 4.93314
883.7 4.93314
883.8 4.93314
883.9 4.93314
884 4.93314
884.1 4.93314
884.2 4.93314
884.3 4.93315
884.4 4.93315
884.5 4.93315
884.6 4.93315
884.7 4.93315
884.8 4.93316
884.9 4.93316
885 4.93316
885.1 4.93316
885.2 4.93316
885.3 4.93317
885.4 4.93317
885.5 4.93317
885.6 4.93318
885.7 4.93318
885.8 4.93318
885.9 4.93318
886 4.93319
886.1 4.93319
886.2 4.93319
886.3 4.9332
886.4 4.9332
886.5 4.93321
886.6 4.93321
886.7 4.93321
886.8 4.93322
886.9 4.93322
887 4.93322
887.1 4.93323
887.2 4.93323
887.3 4.93323
887.4 4.93324
887.5 4.93324
887.6 4.93324
887.7 4.93325
887.8 4.93325
887.9 4.93325
888 4.93325
888.1 4.93325
888.2 4.93326
888.3 4.93326
888.4 4.93326
888.5 4.93326
888.6 4.93326
888.7 4.93326
888.8 4.93326
888.9 4.93326
889 4.93326
889.1 4.93326
889.2 4.93326
889.3 4.93325
889.4 4.93325
889.5 4.93325
889.6 4.93324
889.7 4.93324
889.8 4.93324
889.9 4.93323
890 4.93322
890.1 4.93322
890.2 4.93321
890.3 4.93321
890.4 4.9332
890.5 4.93319
890.6 4.93318
890.7 4.93317
890.8 4.93317
890.9 4.93316
891 4.93315
891.1 4.93314
891.2 4.93313
891.3 4.93312
891.4 4.93311
891.5 4.93309
891.6 4.93308
891.7 4.93307
891.8 4.93306
891.9 4.93305
892 4.93304
892.1 4.93302
892.2 4.93301
892.3 4.933
892.4 4.93298
892.5 4.93297
892.6 4.93296
892.7 4.93294
892.8 4.93293
892.9 4.93292
893 4.9329
893.1 4.93289
893.2 4.93287
893.3 4.93286
893.4 4.93285
893.5 4.93283
893.6 4.93282
893.7 4.9328
893.8 4.93279
893.9 4.93277
894 4.93276
894.1 4.93275
894.2 4.93273
894.3 4.93272
894.4 4.9327
894.5 4.93269
894.6 4.93268
894.7 4.93267
894.8 4.93265
894.9 4.93264
895 4.93263
895.1 4.93262
895.2 4.93261
895.3 4.9326
895.4 4.93259
895.5 4.93258
895.6 4.93257
895.7 4.93256
895.8 4.93255
895.9 4.93255
896 4.93254
896.1 4.93253
896.2 4.93253
896.3 4.93252
896.4 4.93252
896.5 4.93251
896.6 4.93251
896.7 4.93251
896.8 4.93251
896.9 4.93251
897 4.9325
897.1 4.9325
897.2 4.9325
897.3 4.93251
897.4 4.93251
897.5 4.93251
897.6 4.93251
897.7 4.93251
897.8 4.93252
897.9 4.93252
898 4.93252
898.1 4.93253
898.2 4.93253
898.3 4.93254
898.4 4.93254
898.5 4.93255
898.6 4.93256
898.7 4.93256
898.8 4.93257
898.9 4.93257
899 4.93258
899.1 4.93259
899.2 4.93259
899.3 4.9326
899.4 4.93261
899.5 4.93262
899.6 4.93262
899.7 4.93263
899.8 4.93264
899.9 4.93264
900 4.93265
900.1 4.93266
900.2 4.93267
900.3 4.93267
900.4 4.93268
900.5 4.93269
900.6 4.93269
900.7 4.9327
900.8 4.93271
900.9 4.93271
901 4.93272
901.1 4.93273
901.2 4.93273
901.3 4.93274
901.4 4.93274
901.5 4.93275
901.6 4.93275
901.7 4.93276
901.8 4.93276
901.9 4.93277
902 4.93277
902.1 4.93278
902.2 4.93278
902.3 4.93279
902.4 4.93279
902.5 4.9328
902.6 4.9328
902.7 4.93281
902.8 4.93281
902.9 4.93282
903 4.93282
903.1 4.93283
903.2 4.93283
903.3 4.93283
903.4 4.93284
903.5 4.93284
903.6 4.93284
903.7 4.93285
903.8 4.93285
903.9 4.93285
904 4.93286
904.1 4.93286
904.2 4.93286
904.3 4.93287
904.4 4.93287
904.5 4.93287
904.6 4.93288
904.7 4.93288
904.8 4.93288
904.9 4.93288
905 4.93289
905.1 4.93289
905.2 4.93289
905.3 4.93289
905.4 4.93289
905.5 4.9329
905.6 4.9329
905.7 4.9329
905.8 4.9329
905.9 4.9329
906 4.9329
906.1 4.9329
906.2 4.9329
906.3 4.9329
906.4 4.9329
906.5 4.9329
906.6 4.9329
906.7 4.9329
906.8 4.9329
906.9 4.9329
907 4.9329
907.1 4.9329
907.2 4.9329
907.3 4.9329
907.4 4.9329
907.5 4.9329
907.6 4.9329
907.7 4.93289
907.8 4.93289
907.9 4.93289
908 4.93289
908.1 4.93289
908.2 4.93289
908.3 4.93289
908.4 4.93289
908.5 4.93289
908.6 4.93289
908.7 4.93289
908.8 4.93289
908.9 4.93289
909 4.93288
909.1 4.93288
909.2 4.93288
909.3 4.93288
909.4 4.93288
909.5 4.93288
909.6 4.93288
909.7 4.93288
909.8 4.93288
909.9 4.93287
910 4.93287
910.1 4.93287
910.2 4.93287
910.3 4.93287
910.4 4.93287
910.5 4.93287
910.6 4.93286
910.7 4.93286
910.8 4.93286
910.9 4.93286
911 4.93286
911.1 4.93286
911.2 4.93286
911.3 4.93286
911.4 4.93285
911.5 4.93285
911.6 4.93285
911.7 4.93285
911.8 4.93285
911.9 4.93285
912 4.93284
912.1 4.93284
912.2 4.93284
912.3 4.93284
912.4 4.93283
912.5 4.93283
912.6 4.93283
912.7 4.93283
912.8 4.93282
912.9 4.93282
913 4.93281
913.1 4.93281
913.2 4.93281
913.3 4.9328
913.4 4.9328
913.5 4.93279
913.6 4.93279
913.7 4.93278
913.8 4.93278
913.9 4.93277
914 4.93277
914.1 4.93276
914.2 4.93276
914.3 4.93275
914.4 4.93275
914.5 4.93274
914.6 4.93274
914.7 4.93273
914.8 4.93273
914.9 4.93272
915 4.93272
915.1 4.93272
915.2 4.93271
915.3 4.93271
915.4 4.93271
915.5 4.9327
915.6 4.9327
915.7 4.9327
915.8 4.9327
915.9 4.93269
916 4.93269
916.1 4.93269
916.2 4.93269
916.3 4.93269
916.4 4.93269
916.5 4.93269
916.6 4.93269
916.7 4.93269
916.8 4.93269
916.9 4.93269
917 4.93269
917.1 4.93269
917.2 4.93269
917.3 4.9327
917.4 4.9327
917.5 4.9327
917.6 4.9327
917.7 4.93271
917.8 4.93271
917.9 4.93271
918 4.93271
918.1 4.93272
918.2 4.93272
918.3 4.93272
918.4 4.93273
918.5 4.93273
918.6 4.93273
918.7 4.93274
918.8 4.93274
918.9 4.93274
919 4.93275
919.1 4.93275
919.2 4.93276
919.3 4.93276
919.4 4.93277
919.5 4.93277
919.6 4.93278
919.7 4.93278
919.8 4.93279
919.9 4.93279
920 4.9328
920.1 4.93281
920.2 4.93281
920.3 4.93282
920.4 4.93282
920.5 4.93283
920.6 4.93283
920.7 4.93284
920.8 4.93285
920.9 4.93285
921 4.93286
921.1 4.93286
921.2 4.93287
921.3 4.93287
921.4 4.93288
921.5 4.93288
921.6 4.93289
921.7 4.93289
921.8 4.9329
921.9 4.9329
922 4.93291
922.1 4.93291
922.2 4.93292
922.3 4.93292
922.4 4.93292
922.5 4.93293
922.6 4.93293
922.7 4.93294
922.8 4.93294
922.9 4.93294
923 4.93294
923.1 4.93295
923.2 4.93295
923.3 4.93295
923.4 4.93295
923.5 4.93296
923.6 4.93296
923.7 4.93296
923.8 4.93296
923.9 4.93296
924 4.93297
924.1 4.93297
924.2 4.93297
924.3 4.93297
924.4 4.93297
924.5 4.93298
924.6 4.93298
924.7 4.93298
924.8 4.93298
924.9 4.93298
925 4.93299
925.1 4.93299
925.2 4.93299
925.3 4.93299
925.4 4.93299
925.5 4.933
925.6 4.933
925.7 4.933
925.8 4.933
925.9 4.93301
926 4.93301
926.1 4.93301
926.2 4.93301
926.3 4.93302
926.4 4.93302
926.5 4.93302
926.6 4.93302
926.7 4.93302
926.8 4.93303
926.9 4.93303
927 4.93303
927.1 4.93303
927.2 4.93303
927.3 4.93303
927.4 4.93304
927.5 4.93304
927.6 4.93304
927.7 4.93304
927.8 4.93304
927.9 4.93304
928 4.93304
928.1 4.93304
928.2 4.93304
928.3 4.93304
928.4 4.93304
928.5 4.93304
928.6 4.93303
928.7 4.93303
928.8 4.93303
928.9 4.93303
929 4.93303
929.1 4.93302
929.2 4.93302
929.3 4.93302
929.4 4.93301
929.5 4.93301
929.6 4.93301
929.7 4.933
929.8 4.933
929.9 4.93299
930 4.93299
930.1 4.93298
930.2 4.93298
930.3 4.93297
930.4 4.93297
930.5 4.93296
930.6 4.93296
930.7 4.93295
930.8 4.93295
930.9 4.93294
931 4.93293
931.1 4.93293
931.2 4.93292
931.3 4.93291
931.4 4.93291
931.5 4.9329
931.6 4.93289
931.7 4.93289
931.8 4.93288
931.9 4.93287
932 4.93287
932.1 4.93286
932.2 4.93285
932.3 4.93285
932.4 4.93284
932.5 4.93283
932.6 4.93283
932.7 4.93282
932.8 4.93281
932.9 4.93281
933 4.9328
933.1 4.93279
933.2 4.93279
933.3 4.93278
933.4 4.93278
933.5 4.93277
933.6 4.93276
933.7 4.93276
933.8 4.93275
933.9 4.93275
934 4.93274
934.1 4.93274
934.2 4.93273
934.3 4.93273
934.4 4.93272
934.5 4.93272
934.6 4.93271
934.7 4.93271
934.8 4.9327
934.9 4.9327
935 4.93269
935.1 4.93269
935.2 4.93269
935.3 4.93268
935.4 4.93268
935.5 4.93267
935.6 4.93267
935.7 4.93267
935.8 4.93266
935.9 4.93266
936 4.93266
936.1 4.93265
936.2 4.93265
936.3 4.93265
936.4 4.93264
936.5 4.93264
936.6 4.93264
936.7 4.93264
936.8 4.93263
936.9 4.93263
937 4.93263
937.1 4.93262
937.2 4.93262
937.3 4.93262
937.4 4.93262
937.5 4.93261
937.6 4.93261
937.7 4.93261
937.8 4.93261
937.9 4.93261
938 4.9326
938.1 4.9326
938.2 4.9326
938.3 4.9326
938.4 4.9326
938.5 4.9326
938.6 4.9326
938.7 4.9326
938.8 4.9326
938.9 4.9326
939 4.9326
939.1 4.93259
939.2 4.93259
939.3 4.93259
939.4 4.93259
939.5 4.93259
939.6 4.93259
939.7 4.93259
939.8 4.93259
939.9 4.93259
940 4.93259
940.1 4.93259
940.2 4.93259
940.3 4.93259
940.4 4.93259
940.5 4.93259
940.6 4.93259
940.7 4.9326
940.8 4.9326
940.9 4.9326
941 4.9326
941.1 4.9326
941.2 4.9326
941.3 4.9326
941.4 4.9326
941.5 4.9326
941.6 4.93261
941.7 4.93261
941.8 4.93261
941.9 4.93261
942 4.93261
942.1 4.93261
942.2 4.93262
942.3 4.93262
942.4 4.93262
942.5 4.93262
942.6 4.93262
942.7 4.93262
942.8 4.93262
942.9 4.93262
943 4.93263
943.1 4.93263
943.2 4.93263
943.3 4.93263
943.4 4.93263
943.5 4.93263
943.6 4.93263
943.7 4.93263
943.8 4.93263
943.9 4.93263
944 4.93263
944.1 4.93263
944.2 4.93263
944.3 4.93263
944.4 4.93263
944.5 4.93263
944.6 4.93263
944.7 4.93263
944.8 4.93263
944.9 4.93263
945 4.93263
945.1 4.93263
945.2 4.93263
945.3 4.93263
945.4 4.93263
945.5 4.93263
945.6 4.93263
945.7 4.93263
945.8 4.93263
945.9 4.93263
946 4.93263
946.1 4.93263
946.2 4.93263
946.3 4.93263
946.4 4.93263
946.5 4.93263
946.6 4.93263
946.7 4.93263
946.8 4.93263
946.9 4.93263
947 4.93263
947.1 4.93263
947.2 4.93263
947.3 4.93264
947.4 4.93264
947.5 4.93264
947.6 4.93264
947.7 4.93264
947.8 4.93264
947.9 4.93264
948 4.93264
948.1 4.93264
948.2 4.93265
948.3 4.93265
948.4 4.93265
948.5 4.93265
948.6 4.93265
948.7 4.93265
948.8 4.93266
948.9 4.93266
949 4.93266
949.1 4.93266
949.2 4.93267
949.3 4.93267
949.4 4.93267
949.5 4.93267
949.6 4.93268
949.7 4.93268
949.8 4.93268
949.9 4.93269
950 4.93269
950.1 4.93269
950.2 4.9327
950.3 4.9327
950.4 4.9327
950.5 4.93271
950.6 4.93271
950.7 4.93272
950.8 4.93272
950.9 4.93273
951 4.93273
951.1 4.93273
951.2 4.93274
951.3 4.93274
951.4 4.93275
951.5 4.93275
951.6 4.93275
951.7 4.93276
951.8 4.93276
951.9 4.93277
952 4.93277
952.1 4.93277
952.2 4.93278
952.3 4.93278
952.4 4.93279
952.5 4.93279
952.6 4.9328
952.7 4.9328
952.8 4.9328
952.9 4.93281
953 4.93281
953.1 4.93282
953.2 4.93282
953.3 4.93283
953.4 4.93283
953.5 4.93283
953.6 4.93284
953.7 4.93284
953.8 4.93285
953.9 4.93285
954 4.93286
954.1 4.93286
954.2 4.93287
954.3 4.93287
954.4 4.93288
954.5 4.93288
954.6 4.93289
954.7 4.93289
954.8 4.9329
954.9 4.93291
955 4.93291
955.1 4.93292
955.2 4.93292
955.3 4.93293
955.4 4.93293
955.5 4.93294
955.6 4.93294
955.7 4.93295
955.8 4.93296
955.9 4.93296
956 4.93297
956.1 4.93297
956.2 4.93298
956.3 4.93299
956.4 4.93299
956.5 4.933
956.6 4.933
956.7 4.93301
956.8 4.93301
956.9 4.93302
957 4.93302
957.1 4.93303
957.2 4.93303
957.3 4.93303
957.4 4.93304
957.5 4.93304
957.6 4.93304
957.7 4.93305
957.8 4.93305
957.9 4.93305
958 4.93305
958.1 4.93305
958.2 4.93305
958.3 4.93305
958.4 4.93305
958.5 4.93305
958.6 4.93305
958.7 4.93305
958.8 4.93304
958.9 4.93304
959 4.93304
959.1 4.93303
959.2 4.93303
959.3 4.93302
959.4 4.93302
959.5 4.93301
959.6 4.93301
959.7 4.933
959.8 4.93299
959.9 4.93298
960 4.93298
960.1 4.93297
960.2 4.93296
960.3 4.93295
960.4 4.93294
960.5 4.93293
960.6 4.93292
960.7 4.9329
960.8 4.93289
960.9 4.93288
961 4.93287
961.1 4.93285
961.2 4.93284
961.3 4.93282
961.4 4.93281
961.5 4.93279
961.6 4.93278
961.7 4.93276
961.8 4.93275
961.9 4.93273
962 4.93271
962.1 4.93269
962.2 4.93268
962.3 4.93266
962.4 4.93264
962.5 4.93262
962.6 4.9326
962.7 4.93258
962.8 4.93256
962.9 4.93254
963 4.93253
963.1 4.93251
963.2 4.93249
963.3 4.93247
963.4 4.93245
963.5 4.93243
963.6 4.93241
963.7 4.93239
963.8 4.93237
963.9 4.93235
964 4.93233
964.1 4.93231
964.2 4.93229
964.3 4.93228
964.4 4.93226
964.5 4.93224
964.6 4.93222
964.7 4.93221
964.8 4.93219
964.9 4.93217
965 4.93216
965.1 4.93214
965.2 4.93213
965.3 4.93211
965.4 4.9321
965.5 4.93208
965.6 4.93207
965.7 4.93206
965.8 4.93205
965.9 4.93204
966 4.93203
966.1 4.93202
966.2 4.93201
966.3 4.932
966.4 4.93199
966.5 4.93198
966.6 4.93198
966.7 4.93197
966.8 4.93197
966.9 4.93196
967 4.93196
967.1 4.93196
967.2 4.93195
967.3 4.93195
967.4 4.93195
967.5 4.93195
967.6 4.93195
967.7 4.93196
967.8 4.93196
967.9 4.93196
968 4.93197
968.1 4.93197
968.2 4.93198
968.3 4.93199
968.4 4.93199
968.5 4.932
968.6 4.93201
968.7 4.93202
968.8 4.93203
968.9 4.93204
969 4.93206
969.1 4.93207
969.2 4.93208
969.3 4.93209
969.4 4.93211
969.5 4.93212
969.6 4.93213
969.7 4.93215
969.8 4.93216
969.9 4.93218
970 4.9322
970.1 4.93221
970.2 4.93223
970.3 4.93224
970.4 4.93226
970.5 4.93228
970.6 4.9323
970.7 4.93231
970.8 4.93233
970.9 4.93235
971 4.93237
971.1 4.93239
971.2 4.93241
971.3 4.93242
971.4 4.93244
971.5 4.93246
971.6 4.93248
971.7 4.9325
971.8 4.93252
971.9 4.93254
972 4.93256
972.1 4.93258
972.2 4.9326
972.3 4.93262
972.4 4.93264
972.5 4.93266
972.6 4.93267
972.7 4.93269
972.8 4.93271
972.9 4.93273
973 4.93275
973.1 4.93277
973.2 4.93279
973.3 4.93281
973.4 4.93283
973.5 4.93285
973.6 4.93287
973.7 4.93289
973.8 4.9329
973.9 4.93292
974 4.93294
974.1 4.93296
974.2 4.93298
974.3 4.933
974.4 4.93302
974.5 4.93303
974.6 4.93305
974.7 4.93307
974.8 4.93309
974.9 4.93311
975 4.93312
975.1 4.93314
975.2 4.93316
975.3 4.93318
975.4 4.9332
975.5 4.93321
975.6 4.93323
975.7 4.93325
975.8 4.93327
975.9 4.93328
976 4.9333
976.1 4.93332
976.2 4.93333
976.3 4.93335
976.4 4.93336
976.5 4.93338
976.6 4.93339
976.7 4.93341
976.8 4.93342
976.9 4.93344
977 4.93345
977.1 4.93346
977.2 4.93348
977.3 4.93349
977.4 4.9335
977.5 4.93351
977.6 4.93352
977.7 4.93353
977.8 4.93354
977.9 4.93355
978 4.93356
978.1 4.93357
978.2 4.93358
978.3 4.93359
978.4 4.9336
978.5 4.93361
978.6 4.93361
978.7 4.93362
978.8 4.93363
978.9 4.93363
979 4.93364
979.1 4.93364
979.2 4.93365
979.3 4.93365
979.4 4.93365
979.5 4.93366
979.6 4.93366
979.7 4.93366
979.8 4.93366
979.9 4.93366
980 4.93366
980.1 4.93366
980.2 4.93366
980.3 4.93366
980.4 4.93366
980.5 4.93365
980.6 4.93365
980.7 4.93365
980.8 4.93364
980.9 4.93364
981 4.93363
981.1 4.93362
981.2 4.93362
981.3 4.93361
981.4 4.9336
981.5 4.93359
981.6 4.93358
981.7 4.93357
981.8 4.93356
981.9 4.93355
982 4.93354
982.1 4.93352
982.2 4.93351
982.3 4.9335
982.4 4.93348
982.5 4.93347
982.6 4.93345
982.7 4.93344
982.8 4.93342
982.9 4.9334
983 4.93339
983.1 4.93337
983.2 4.93335
983.3 4.93333
983.4 4.93332
983.5 4.9333
983.6 4.93328
983.7 4.93326
983.8 4.93325
983.9 4.93323
984 4.93321
984.1 4.93319
984.2 4.93317
984.3 4.93316
984.4 4.93314
984.5 4.93312
984.6 4.9331
984.7 4.93309
984.8 4.93307
984.9 4.93305
985 4.93304
985.1 4.93302
985.2 4.93301
985.3 4.93299
985.4 4.93297
985.5 4.93296
985.6 4.93294
985.7 4.93293
985.8 4.93292
985.9 4.9329
986 4.93289
986.1 4.93288
986.2 4.93286
986.3 4.93285
986.4 4.93284
986.5 4.93283
986.6 4.93281
986.7 4.9328
986.8 4.93279
986.9 4.93278
987 4.93277
987.1 4.93276
987.2 4.93275
987.3 4.93274
987.4 4.93273
987.5 4.93272
987.6 4.93271
987.7 4.93271
987.8 4.9327
987.9 4.93269
988 4.93268
988.1 4.93268
988.2 4.93267
988.3 4.93266
988.4 4.93265
988.5 4.93265
988.6 4.93264
988.7 4.93263
988.8 4.93263
988.9 4.93262
989 4.93262
989.1 4.93261
989.2 4.93261
989.3 4.9326
989.4 4.93259
989.5 4.93259
989.6 4.93258
989.7 4.93258
989.8 4.93257
989.9 4.93257
990 4.93256
990.1 4.93256
990.2 4.93255
990.3 4.93255
990.4 4.93254
990.5 4.93254
990.6 4.93253
990.7 4.93253
990.8 4.93252
990.9 4.93252
991 4.93252
991.1 4.93251
991.2 4.93251
991.3 4.9325
991.4 4.9325
991.5 4.9325
991.6 4.93249
991.7 4.93249
991.8 4.93249
991.9 4.93248
992 4.93248
992.1 4.93248
992.2 4.93248
992.3 4.93247
992.4 4.93247
992.5 4.93247
992.6 4.93247
992.7 4.93247
992.8 4.93246
992.9 4.93246
993 4.93246
993.1 4.93246
993.2 4.93246
993.3 4.93246
993.4 4.93246
993.5 4.93246
993.6 4.93246
993.7 4.93246
993.8 4.93246
993.9 4.93246
994 4.93246
994.1 4.93245
994.2 4.93245
994.3 4.93245
994.4 4.93245
994.5 4.93245
994.6 4.93245
994.7 4.93245
994.8 4.93245
994.9 4.93245
995 4.93245
995.1 4.93245
995.2 4.93245
995.3 4.93245
995.4 4.93245
995.5 4.93245
995.6 4.93245
995.7 4.93245
995.8 4.93245
995.9 4.93245
996 4.93245
996.1 4.93245
996.2 4.93245
996.3 4.93245
996.4 4.93245
996.5 4.93245
996.6 4.93245
996.7 4.93245
996.8 4.93245
996.9 4.93245
997 4.93245
997.1 4.93245
997.2 4.93245
997.3 4.93245
997.4 4.93245
997.5 4.93245
997.6 4.93246
997.7 4.93246
997.8 4.93246
997.9 4.93246
998 4.93246
998.1 4.93247
998.2 4.93247
998.3 4.93247
998.4 4.93248
998.5 4.93248
998.6 4.93248
998.7 4.93248
998.8 4.93249
998.9 4.93249
999 4.9325
999.1 4.9325
999.2 4.9325
999.3 4.93251
999.4 4.93251
999.5 4.93252
999.6 4.93252
999.7 4.93253
999.8 4.93253
999.9 4.93253
1000 4.93254
1000.1 4.93255
1000.2 4.93255
1000.3 4.93256
1000.4 4.93256
1000.5 4.93257
1000.6 4.93258
1000.7 4.93258
1000.8 4.93259
1000.9 4.9326
1001 4.9326
1001.1 4.93261
1001.2 4.93262
1001.3 4.93263
1001.4 4.93264
1001.5 4.93265
1001.6 4.93266
1001.7 4.93267
1001.8 4.93268
1001.9 4.93269
1002 4.9327
1002.1 4.93271
1002.2 4.93272
1002.3 4.93273
1002.4 4.93275
1002.5 4.93276
1002.6 4.93277
1002.7 4.93278
1002.8 4.9328
1002.9 4.93281
1003 4.93282
1003.1 4.93284
1003.2 4.93285
1003.3 4.93287
1003.4 4.93288
1003.5 4.9329
1003.6 4.93291
1003.7 4.93293
1003.8 4.93294
1003.9 4.93296
1004 4.93298
1004.1 4.93299
1004.2 4.93301
1004.3 4.93303
1004.4 4.93305
1004.5 4.93306
1004.6 4.93308
1004.7 4.9331
1004.8 4.93312
1004.9 4.93314
1005 4.93316
1005.1 4.93318
1005.2 4.9332
1005.3 4.93322
1005.4 4.93323
1005.5 4.93325
1005.6 4.93327
1005.7 4.93329
1005.8 4.93331
1005.9 4.93333
1006 4.93335
1006.1 4.93337
1006.2 4.93339
1006.3 4.9334
1006.4 4.93342
1006.5 4.93344
1006.6 4.93346
1006.7 4.93347
1006.8 4.93349
1006.9 4.9335
1007 4.93352
1007.1 4.93353
1007.2 4.93354
1007.3 4.93356
1007.4 4.93357
1007.5 4.93358
1007.6 4.93359
1007.7 4.9336
1007.8 4.93361
1007.9 4.93362
1008 4.93363
1008.1 4.93363
1008.2 4.93364
1008.3 4.93364
1008.4 4.93365
1008.5 4.93365
1008.6 4.93365
1008.7 4.93365
1008.8 4.93366
1008.9 4.93365
1009 4.93365
1009.1 4.93365
1009.2 4.93365
1009.3 4.93364
1009.4 4.93363
1009.5 4.93363
1009.6 4.93362
1009.7 4.93361
1009.8 4.9336
1009.9 4.93358
1010 4.93357
1010.1 4.93355
1010.2 4.93354
1010.3 4.93352
1010.4 4.9335
1010.5 4.93348
1010.6 4.93346
1010.7 4.93344
1010.8 4.93341
1010.9 4.93338
1011 4.93336
1011.1 4.93333
1011.2 4.9333
1011.3 4.93327
1011.4 4.93324
1011.5 4.9332
1011.6 4.93317
1011.7 4.93313
1011.8 4.93309
1011.9 4.93305
1012 4.93301
1012.1 4.93296
1012.2 4.93292
1012.3 4.93287
1012.4 4.93282
1012.5 4.93277
1012.6 4.93272
1012.7 4.93267
1012.8 4.93262
1012.9 4.93256
1013 4.9325
1013.1 4.93244
1013.2 4.93238
1013.3 4.93232
1013.4 4.93226
1013.5 4.93219
1013.6 4.93213
1013.7 4.93206
1013.8 4.93199
1013.9 4.93192
1014 4.93184
1014.1 4.93177
1014.2 4.93169
1014.3 4.93162
1014.4 4.93154
1014.5 4.93146
1014.6 4.93138
1014.7 4.93129
1014.8 4.93121
1014.9 4.93112
1015 4.93103
1015.1 4.93094
1015.2 4.93085
1015.3 4.93075
1015.4 4.93066
1015.5 4.93056
1015.6 4.93046
1015.7 4.93036
1015.8 4.93026
1015.9 4.93016
1016 4.93005
1016.1 4.92994
1016.2 4.92984
1016.3 4.92973
1016.4 4.92961
1016.5 4.9295
1016.6 4.92939
1016.7 4.92927
1016.8 4.92915
1016.9 4.92903
1017 4.92891
1017.1 4.92879
1017.2 4.92866
1017.3 4.92853
1017.4 4.92841
1017.5 4.92828
1017.6 4.92815
1017.7 4.92801
1017.8 4.92788
1017.9 4.92774
1018 4.92761
1018.1 4.92747
1018.2 4.92733
1018.3 4.92719
1018.4 4.92705
1018.5 4.9269
1018.6 4.92676
1018.7 4.92661
1018.8 4.92647
1018.9 4.92632
1019 4.92617
1019.1 4.92602
1019.2 4.92587
1019.3 4.92572
1019.4 4.92556
1019.5 4.92541
1019.6 4.92526
1019.7 4.9251
1019.8 4.92494
1019.9 4.92479
1020 4.92463
1020.1 4.92447
1020.2 4.92431
1020.3 4.92415
1020.4 4.92399
1020.5 4.92383
1020.6 4.92367
1020.7 4.92351
1020.8 4.92334
1020.9 4.92318
1021 4.92302
1021.1 4.92285
1021.2 4.92269
1021.3 4.92253
1021.4 4.92236
1021.5 4.92219
1021.6 4.92203
1021.7 4.92186
1021.8 4.9217
1021.9 4.92153
1022 4.92136
1022.1 4.9212
1022.2 4.92103
1022.3 4.92086
1022.4 4.92069
1022.5 4.92052
1022.6 4.92035
1022.7 4.92018
1022.8 4.92001
1022.9 4.91984
1023 4.91967
1023.1 4.9195
1023.2 4.91933
1023.3 4.91916
1023.4 4.91898
1023.5 4.91881
1023.6 4.91863
1023.7 4.91846
1023.8 4.91828
1023.9 4.9181
1024 4.91793
1024.1 4.91775
1024.2 4.91757
1024.3 4.91739
1024.4 4.91721
1024.5 4.91703
1024.6 4.91685
1024.7 4.91667
1024.8 4.91649
1024.9 4.9163
1025 4.91612
1025.1 4.91594
1025.2 4.91575
1025.3 4.91557
1025.4 4.91538
1025.5 4.91519
1025.6 4.91501
1025.7 4.91482
1025.8 4.91463
1025.9 4.91444
1026 4.91425
1026.1 4.91406
1026.2 4.91387
1026.3 4.91368
1026.4 4.91349
1026.5 4.9133
1026.6 4.91311
1026.7 4.91291
1026.8 4.91272
1026.9 4.91253
1027 4.91233
1027.1 4.91214
1027.2 4.91194
1027.3 4.91174
1027.4 4.91155
1027.5 4.91135
1027.6 4.91115
1027.7 4.91095
1027.8 4.91075
1027.9 4.91055
1028 4.91035
1028.1 4.91014
1028.2 4.90994
1028.3 4.90974
1028.4 4.90953
1028.5 4.90932
1028.6 4.90911
1028.7 4.9089
1028.8 4.90869
1028.9 4.90848
1029 4.90827
1029.1 4.90806
1029.2 4.90784
1029.3 4.90762
1029.4 4.90741
1029.5 4.90719
1029.6 4.90697
1029.7 4.90675
1029.8 4.90652
1029.9 4.9063
1030 4.90607
1030.1 4.90585
1030.2 4.90562
1030.3 4.90539
1030.4 4.90516
1030.5 4.90492
1030.6 4.90469
1030.7 4.90446
1030.8 4.90422
1030.9 4.90398
1031 4.90374
1031.1 4.9035
1031.2 4.90325
1031.3 4.90301
1031.4 4.90276
1031.5 4.90252
1031.6 4.90227
1031.7 4.90202
1031.8 4.90176
1031.9 4.90151
1032 4.90125
1032.1 4.901
1032.2 4.90074
1032.3 4.90048
1032.4 4.90022
1032.5 4.89995
1032.6 4.89969
1032.7 4.89942
1032.8 4.89915
1032.9 4.89888
1033 4.89861
1033.1 4.89834
1033.2 4.89807
1033.3 4.89779
1033.4 4.89751
1033.5 4.89724
1033.6 4.89696
1033.7 4.89667
1033.8 4.89639
1033.9 4.89611
1034 4.89582
1034.1 4.89553
1034.2 4.89525
1034.3 4.89496
1034.4 4.89466
1034.5 4.89437
1034.6 4.89408
1034.7 4.89378
1034.8 4.89349
1034.9 4.89319
1035 4.89289
1035.1 4.89259
1035.2 4.89228
1035.3 4.89198
1035.4 4.89168
1035.5 4.89137
1035.6 4.89106
1035.7 4.89075
1035.8 4.89044
1035.9 4.89013
1036 4.88982
1036.1 4.8895
1036.2 4.88918
1036.3 4.88887
1036.4 4.88855
1036.5 4.88823
1036.6 4.8879
1036.7 4.88758
1036.8 4.88725
1036.9 4.88693
1037 4.8866
1037.1 4.88627
1037.2 4.88593
1037.3 4.8856
1037.4 4.88527
1037.5 4.88493
1037.6 4.88459
1037.7 4.88425
1037.8 4.88391
1037.9 4.88357
1038 4.88322
1038.1 4.88288
1038.2 4.88253
1038.3 4.88218
1038.4 4.88183
1038.5 4.88148
1038.6 4.88113
1038.7 4.88078
1038.8 4.88042
1038.9 4.88007
1039 4.87971
1039.1 4.87935
1039.2 4.87899
1039.3 4.87863
1039.4 4.87827
1039.5 4.8779
1039.6 4.87754
1039.7 4.87717
1039.8 4.87681
1039.9 4.87644
1040 4.87607
1040.1 4.8757
1040.2 4.87533
1040.3 4.87495
1040.4 4.87458
1040.5 4.87421
1040.6 4.87383
1040.7 4.87345
1040.8 4.87308
1040.9 4.8727
1041 4.87232
1041.1 4.87194
1041.2 4.87156
1041.3 4.87117
1041.4 4.87079
1041.5 4.87041
1041.6 4.87002
1041.7 4.86964
1041.8 4.86925
1041.9 4.86887
1042 4.86848
1042.1 4.86809
1042.2 4.8677
1042.3 4.86731
1042.4 4.86693
1042.5 4.86654
1042.6 4.86615
1042.7 4.86576
1042.8 4.86536
1042.9 4.86497
1043 4.86458
1043.1 4.86419
1043.2 4.8638
1043.3 4.8634
1043.4 4.86301
1043.5 4.86262
1043.6 4.86223
1043.7 4.86183
1043.8 4.86144
1043.9 4.86105
1044 4.86065
1044.1 4.86026
1044.2 4.85986
1044.3 4.85947
1044.4 4.85907
1044.5 4.85868
1044.6 4.85829
1044.7 4.85789
1044.8 4.8575
1044.9 4.8571
1045 4.8567
1045.1 4.85631
1045.2 4.85591
1045.3 4.85552
1045.4 4.85512
1045.5 4.85473
1045.6 4.85433
1045.7 4.85393
1045.8 4.85354
1045.9 4.85314
1046 4.85275
1046.1 4.85235
1046.2 4.85196
1046.3 4.85156
1046.4 4.85117
1046.5 4.85077
1046.6 4.85038
1046.7 4.84998
1046.8 4.84959
1046.9 4.8492
1047 4.8488
1047.1 4.84841
1047.2 4.84802
1047.3 4.84763
1047.4 4.84723
1047.5 4.84684
1047.6 4.84645
1047.7 4.84606
1047.8 4.84567
1047.9 4.84528
1048 4.84489
1048.1 4.8445
1048.2 4.84411
1048.3 4.84372
1048.4 4.84334
1048.5 4.84295
1048.6 4.84256
1048.7 4.84218
1048.8 4.84179
1048.9 4.84141
1049 4.84103
1049.1 4.84065
1049.2 4.84026
1049.3 4.83988
1049.4 4.8395
1049.5 4.83912
1049.6 4.83874
1049.7 4.83837
1049.8 4.83799
1049.9 4.83761
1050 4.83724
1050.1 4.83686
1050.2 4.83649
1050.3 4.83612
1050.4 4.83574
1050.5 4.83537
1050.6 4.835
1050.7 4.83463
1050.8 4.83426
1050.9 4.83389
1051 4.83352
1051.1 4.83316
1051.2 4.83279
1051.3 4.83242
1051.4 4.83206
1051.5 4.83169
1051.6 4.83133
1051.7 4.83097
1051.8 4.8306
1051.9 4.83024
1052 4.82988
1052.1 4.82952
1052.2 4.82916
1052.3 4.8288
1052.4 4.82844
1052.5 4.82808
1052.6 4.82772
1052.7 4.82736
1052.8 4.827
1052.9 4.82665
1053 4.82629
1053.1 4.82593
1053.2 4.82557
1053.3 4.82522
1053.4 4.82486
1053.5 4.82451
1053.6 4.82415
1053.7 4.8238
1053.8 4.82344
1053.9 4.82309
1054 4.82273
1054.1 4.82238
1054.2 4.82202
1054.3 4.82167
1054.4 4.82132
1054.5 4.82097
1054.6 4.82061
1054.7 4.82026
1054.8 4.81991
1054.9 4.81956
1055 4.81921
1055.1 4.81886
1055.2 4.81851
1055.3 4.81816
1055.4 4.81781
1055.5 4.81746
1055.6 4.81711
1055.7 4.81676
1055.8 4.81641
1055.9 4.81606
1056 4.81571
1056.1 4.81537
1056.2 4.81502
1056.3 4.81467
1056.4 4.81433
1056.5 4.81398
1056.6 4.81363
1056.7 4.81329
1056.8 4.81294
1056.9 4.81259
1057 4.81225
1057.1 4.8119
1057.2 4.81156
1057.3 4.81121
1057.4 4.81087
1057.5 4.81052
1057.6 4.81018
1057.7 4.80983
1057.8 4.80949
1057.9 4.80914
1058 4.8088
1058.1 4.80846
1058.2 4.80811
1058.3 4.80777
1058.4 4.80742
1058.5 4.80708
1058.6 4.80673
1058.7 4.80639
1058.8 4.80605
1058.9 4.8057
1059 4.80536
1059.1 4.80501
1059.2 4.80467
1059.3 4.80432
1059.4 4.80398
1059.5 4.80363
1059.6 4.80329
1059.7 4.80294
1059.8 4.8026
1059.9 4.80225
1060 4.80191
1060.1 4.80156
1060.2 4.80121
1060.3 4.80087
1060.4 4.80052
1060.5 4.80018
1060.6 4.79983
1060.7 4.79948
1060.8 4.79914
1060.9 4.79879
1061 4.79844
1061.1 4.7981
1061.2 4.79775
1061.3 4.7974
1061.4 4.79706
1061.5 4.79671
1061.6 4.79636
1061.7 4.79602
1061.8 4.79567
1061.9 4.79532
1062 4.79498
1062.1 4.79463
1062.2 4.79429
1062.3 4.79394
1062.4 4.79359
1062.5 4.79325
1062.6 4.7929
1062.7 4.79256
1062.8 4.79221
1062.9 4.79187
1063 4.79152
1063.1 4.79118
1063.2 4.79084
1063.3 4.79049
1063.4 4.79015
1063.5 4.78981
1063.6 4.78946
1063.7 4.78912
1063.8 4.78878
1063.9 4.78844
1064 4.7881
1064.1 4.78776
1064.2 4.78742
1064.3 4.78708
1064.4 4.78674
1064.5 4.78641
1064.6 4.78607
1064.7 4.78573
1064.8 4.78539
1064.9 4.78506
1065 4.78472
1065.1 4.78439
1065.2 4.78406
1065.3 4.78372
1065.4 4.78339
1065.5 4.78306
1065.6 4.78273
1065.7 4.7824
1065.8 4.78207
1065.9 4.78174
1066 4.78141
1066.1 4.78108
1066.2 4.78076
1066.3 4.78043
1066.4 4.78011
1066.5 4.77978
1066.6 4.77946
1066.7 4.77914
1066.8 4.77882
1066.9 4.7785
1067 4.77818
1067.1 4.77786
1067.2 4.77754
1067.3 4.77723
1067.4 4.77691
1067.5 4.7766
1067.6 4.77629
1067.7 4.77597
1067.8 4.77566
1067.9 4.77535
1068 4.77505
1068.1 4.77474
1068.2 4.77443
1068.3 4.77413
1068.4 4.77382
1068.5 4.77352
1068.6 4.77322
1068.7 4.77292
1068.8 4.77262
1068.9 4.77233
1069 4.77203
1069.1 4.77173
1069.2 4.77144
1069.3 4.77115
1069.4 4.77086
1069.5 4.77057
1069.6 4.77028
1069.7 4.76999
1069.8 4.76971
1069.9 4.76942
1070 4.76914
1070.1 4.76886
1070.2 4.76858
1070.3 4.7683
1070.4 4.76802
1070.5 4.76774
1070.6 4.76746
1070.7 4.76719
1070.8 4.76692
1070.9 4.76664
1071 4.76637
1071.1 4.7661
1071.2 4.76583
1071.3 4.76557
1071.4 4.7653
1071.5 4.76504
1071.6 4.76477
1071.7 4.76451
1071.8 4.76425
1071.9 4.76399
1072 4.76373
1072.1 4.76348
1072.2 4.76322
1072.3 4.76297
1072.4 4.76271
1072.5 4.76246
1072.6 4.76221
1072.7 4.76196
1072.8 4.76171
1072.9 4.76146
1073 4.76122
1073.1 4.76097
1073.2 4.76073
1073.3 4.76048
1073.4 4.76024
1073.5 4.76
1073.6 4.75976
1073.7 4.75952
1073.8 4.75928
1073.9 4.75904
1074 4.75881
1074.1 4.75857
1074.2 4.75834
1074.3 4.7581
1074.4 4.75787
1074.5 4.75764
1074.6 4.7574
1074.7 4.75717
1074.8 4.75694
1074.9 4.75671
1075 4.75648
1075.1 4.75625
1075.2 4.75603
1075.3 4.7558
1075.4 4.75557
1075.5 4.75535
1075.6 4.75512
1075.7 4.7549
1075.8 4.75467
1075.9 4.75445
1076 4.75423
1076.1 4.754
1076.2 4.75378
1076.3 4.75356
1076.4 4.75334
1076.5 4.75312
1076.6 4.7529
1076.7 4.75268
1076.8 4.75246
1076.9 4.75224
1077 4.75202
1077.1 4.7518
1077.2 4.75158
1077.3 4.75137
1077.4 4.75115
1077.5 4.75093
1077.6 4.75071
1077.7 4.7505
1077.8 4.75028
1077.9 4.75006
1078 4.74985
1078.1 4.74963
1078.2 4.74942
1078.3 4.7492
1078.4 4.74899
1078.5 4.74877
1078.6 4.74855
1078.7 4.74834
1078.8 4.74812
1078.9 4.74791
1079 4.74769
1079.1 4.74748
1079.2 4.74726
1079.3 4.74705
1079.4 4.74684
1079.5 4.74662
1079.6 4.74641
1079.7 4.74619
1079.8 4.74598
1079.9 4.74576
1080 4.74555
1080.1 4.74534
1080.2 4.74512
1080.3 4.74491
1080.4 4.74469
1080.5 4.74448
1080.6 4.74427
1080.7 4.74405
1080.8 4.74384
1080.9 4.74363
1081 4.74341
1081.1 4.7432
1081.2 4.74299
1081.3 4.74277
1081.4 4.74256
1081.5 4.74235
1081.6 4.74214
1081.7 4.74192
1081.8 4.74171
1081.9 4.7415
1082 4.74129
1082.1 4.74107
1082.2 4.74086
1082.3 4.74065
1082.4 4.74044
1082.5 4.74023
1082.6 4.74001
1082.7 4.7398
1082.8 4.73959
1082.9 4.73938
1083 4.73916
1083.1 4.73895
1083.2 4.73874
1083.3 4.73852
1083.4 4.73831
1083.5 4.7381
1083.6 4.73789
1083.7 4.73767
1083.8 4.73746
1083.9 4.73725
1084 4.73703
1084.1 4.73682
1084.2 4.73661
1084.3 4.7364
1084.4 4.73618
1084.5 4.73597
1084.6 4.73576
1084.7 4.73554
1084.8 4.73533
1084.9 4.73512
1085 4.73491
1085.1 4.73469
1085.2 4.73448
1085.3 4.73427
1085.4 4.73406
1085.5 4.73385
1085.6 4.73363
1085.7 4.73342
1085.8 4.73321
1085.9 4.733
1086 4.73279
1086.1 4.73258
1086.2 4.73237
1086.3 4.73215
1086.4 4.73194
1086.5 4.73173
1086.6 4.73152
1086.7 4.73131
1086.8 4.7311
1086.9 4.73089
1087 4.73068
1087.1 4.73047
1087.2 4.73026
1087.3 4.73005
1087.4 4.72984
1087.5 4.72963
1087.6 4.72942
1087.7 4.72921
1087.8 4.729
1087.9 4.72879
1088 4.72858
1088.1 4.72837
1088.2 4.72816
1088.3 4.72795
1088.4 4.72774
1088.5 4.72754
1088.6 4.72733
1088.7 4.72712
1088.8 4.72691
1088.9 4.7267
1089 4.7265
1089.1 4.72629
1089.2 4.72608
1089.3 4.72587
1089.4 4.72567
1089.5 4.72546
1089.6 4.72525
1089.7 4.72505
1089.8 4.72484
1089.9 4.72463
1090 4.72443
1090.1 4.72422
1090.2 4.72402
1090.3 4.72381
1090.4 4.72361
1090.5 4.72341
1090.6 4.7232
1090.7 4.723
1090.8 4.7228
1090.9 4.7226
1091 4.72239
1091.1 4.72219
1091.2 4.72199
1091.3 4.72179
1091.4 4.72159
1091.5 4.7214
1091.6 4.7212
1091.7 4.721
1091.8 4.7208
1091.9 4.72061
1092 4.72041
1092.1 4.72022
1092.2 4.72002
1092.3 4.71983
1092.4 4.71964
1092.5 4.71945
1092.6 4.71925
1092.7 4.71906
1092.8 4.71887
1092.9 4.71868
1093 4.7185
1093.1 4.71831
1093.2 4.71812
1093.3 4.71793
1093.4 4.71775
1093.5 4.71756
1093.6 4.71737
1093.7 4.71719
1093.8 4.717
1093.9 4.71682
1094 4.71664
1094.1 4.71645
1094.2 4.71627
1094.3 4.71609
1094.4 4.71591
1094.5 4.71573
1094.6 4.71555
1094.7 4.71537
1094.8 4.71519
1094.9 4.71502
1095 4.71484
1095.1 4.71466
1095.2 4.71449
1095.3 4.71431
1095.4 4.71414
1095.5 4.71396
1095.6 4.71379
1095.7 4.71362
1095.8 4.71344
1095.9 4.71327
1096 4.7131
1096.1 4.71293
1096.2 4.71276
1096.3 4.7126
1096.4 4.71243
1096.5 4.71226
1096.6 4.7121
1096.7 4.71193
1096.8 4.71177
1096.9 4.7116
1097 4.71144
1097.1 4.71128
1097.2 4.71112
1097.3 4.71095
1097.4 4.71079
1097.5 4.71063
1097.6 4.71048
1097.7 4.71032
1097.8 4.71016
1097.9 4.71
1098 4.70985
1098.1 4.70969
1098.2 4.70954
1098.3 4.70938
1098.4 4.70923
1098.5 4.70907
1098.6 4.70892
1098.7 4.70877
1098.8 4.70862
1098.9 4.70847
1099 4.70832
1099.1 4.70817
1099.2 4.70802
1099.3 4.70787
1099.4 4.70772
1099.5 4.70757
1099.6 4.70742
1099.7 4.70728
1099.8 4.70713
1099.9 4.70698
1100 4.70684
1100.1 4.70669
1100.2 4.70655
1100.3 4.7064
1100.4 4.70626
1100.5 4.70611
1100.6 4.70597
1100.7 4.70583
1100.8 4.70569
1100.9 4.70554
1101 4.7054
1101.1 4.70526
1101.2 4.70512
1101.3 4.70498
1101.4 4.70484
1101.5 4.7047
1101.6 4.70456
1101.7 4.70442
1101.8 4.70429
1101.9 4.70415
1102 4.70401
1102.1 4.70388
1102.2 4.70374
1102.3 4.7036
1102.4 4.70347
1102.5 4.70334
1102.6 4.7032
1102.7 4.70307
1102.8 4.70294
1102.9 4.7028
1103 4.70267
1103.1 4.70254
1103.2 4.70241
1103.3 4.70228
1103.4 4.70215
1103.5 4.70202
1103.6 4.7019
1103.7 4.70177
1103.8 4.70164
1103.9 4.70152
1104 4.70139
1104.1 4.70127
1104.2 4.70114
1104.3 4.70102
1104.4 4.7009
1104.5 4.70077
1104.6 4.70065
1104.7 4.70053
1104.8 4.70041
1104.9 4.70029
1105 4.70017
1105.1 4.70005
1105.2 4.69993
1105.3 4.69981
1105.4 4.69969
1105.5 4.69958
1105.6 4.69946
1105.7 4.69934
1105.8 4.69923
1105.9 4.69911
1106 4.699
1106.1 4.69888
1106.2 4.69877
1106.3 4.69865
1106.4 4.69854
1106.5 4.69843
1106.6 4.69832
1106.7 4.69821
1106.8 4.69809
1106.9 4.69798
1107 4.69787
1107.1 4.69776
1107.2 4.69765
1107.3 4.69755
1107.4 4.69744
1107.5 4.69733
1107.6 4.69722
1107.7 4.69711
1107.8 4.697
1107.9 4.6969
1108 4.69679
1108.1 4.69668
1108.2 4.69658
1108.3 4.69647
1108.4 4.69636
1108.5 4.69626
1108.6 4.69615
1108.7 4.69605
1108.8 4.69594
1108.9 4.69584
1109 4.69573
1109.1 4.69563
1109.2 4.69552
1109.3 4.69542
1109.4 4.69531
1109.5 4.69521
1109.6 4.69511
1109.7 4.695
1109.8 4.6949
1109.9 4.6948
1110 4.69469
1110.1 4.69459
1110.2 4.69449
1110.3 4.69439
1110.4 4.69429
1110.5 4.69418
1110.6 4.69408
1110.7 4.69398
1110.8 4.69388
1110.9 4.69378
1111 4.69368
1111.1 4.69358
1111.2 4.69348
1111.3 4.69338
1111.4 4.69328
1111.5 4.69318
1111.6 4.69309
1111.7 4.69299
1111.8 4.69289
1111.9 4.69279
1112 4.6927
1112.1 4.6926
1112.2 4.69251
1112.3 4.69241
1112.4 4.69232
1112.5 4.69222
1112.6 4.69213
1112.7 4.69203
1112.8 4.69194
1112.9 4.69185
1113 4.69176
1113.1 4.69167
1113.2 4.69158
1113.3 4.69149
1113.4 4.6914
1113.5 4.69131
1113.6 4.69122
1113.7 4.69113
1113.8 4.69104
1113.9 4.69096
1114 4.69087
1114.1 4.69078
1114.2 4.6907
1114.3 4.69062
1114.4 4.69053
1114.5 4.69045
1114.6 4.69037
1114.7 4.69028
1114.8 4.6902
1114.9 4.69012
1115 4.69004
1115.1 4.68996
1115.2 4.68988
1115.3 4.6898
1115.4 4.68972
1115.5 4.68964
1115.6 4.68956
1115.7 4.68948
1115.8 4.6894
1115.9 4.68932
1116 4.68924
1116.1 4.68916
1116.2 4.68908
1116.3 4.689
1116.4 4.68892
1116.5 4.68884
1116.6 4.68877
1116.7 4.68869
1116.8 4.68861
1116.9 4.68853
1117 4.68845
1117.1 4.68837
1117.2 4.68829
1117.3 4.68821
1117.4 4.68813
1117.5 4.68805
1117.6 4.68797
1117.7 4.68789
1117.8 4.68781
1117.9 4.68773
1118 4.68765
1118.1 4.68757
1118.2 4.68749
1118.3 4.68741
1118.4 4.68733
1118.5 4.68725
1118.6 4.68717
1118.7 4.68708
1118.8 4.687
1118.9 4.68692
1119 4.68684
1119.1 4.68675
1119.2 4.68667
1119.3 4.68659
1119.4 4.6865
1119.5 4.68642
1119.6 4.68634
1119.7 4.68625
1119.8 4.68617
1119.9 4.68608
1120 4.686
1120.1 4.68591
1120.2 4.68583
1120.3 4.68574
1120.4 4.68566
1120.5 4.68557
1120.6 4.68549
1120.7 4.6854
1120.8 4.68532
1120.9 4.68523
1121 4.68515
1121.1 4.68506
1121.2 4.68498
1121.3 4.68489
1121.4 4.68481
1121.5 4.68472
1121.6 4.68463
1121.7 4.68455
1121.8 4.68446
1121.9 4.68438
1122 4.68429
1122.1 4.68421
1122.2 4.68412
1122.3 4.68403
1122.4 4.68395
1122.5 4.68386
1122.6 4.68378
1122.7 4.68369
1122.8 4.6836
1122.9 4.68352
1123 4.68343
1123.1 4.68334
1123.2 4.68326
1123.3 4.68317
1123.4 4.68308
1123.5 4.683
1123.6 4.68291
1123.7 4.68282
1123.8 4.68273
1123.9 4.68265
1124 4.68256
1124.1 4.68247
1124.2 4.68238
1124.3 4.6823
1124.4 4.68221
1124.5 4.68212
1124.6 4.68203
1124.7 4.68194
1124.8 4.68186
1124.9 4.68177
1125 4.68168
1125.1 4.6816
1125.2 4.68151
1125.3 4.68142
1125.4 4.68133
1125.5 4.68125
1125.6 4.68116
1125.7 4.68107
1125.8 4.68099
1125.9 4.6809
1126 4.68081
1126.1 4.68073
1126.2 4.68064
1126.3 4.68055
1126.4 4.68047
1126.5 4.68038
1126.6 4.68029
1126.7 4.68021
1126.8 4.68012
1126.9 4.68003
1127 4.67995
1127.1 4.67986
1127.2 4.67978
1127.3 4.67969
1127.4 4.6796
1127.5 4.67952
1127.6 4.67943
1127.7 4.67934
1127.8 4.67926
1127.9 4.67917
1128 4.67908
1128.1 4.679
1128.2 4.67891
1128.3 4.67882
1128.4 4.67873
1128.5 4.67865
1128.6 4.67856
1128.7 4.67847
1128.8 4.67838
1128.9 4.6783
1129 4.67821
1129.1 4.67812
1129.2 4.67803
1129.3 4.67794
1129.4 4.67786
1129.5 4.67777
1129.6 4.67768
1129.7 4.67759
1129.8 4.67751
1129.9 4.67742
1130 4.67733
1130.1 4.67725
1130.2 4.67716
1130.3 4.67707
1130.4 4.67699
1130.5 4.6769
1130.6 4.67682
1130.7 4.67673
1130.8 4.67665
1130.9 4.67656
1131 4.67648
1131.1 4.6764
1131.2 4.67631
1131.3 4.67623
1131.4 4.67615
1131.5 4.67607
1131.6 4.67599
1131.7 4.67591
1131.8 4.67582
1131.9 4.67575
1132 4.67567
1132.1 4.67559
1132.2 4.67551
1132.3 4.67543
1132.4 4.67536
1132.5 4.67528
1132.6 4.67521
1132.7 4.67513
1132.8 4.67506
1132.9 4.67498
1133 4.67491
1133.1 4.67484
1133.2 4.67477
1133.3 4.6747
1133.4 4.67463
1133.5 4.67456
1133.6 4.67449
1133.7 4.67442
1133.8 4.67436
1133.9 4.67429
1134 4.67423
1134.1 4.67416
1134.2 4.6741
1134.3 4.67404
1134.4 4.67397
1134.5 4.67391
1134.6 4.67385
1134.7 4.67379
1134.8 4.67374
1134.9 4.67368
1135 4.67362
1135.1 4.67357
1135.2 4.67351
1135.3 4.67346
1135.4 4.67341
1135.5 4.67335
1135.6 4.6733
1135.7 4.67325
1135.8 4.6732
1135.9 4.67315
1136 4.67311
1136.1 4.67306
1136.2 4.67301
1136.3 4.67297
1136.4 4.67292
1136.5 4.67288
1136.6 4.67284
1136.7 4.6728
1136.8 4.67275
1136.9 4.67271
1137 4.67267
1137.1 4.67263
1137.2 4.6726
1137.3 4.67256
1137.4 4.67252
1137.5 4.67248
1137.6 4.67245
1137.7 4.67241
1137.8 4.67237
1137.9 4.67234
1138 4.6723
1138.1 4.67227
1138.2 4.67223
1138.3 4.6722
1138.4 4.67216
1138.5 4.67213
1138.6 4.67209
1138.7 4.67206
1138.8 4.67202
1138.9 4.67199
1139 4.67195
1139.1 4.67192
1139.2 4.67189
1139.3 4.67185
1139.4 4.67182
1139.5 4.67178
1139.6 4.67175
1139.7 4.67171
1139.8 4.67168
1139.9 4.67164
1140 4.67161
1140.1 4.67157
1140.2 4.67154
1140.3 4.6715
1140.4 4.67146
1140.5 4.67143
1140.6 4.67139
1140.7 4.67136
1140.8 4.67132
1140.9 4.67129
1141 4.67125
1141.1 4.67122
1141.2 4.67118
1141.3 4.67115
1141.4 4.67111
1141.5 4.67108
1141.6 4.67104
1141.7 4.67101
1141.8 4.67098
1141.9 4.67094
1142 4.67091
1142.1 4.67088
1142.2 4.67085
1142.3 4.67081
1142.4 4.67078
1142.5 4.67075
1142.6 4.67072
1142.7 4.67069
1142.8 4.67066
1142.9 4.67063
1143 4.6706
1143.1 4.67057
1143.2 4.67054
1143.3 4.67051
1143.4 4.67049
1143.5 4.67046
1143.6 4.67043
1143.7 4.67041
1143.8 4.67038
1143.9 4.67036
1144 4.67033
1144.1 4.67031
1144.2 4.67028
1144.3 4.67026
1144.4 4.67023
1144.5 4.67021
1144.6 4.67019
1144.7 4.67017
1144.8 4.67014
1144.9 4.67012
1145 4.6701
1145.1 4.67008
1145.2 4.67006
1145.3 4.67004
1145.4 4.67002
1145.5 4.67
1145.6 4.66998
1145.7 4.66997
1145.8 4.66995
1145.9 4.66993
1146 4.66991
1146.1 4.6699
1146.2 4.66988
1146.3 4.66987
1146.4 4.66985
1146.5 4.66984
1146.6 4.66982
1146.7 4.66981
1146.8 4.66979
1146.9 4.66978
1147 4.66976
1147.1 4.66975
1147.2 4.66973
1147.3 4.66972
1147.4 4.66971
1147.5 4.66969
1147.6 4.66968
1147.7 4.66967
1147.8 4.66965
1147.9 4.66964
1148 4.66963
1148.1 4.66961
1148.2 4.6696
1148.3 4.66959
1148.4 4.66957
1148.5 4.66956
1148.6 4.66955
1148.7 4.66953
1148.8 4.66952
1148.9 4.66951
1149 4.66949
1149.1 4.66948
1149.2 4.66946
1149.3 4.66945
1149.4 4.66943
1149.5 4.66942
1149.6 4.6694
1149.7 4.66939
1149.8 4.66937
1149.9 4.66936
1150 4.66934
1150.1 4.66933
1150.2 4.66931
1150.3 4.66929
1150.4 4.66928
1150.5 4.66926
1150.6 4.66924
1150.7 4.66923
1150.8 4.66921
1150.9 4.66919
1151 4.66918
1151.1 4.66916
1151.2 4.66914
1151.3 4.66912
1151.4 4.6691
1151.5 4.66909
1151.6 4.66907
1151.7 4.66905
1151.8 4.66903
1151.9 4.66901
1152 4.66899
1152.1 4.66897
1152.2 4.66896
1152.3 4.66894
1152.4 4.66892
1152.5 4.6689
1152.6 4.66888
1152.7 4.66886
1152.8 4.66884
1152.9 4.66882
1153 4.6688
1153.1 4.66878
1153.2 4.66876
1153.3 4.66874
1153.4 4.66872
1153.5 4.6687
1153.6 4.66868
1153.7 4.66866
1153.8 4.66864
1153.9 4.66862
1154 4.6686
1154.1 4.66858
1154.2 4.66856
1154.3 4.66854
1154.4 4.66852
1154.5 4.6685
1154.6 4.66848
1154.7 4.66846
1154.8 4.66844
1154.9 4.66842
1155 4.6684
1155.1 4.66837
1155.2 4.66835
1155.3 4.66833
1155.4 4.66831
1155.5 4.66829
1155.6 4.66827
1155.7 4.66825
1155.8 4.66823
1155.9 4.66821
1156 4.66819
1156.1 4.66817
1156.2 4.66815
1156.3 4.66812
1156.4 4.6681
1156.5 4.66808
1156.6 4.66806
1156.7 4.66804
1156.8 4.66801
1156.9 4.66799
1157 4.66797
1157.1 4.66794
1157.2 4.66792
1157.3 4.6679
1157.4 4.66787
1157.5 4.66785
1157.6 4.66782
1157.7 4.6678
1157.8 4.66777
1157.9 4.66775
1158 4.66772
1158.1 4.66769
1158.2 4.66767
1158.3 4.66764
1158.4 4.66761
1158.5 4.66758
1158.6 4.66755
1158.7 4.66752
1158.8 4.66749
1158.9 4.66746
1159 4.66743
1159.1 4.6674
1159.2 4.66737
1159.3 4.66734
1159.4 4.66731
1159.5 4.66728
1159.6 4.66725
1159.7 4.66722
1159.8 4.66718
1159.9 4.66715
1160 4.66712
1160.1 4.66708
1160.2 4.66705
1160.3 4.66702
1160.4 4.66698
1160.5 4.66695
1160.6 4.66691
1160.7 4.66688
1160.8 4.66684
1160.9 4.6668
1161 4.66677
1161.1 4.66673
1161.2 4.66669
1161.3 4.66666
1161.4 4.66662
1161.5 4.66658
1161.6 4.66654
1161.7 4.6665
1161.8 4.66647
1161.9 4.66643
1162 4.66639
1162.1 4.66635
1162.2 4.66631
1162.3 4.66627
1162.4 4.66624
1162.5 4.6662
1162.6 4.66616
1162.7 4.66612
1162.8 4.66608
1162.9 4.66604
1163 4.666
1163.1 4.66597
1163.2 4.66593
1163.3 4.66589
1163.4 4.66585
1163.5 4.66582
1163.6 4.66578
1163.7 4.66574
1163.8 4.66571
1163.9 4.66567
1164 4.66564
1164.1 4.6656
1164.2 4.66557
1164.3 4.66553
1164.4 4.6655
1164.5 4.66547
1164.6 4.66543
1164.7 4.6654
1164.8 4.66537
1164.9 4.66534
1165 4.66531
1165.1 4.66528
1165.2 4.66525
1165.3 4.66522
1165.4 4.66519
1165.5 4.66517
1165.6 4.66514
1165.7 4.66512
1165.8 4.66509
1165.9 4.66507
1166 4.66504
1166.1 4.66502
1166.2 4.665
1166.3 4.66497
1166.4 4.66495
1166.5 4.66493
1166.6 4.66491
1166.7 4.66489
1166.8 4.66487
1166.9 4.66485
1167 4.66483
1167.1 4.66481
1167.2 4.66479
1167.3 4.66478
1167.4 4.66476
1167.5 4.66474
1167.6 4.66472
1167.7 4.66471
1167.8 4.66469
1167.9 4.66468
1168 4.66466
1168.1 4.66465
1168.2 4.66463
1168.3 4.66462
1168.4 4.6646
1168.5 4.66459
1168.6 4.66458
1168.7 4.66456
1168.8 4.66455
1168.9 4.66454
1169 4.66453
1169.1 4.66451
1169.2 4.6645
1169.3 4.66449
1169.4 4.66448
1169.5 4.66447
1169.6 4.66446
1169.7 4.66445
1169.8 4.66444
1169.9 4.66443
1170 4.66442
1170.1 4.66441
1170.2 4.6644
1170.3 4.66439
1170.4 4.66439
1170.5 4.66438
1170.6 4.66437
1170.7 4.66436
1170.8 4.66435
1170.9 4.66435
1171 4.66434
1171.1 4.66433
1171.2 4.66433
1171.3 4.66432
1171.4 4.66431
1171.5 4.66431
1171.6 4.6643
1171.7 4.66429
1171.8 4.66429
1171.9 4.66428
1172 4.66428
1172.1 4.66427
1172.2 4.66426
1172.3 4.66426
1172.4 4.66425
1172.5 4.66425
1172.6 4.66424
1172.7 4.66424
1172.8 4.66423
1172.9 4.66422
1173 4.66422
1173.1 4.66421
1173.2 4.66421
1173.3 4.6642
1173.4 4.66419
1173.5 4.66419
1173.6 4.66418
1173.7 4.66417
1173.8 4.66417
1173.9 4.66416
1174 4.66415
1174.1 4.66415
1174.2 4.66414
1174.3 4.66413
1174.4 4.66412
1174.5 4.66411
1174.6 4.66411
1174.7 4.6641
1174.8 4.66409
1174.9 4.66408
1175 4.66407
1175.1 4.66407
1175.2 4.66406
1175.3 4.66405
1175.4 4.66404
1175.5 4.66403
1175.6 4.66402
1175.7 4.66401
1175.8 4.664
1175.9 4.66399
1176 4.66398
1176.1 4.66397
1176.2 4.66396
1176.3 4.66395
1176.4 4.66394
1176.5 4.66393
1176.6 4.66392
1176.7 4.66391
1176.8 4.6639
1176.9 4.66389
1177 4.66387
1177.1 4.66386
1177.2 4.66385
1177.3 4.66384
1177.4 4.66383
1177.5 4.66382
1177.6 4.66381
1177.7 4.66379
1177.8 4.66378
1177.9 4.66377
1178 4.66376
1178.1 4.66375
1178.2 4.66374
1178.3 4.66373
1178.4 4.66372
1178.5 4.6637
1178.6 4.66369
1178.7 4.66368
1178.8 4.66367
1178.9 4.66366
1179 4.66365
1179.1 4.66364
1179.2 4.66363
1179.3 4.66362
1179.4 4.66361
1179.5 4.6636
1179.6 4.66359
1179.7 4.66358
1179.8 4.66357
1179.9 4.66356
1180 4.66355
1180.1 4.66354
1180.2 4.66353
1180.3 4.66352
1180.4 4.66351
1180.5 4.6635
1180.6 4.66349
1180.7 4.66348
1180.8 4.66347
1180.9 4.66346
1181 4.66345
1181.1 4.66344
1181.2 4.66343
1181.3 4.66342
1181.4 4.66341
1181.5 4.6634
1181.6 4.66339
1181.7 4.66338
1181.8 4.66337
1181.9 4.66336
1182 4.66336
1182.1 4.66335
1182.2 4.66334
1182.3 4.66333
1182.4 4.66332
1182.5 4.66331
1182.6 4.66331
1182.7 4.6633
1182.8 4.66329
1182.9 4.66328
1183 4.66327
1183.1 4.66326
1183.2 4.66326
1183.3 4.66325
1183.4 4.66324
1183.5 4.66323
1183.6 4.66322
1183.7 4.66322
1183.8 4.66321
1183.9 4.6632
1184 4.66319
1184.1 4.66318
1184.2 4.66317
1184.3 4.66316
1184.4 4.66316
1184.5 4.66315
1184.6 4.66314
1184.7 4.66313
1184.8 4.66312
1184.9 4.66311
1185 4.6631
1185.1 4.66309
1185.2 4.66309
1185.3 4.66308
1185.4 4.66307
1185.5 4.66306
1185.6 4.66305
1185.7 4.66304
1185.8 4.66303
1185.9 4.66302
1186 4.66301
1186.1 4.66301
1186.2 4.663
1186.3 4.66299
1186.4 4.66298
1186.5 4.66297
1186.6 4.66296
1186.7 4.66295
1186.8 4.66294
1186.9 4.66293
1187 4.66293
1187.1 4.66292
1187.2 4.66291
1187.3 4.6629
1187.4 4.66289
1187.5 4.66288
1187.6 4.66288
1187.7 4.66287
1187.8 4.66286
1187.9 4.66285
1188 4.66284
1188.1 4.66284
1188.2 4.66283
1188.3 4.66282
1188.4 4.66281
1188.5 4.66281
1188.6 4.6628
1188.7 4.6628
1188.8 4.66279
1188.9 4.66278
1189 4.66278
1189.1 4.66277
1189.2 4.66277
1189.3 4.66277
1189.4 4.66276
1189.5 4.66276
1189.6 4.66275
1189.7 4.66275
1189.8 4.66275
1189.9 4.66274
1190 4.66274
1190.1 4.66274
1190.2 4.66274
1190.3 4.66273
1190.4 4.66273
1190.5 4.66273
1190.6 4.66272
1190.7 4.66272
1190.8 4.66272
1190.9 4.66272
1191 4.66271
1191.1 4.66271
1191.2 4.66271
1191.3 4.66271
1191.4 4.66271
1191.5 4.6627
1191.6 4.6627
1191.7 4.6627
1191.8 4.6627
1191.9 4.6627
1192 4.6627
1192.1 4.6627
1192.2 4.66269
1192.3 4.66269
1192.4 4.66269
1192.5 4.66269
1192.6 4.66269
1192.7 4.66269
1192.8 4.66269
1192.9 4.66268
1193 4.66268
1193.1 4.66268
1193.2 4.66268
1193.3 4.66268
1193.4 4.66267
1193.5 4.66267
1193.6 4.66267
1193.7 4.66266
1193.8 4.66266
1193.9 4.66266
1194 4.66265
1194.1 4.66265
1194.2 4.66264
1194.3 4.66264
1194.4 4.66263
1194.5 4.66263
1194.6 4.66262
1194.7 4.66262
1194.8 4.66261
1194.9 4.6626
1195 4.6626
1195.1 4.66259
1195.2 4.66258
1195.3 4.66257
1195.4 4.66257
1195.5 4.66256
1195.6 4.66255
1195.7 4.66254
1195.8 4.66253
1195.9 4.66252
1196 4.66251
1196.1 4.6625
1196.2 4.66248
1196.3 4.66247
1196.4 4.66246
1196.5 4.66245
1196.6 4.66243
1196.7 4.66242
1196.8 4.66241
1196.9 4.66239
1197 4.66238
1197.1 4.66236
1197.2 4.66235
1197.3 4.66233
1197.4 4.66232
1197.5 4.6623
1197.6 4.66229
1197.7 4.66227
1197.8 4.66225
1197.9 4.66224
1198 4.66222
1198.1 4.6622
1198.2 4.66218
1198.3 4.66217
1198.4 4.66215
1198.5 4.66213
1198.6 4.66211
1198.7 4.66209
1198.8 4.66207
1198.9 4.66206
1199 4.66204
1199.1 4.66202
1199.2 4.662
1199.3 4.66198
1199.4 4.66197
1199.5 4.66195
1199.6 4.66193
1199.7 4.66191
1199.8 4.66189
1199.9 4.66188
1200 4.66186
1200.1 4.66184
1200.2 4.66183
1200.3 4.66181
1200.4 4.66179
1200.5 4.66178
1200.6 4.66176
1200.7 4.66175
1200.8 4.66173
1200.9 4.66172
1201 4.66171
1201.1 4.66169
1201.2 4.66168
1201.3 4.66167
1201.4 4.66166
1201.5 4.66164
1201.6 4.66163
1201.7 4.66162
1201.8 4.66161
1201.9 4.6616
1202 4.66159
1202.1 4.66158
1202.2 4.66157
1202.3 4.66156
1202.4 4.66155
1202.5 4.66154
1202.6 4.66154
1202.7 4.66153
1202.8 4.66152
1202.9 4.66151
1203 4.6615
1203.1 4.66149
1203.2 4.66149
1203.3 4.66148
1203.4 4.66147
1203.5 4.66146
1203.6 4.66146
1203.7 4.66145
1203.8 4.66144
1203.9 4.66143
1204 4.66142
1204.1 4.66142
1204.2 4.66141
1204.3 4.6614
1204.4 4.66139
1204.5 4.66138
1204.6 4.66138
1204.7 4.66137
1204.8 4.66136
1204.9 4.66135
1205 4.66134
1205.1 4.66134
1205.2 4.66133
1205.3 4.66132
1205.4 4.66131
1205.5 4.6613
1205.6 4.66129
1205.7 4.66128
1205.8 4.66128
1205.9 4.66127
1206 4.66126
1206.1 4.66125
1206.2 4.66124
1206.3 4.66123
1206.4 4.66122
1206.5 4.66121
1206.6 4.6612
1206.7 4.66119
1206.8 4.66119
1206.9 4.66118
1207 4.66117
1207.1 4.66116
1207.2 4.66115
1207.3 4.66114
1207.4 4.66113
1207.5 4.66112
1207.6 4.66111
1207.7 4.66111
1207.8 4.6611
1207.9 4.66109
1208 4.66108
1208.1 4.66107
1208.2 4.66107
1208.3 4.66106
1208.4 4.66105
1208.5 4.66105
1208.6 4.66104
1208.7 4.66103
1208.8 4.66103
1208.9 4.66102
1209 4.66101
1209.1 4.66101
1209.2 4.661
1209.3 4.66099
1209.4 4.66099
1209.5 4.66098
1209.6 4.66098
1209.7 4.66097
1209.8 4.66097
1209.9 4.66096
1210 4.66095
1210.1 4.66095
1210.2 4.66094
1210.3 4.66094
1210.4 4.66093
1210.5 4.66093
1210.6 4.66092
1210.7 4.66092
1210.8 4.66091
1210.9 4.6609
1211 4.6609
1211.1 4.66089
1211.2 4.66089
1211.3 4.66088
1211.4 4.66088
1211.5 4.66087
1211.6 4.66087
1211.7 4.66086
1211.8 4.66086
1211.9 4.66085
1212 4.66085
1212.1 4.66085
1212.2 4.66084
1212.3 4.66084
1212.4 4.66083
1212.5 4.66083
1212.6 4.66083
1212.7 4.66082
1212.8 4.66082
1212.9 4.66081
1213 4.66081
1213.1 4.66081
1213.2 4.66081
1213.3 4.6608
1213.4 4.6608
1213.5 4.6608
1213.6 4.66079
1213.7 4.66079
1213.8 4.66079
1213.9 4.66079
1214 4.66079
1214.1 4.66078
1214.2 4.66078
1214.3 4.66078
1214.4 4.66078
1214.5 4.66078
1214.6 4.66078
1214.7 4.66078
1214.8 4.66077
1214.9 4.66077
1215 4.66077
1215.1 4.66077
1215.2 4.66077
1215.3 4.66077
1215.4 4.66077
1215.5 4.66077
1215.6 4.66077
1215.7 4.66077
1215.8 4.66076
1215.9 4.66076
1216 4.66076
1216.1 4.66076
1216.2 4.66076
1216.3 4.66076
1216.4 4.66076
1216.5 4.66076
1216.6 4.66076
1216.7 4.66076
1216.8 4.66076
1216.9 4.66076
1217 4.66076
1217.1 4.66076
1217.2 4.66076
1217.3 4.66076
1217.4 4.66076
1217.5 4.66076
1217.6 4.66076
1217.7 4.66076
1217.8 4.66076
1217.9 4.66076
1218 4.66076
1218.1 4.66076
1218.2 4.66076
1218.3 4.66076
1218.4 4.66076
1218.5 4.66076
1218.6 4.66077
1218.7 4.66077
1218.8 4.66077
1218.9 4.66077
1219 4.66077
1219.1 4.66077
1219.2 4.66077
1219.3 4.66077
1219.4 4.66078
1219.5 4.66078
1219.6 4.66078
1219.7 4.66078
1219.8 4.66078
1219.9 4.66078
1220 4.66078
1220.1 4.66078
1220.2 4.66078
1220.3 4.66078
1220.4 4.66078
1220.5 4.66078
1220.6 4.66078
1220.7 4.66078
1220.8 4.66078
1220.9 4.66077
1221 4.66077
1221.1 4.66077
1221.2 4.66077
1221.3 4.66077
1221.4 4.66077
1221.5 4.66077
1221.6 4.66077
1221.7 4.66077
1221.8 4.66076
1221.9 4.66076
1222 4.66076
1222.1 4.66076
1222.2 4.66076
1222.3 4.66076
1222.4 4.66076
1222.5 4.66076
1222.6 4.66075
1222.7 4.66075
1222.8 4.66075
1222.9 4.66075
1223 4.66075
1223.1 4.66075
1223.2 4.66074
1223.3 4.66074
1223.4 4.66074
1223.5 4.66074
1223.6 4.66073
1223.7 4.66073
1223.8 4.66073
1223.9 4.66073
1224 4.66072
1224.1 4.66072
1224.2 4.66072
1224.3 4.66071
1224.4 4.66071
1224.5 4.6607
1224.6 4.6607
1224.7 4.6607
1224.8 4.66069
1224.9 4.66069
1225 4.66068
1225.1 4.66068
1225.2 4.66068
1225.3 4.66067
1225.4 4.66067
1225.5 4.66066
1225.6 4.66066
1225.7 4.66065
1225.8 4.66064
1225.9 4.66064
1226 4.66063
1226.1 4.66062
1226.2 4.66062
1226.3 4.66061
1226.4 4.6606
1226.5 4.66059
1226.6 4.66059
1226.7 4.66058
1226.8 4.66057
1226.9 4.66056
1227 4.66055
1227.1 4.66054
1227.2 4.66053
1227.3 4.66052
1227.4 4.66051
1227.5 4.6605
1227.6 4.66048
1227.7 4.66047
1227.8 4.66046
1227.9 4.66044
1228 4.66043
1228.1 4.66041
1228.2 4.6604
1228.3 4.66038
1228.4 4.66037
1228.5 4.66035
1228.6 4.66033
1228.7 4.66032
1228.8 4.6603
1228.9 4.66028
1229 4.66026
1229.1 4.66024
1229.2 4.66022
1229.3 4.6602
1229.4 4.66018
1229.5 4.66016
1229.6 4.66014
1229.7 4.66012
1229.8 4.6601
1229.9 4.66008
1230 4.66006
1230.1 4.66004
1230.2 4.66002
1230.3 4.65999
1230.4 4.65997
1230.5 4.65995
1230.6 4.65993
1230.7 4.65991
1230.8 4.65988
1230.9 4.65986
1231 4.65984
1231.1 4.65981
1231.2 4.65979
1231.3 4.65977
1231.4 4.65974
1231.5 4.65972
1231.6 4.6597
1231.7 4.65967
1231.8 4.65965
1231.9 4.65963
1232 4.6596
1232.1 4.65958
1232.2 4.65956
1232.3 4.65954
1232.4 4.65951
1232.5 4.65949
1232.6 4.65947
1232.7 4.65945
1232.8 4.65942
1232.9 4.6594
1233 4.65938
1233.1 4.65936
1233.2 4.65934
1233.3 4.65932
1233.4 4.6593
1233.5 4.65929
1233.6 4.65927
1233.7 4.65925
1233.8 4.65923
1233.9 4.65922
1234 4.6592
1234.1 4.65919
1234.2 4.65917
1234.3 4.65916
1234.4 4.65915
1234.5 4.65913
1234.6 4.65912
1234.7 4.65911
1234.8 4.6591
1234.9 4.65909
1235 4.65908
1235.1 4.65907
1235.2 4.65906
1235.3 4.65906
1235.4 4.65905
1235.5 4.65904
1235.6 4.65904
1235.7 4.65903
1235.8 4.65903
1235.9 4.65903
1236 4.65902
1236.1 4.65902
1236.2 4.65902
1236.3 4.65902
1236.4 4.65901
1236.5 4.65901
1236.6 4.65901
1236.7 4.65901
1236.8 4.65901
1236.9 4.65901
1237 4.65902
1237.1 4.65902
1237.2 4.65902
1237.3 4.65902
1237.4 4.65903
1237.5 4.65903
1237.6 4.65903
1237.7 4.65904
1237.8 4.65905
1237.9 4.65905
1238 4.65906
1238.1 4.65907
1238.2 4.65907
1238.3 4.65908
1238.4 4.65909
1238.5 4.6591
1238.6 4.65911
1238.7 4.65912
1238.8 4.65913
1238.9 4.65914
1239 4.65915
1239.1 4.65916
1239.2 4.65917
1239.3 4.65918
1239.4 4.65919
1239.5 4.6592
1239.6 4.65921
1239.7 4.65923
1239.8 4.65924
1239.9 4.65925
1240 4.65926
1240.1 4.65928
1240.2 4.65929
1240.3 4.6593
1240.4 4.65932
1240.5 4.65933
1240.6 4.65934
1240.7 4.65936
1240.8 4.65937
1240.9 4.65938
1241 4.6594
1241.1 4.65941
1241.2 4.65942
1241.3 4.65944
1241.4 4.65945
1241.5 4.65947
1241.6 4.65948
1241.7 4.65949
1241.8 4.65951
1241.9 4.65952
1242 4.65954
1242.1 4.65955
1242.2 4.65957
1242.3 4.65958
1242.4 4.65959
1242.5 4.65961
1242.6 4.65962
1242.7 4.65964
1242.8 4.65965
1242.9 4.65967
1243 4.65968
1243.1 4.6597
1243.2 4.65971
1243.3 4.65972
1243.4 4.65974
1243.5 4.65975
1243.6 4.65977
1243.7 4.65978
1243.8 4.6598
1243.9 4.65981
1244 4.65982
1244.1 4.65984
1244.2 4.65985
1244.3 4.65987
1244.4 4.65988
1244.5 4.65989
1244.6 4.65991
1244.7 4.65992
1244.8 4.65994
1244.9 4.65995
1245 4.65996
1245.1 4.65998
1245.2 4.65999
1245.3 4.66
1245.4 4.66002
1245.5 4.66003
1245.6 4.66004
1245.7 4.66006
1245.8 4.66007
1245.9 4.66008
1246 4.66009
1246.1 4.66011
1246.2 4.66012
1246.3 4.66013
1246.4 4.66014
1246.5 4.66015
1246.6 4.66017
1246.7 4.66018
1246.8 4.66019
1246.9 4.6602
1247 4.66021
1247.1 4.66023
1247.2 4.66024
1247.3 4.66025
1247.4 4.66026
1247.5 4.66027
1247.6 4.66028
1247.7 4.66029
1247.8 4.6603
1247.9 4.66031
1248 4.66032
1248.1 4.66032
1248.2 4.66033
1248.3 4.66034
1248.4 4.66034
1248.5 4.66035
1248.6 4.66036
1248.7 4.66036
1248.8 4.66036
1248.9 4.66037
1249 4.66037
1249.1 4.66037
1249.2 4.66038
1249.3 4.66038
1249.4 4.66038
1249.5 4.66038
1249.6 4.66038
1249.7 4.66038
1249.8 4.66037
1249.9 4.66037
1250 4.66037
1250.1 4.66037
1250.2 4.66036
1250.3 4.66036
1250.4 4.66035
1250.5 4.66035
1250.6 4.66034
1250.7 4.66033
1250.8 4.66033
1250.9 4.66032
1251 4.66031
1251.1 4.6603
1251.2 4.6603
1251.3 4.66029
1251.4 4.66028
1251.5 4.66027
1251.6 4.66025
1251.7 4.66024
1251.8 4.66023
1251.9 4.66022
1252 4.66021
1252.1 4.66019
1252.2 4.66018
1252.3 4.66017
1252.4 4.66015
1252.5 4.66014
1252.6 4.66012
1252.7 4.6601
1252.8 4.66009
1252.9 4.66007
1253 4.66006
1253.1 4.66004
1253.2 4.66002
1253.3 4.66
1253.4 4.65999
1253.5 4.65997
1253.6 4.65995
1253.7 4.65993
1253.8 4.65992
1253.9 4.6599
1254 4.65988
1254.1 4.65986
1254.2 4.65984
1254.3 4.65983
1254.4 4.65981
1254.5 4.65979
1254.6 4.65977
1254.7 4.65976
1254.8 4.65974
1254.9 4.65972
1255 4.6597
1255.1 4.65969
1255.2 4.65967
1255.3 4.65965
1255.4 4.65964
1255.5 4.65962
1255.6 4.65961
1255.7 4.65959
1255.8 4.65957
1255.9 4.65956
1256 4.65954
1256.1 4.65953
1256.2 4.65951
1256.3 4.6595
1256.4 4.65948
1256.5 4.65947
1256.6 4.65946
1256.7 4.65944
1256.8 4.65943
1256.9 4.65942
1257 4.6594
1257.1 4.65939
1257.2 4.65938
1257.3 4.65937
1257.4 4.65936
1257.5 4.65934
1257.6 4.65933
1257.7 4.65932
1257.8 4.65931
1257.9 4.6593
1258 4.65929
1258.1 4.65928
1258.2 4.65927
1258.3 4.65926
1258.4 4.65925
1258.5 4.65924
1258.6 4.65923
1258.7 4.65922
1258.8 4.65921
1258.9 4.6592
1259 4.65919
1259.1 4.65918
1259.2 4.65917
1259.3 4.65916
1259.4 4.65915
1259.5 4.65914
1259.6 4.65913
1259.7 4.65913
1259.8 4.65912
1259.9 4.65911
1260 4.6591
1260.1 4.65909
1260.2 4.65908
1260.3 4.65907
1260.4 4.65907
1260.5 4.65906
1260.6 4.65905
1260.7 4.65904
1260.8 4.65903
1260.9 4.65903
1261 4.65902
1261.1 4.65901
1261.2 4.659
1261.3 4.659
1261.4 4.65899
1261.5 4.65898
1261.6 4.65898
1261.7 4.65897
1261.8 4.65896
1261.9 4.65896
1262 4.65895
1262.1 4.65895
1262.2 4.65894
1262.3 4.65894
1262.4 4.65894
1262.5 4.65893
1262.6 4.65893
1262.7 4.65893
1262.8 4.65892
1262.9 4.65892
1263 4.65892
1263.1 4.65892
1263.2 4.65892
1263.3 4.65892
1263.4 4.65892
1263.5 4.65892
1263.6 4.65892
1263.7 4.65892
1263.8 4.65892
1263.9 4.65892
1264 4.65892
1264.1 4.65892
1264.2 4.65892
1264.3 4.65893
1264.4 4.65893
1264.5 4.65893
1264.6 4.65893
1264.7 4.65894
1264.8 4.65894
1264.9 4.65894
1265 4.65895
1265.1 4.65895
1265.2 4.65895
1265.3 4.65896
1265.4 4.65896
1265.5 4.65897
1265.6 4.65897
1265.7 4.65897
1265.8 4.65898
1265.9 4.65898
1266 4.65899
1266.1 4.65899
1266.2 4.659
1266.3 4.659
1266.4 4.659
1266.5 4.65901
1266.6 4.65901
1266.7 4.65902
1266.8 4.65902
1266.9 4.65902
1267 4.65903
1267.1 4.65903
1267.2 4.65904
1267.3 4.65904
1267.4 4.65905
1267.5 4.65905
1267.6 4.65905
1267.7 4.65906
1267.8 4.65906
1267.9 4.65907
1268 4.65907
1268.1 4.65908
1268.2 4.65908
1268.3 4.65909
1268.4 4.65909
1268.5 4.6591
1268.6 4.6591
1268.7 4.65911
1268.8 4.65911
1268.9 4.65911
1269 4.65912
1269.1 4.65912
1269.2 4.65913
1269.3 4.65913
1269.4 4.65914
1269.5 4.65914
1269.6 4.65915
1269.7 4.65915
1269.8 4.65916
1269.9 4.65916
1270 4.65917
1270.1 4.65917
1270.2 4.65917
1270.3 4.65918
1270.4 4.65918
1270.5 4.65919
1270.6 4.65919
1270.7 4.6592
1270.8 4.6592
1270.9 4.65921
1271 4.65921
1271.1 4.65922
1271.2 4.65922
1271.3 4.65923
1271.4 4.65923
1271.5 4.65924
1271.6 4.65924
1271.7 4.65925
1271.8 4.65925
1271.9 4.65926
1272 4.65926
1272.1 4.65927
1272.2 4.65927
1272.3 4.65928
1272.4 4.65928
1272.5 4.65929
1272.6 4.65929
1272.7 4.6593
1272.8 4.6593
1272.9 4.6593
1273 4.65931
1273.1 4.65931
1273.2 4.65932
1273.3 4.65932
1273.4 4.65932
1273.5 4.65933
1273.6 4.65933
1273.7 4.65933
1273.8 4.65934
1273.9 4.65934
1274 4.65934
1274.1 4.65935
1274.2 4.65935
1274.3 4.65935
1274.4 4.65935
1274.5 4.65936
1274.6 4.65936
1274.7 4.65936
1274.8 4.65936
1274.9 4.65937
1275 4.65937
1275.1 4.65937
1275.2 4.65937
1275.3 4.65937
1275.4 4.65938
1275.5 4.65938
1275.6 4.65938
1275.7 4.65938
1275.8 4.65938
1275.9 4.65938
1276 4.65938
1276.1 4.65938
1276.2 4.65938
1276.3 4.65938
1276.4 4.65938
1276.5 4.65938
1276.6 4.65938
1276.7 4.65938
1276.8 4.65938
1276.9 4.65938
1277 4.65937
1277.1 4.65937
1277.2 4.65937
1277.3 4.65936
1277.4 4.65936
1277.5 4.65936
1277.6 4.65935
1277.7 4.65935
1277.8 4.65934
1277.9 4.65934
1278 4.65933
1278.1 4.65932
1278.2 4.65932
1278.3 4.65931
1278.4 4.65931
1278.5 4.6593
1278.6 4.65929
1278.7 4.65928
1278.8 4.65928
1278.9 4.65927
1279 4.65926
1279.1 4.65925
1279.2 4.65924
1279.3 4.65924
1279.4 4.65923
1279.5 4.65922
1279.6 4.65921
1279.7 4.6592
1279.8 4.65919
1279.9 4.65918
1280 4.65917
1280.1 4.65917
1280.2 4.65916
1280.3 4.65915
1280.4 4.65914
1280.5 4.65913
1280.6 4.65912
1280.7 4.65911
1280.8 4.65911
1280.9 4.6591
1281 4.65909
1281.1 4.65908
1281.2 4.65907
1281.3 4.65906
1281.4 4.65905
1281.5 4.65905
1281.6 4.65904
1281.7 4.65903
1281.8 4.65902
1281.9 4.65901
1282 4.659
1282.1 4.65899
1282.2 4.65899
1282.3 4.65898
1282.4 4.65897
1282.5 4.65896
1282.6 4.65895
1282.7 4.65894
1282.8 4.65893
1282.9 4.65892
1283 4.65891
1283.1 4.6589
1283.2 4.6589
1283.3 4.65889
1283.4 4.65888
1283.5 4.65887
1283.6 4.65886
1283.7 4.65885
1283.8 4.65884
1283.9 4.65883
1284 4.65882
1284.1 4.65881
1284.2 4.65881
1284.3 4.6588
1284.4 4.65879
1284.5 4.65878
1284.6 4.65877
1284.7 4.65876
1284.8 4.65875
1284.9 4.65874
1285 4.65873
1285.1 4.65872
1285.2 4.65871
1285.3 4.6587
1285.4 4.65869
1285.5 4.65868
1285.6 4.65868
1285.7 4.65867
1285.8 4.65866
1285.9 4.65865
1286 4.65864
1286.1 4.65863
1286.2 4.65862
1286.3 4.65861
1286.4 4.65861
1286.5 4.6586
1286.6 4.65859
1286.7 4.65858
1286.8 4.65858
1286.9 4.65857
1287 4.65856
1287.1 4.65856
1287.2 4.65855
1287.3 4.65854
1287.4 4.65854
1287.5 4.65853
1287.6 4.65853
1287.7 4.65852
1287.8 4.65852
1287.9 4.65851
1288 4.65851
1288.1 4.6585
1288.2 4.6585
1288.3 4.6585
1288.4 4.65849
1288.5 4.65849
1288.6 4.65849
1288.7 4.65848
1288.8 4.65848
1288.9 4.65848
1289 4.65848
1289.1 4.65847
1289.2 4.65847
1289.3 4.65847
1289.4 4.65847
1289.5 4.65847
1289.6 4.65847
1289.7 4.65847
1289.8 4.65847
1289.9 4.65847
1290 4.65847
1290.1 4.65847
1290.2 4.65847
1290.3 4.65847
1290.4 4.65847
1290.5 4.65847
1290.6 4.65847
1290.7 4.65848
1290.8 4.65848
1290.9 4.65848
1291 4.65849
1291.1 4.65849
1291.2 4.6585
1291.3 4.6585
1291.4 4.65851
1291.5 4.65851
1291.6 4.65852
1291.7 4.65853
1291.8 4.65854
1291.9 4.65854
1292 4.65855
1292.1 4.65856
1292.2 4.65857
1292.3 4.65858
1292.4 4.65859
1292.5 4.6586
1292.6 4.65861
1292.7 4.65862
1292.8 4.65863
1292.9 4.65864
1293 4.65866
1293.1 4.65867
1293.2 4.65868
1293.3 4.65869
1293.4 4.6587
1293.5 4.65872
1293.6 4.65873
1293.7 4.65874
1293.8 4.65875
1293.9 4.65877
1294 4.65878
1294.1 4.65879
1294.2 4.65881
1294.3 4.65882
1294.4 4.65883
1294.5 4.65884
1294.6 4.65886
1294.7 4.65887
1294.8 4.65888
1294.9 4.6589
1295 4.65891
1295.1 4.65892
1295.2 4.65894
1295.3 4.65895
1295.4 4.65896
1295.5 4.65897
1295.6 4.65899
1295.7 4.659
1295.8 4.65901
1295.9 4.65902
1296 4.65904
1296.1 4.65905
1296.2 4.65906
1296.3 4.65907
1296.4 4.65908
1296.5 4.65909
1296.6 4.6591
1296.7 4.65912
1296.8 4.65913
1296.9 4.65914
1297 4.65915
1297.1 4.65916
1297.2 4.65917
1297.3 4.65918
1297.4 4.65919
1297.5 4.6592
1297.6 4.6592
1297.7 4.65921
1297.8 4.65922
1297.9 4.65923
1298 4.65924
1298.1 4.65925
1298.2 4.65926
1298.3 4.65926
1298.4 4.65927
1298.5 4.65928
1298.6 4.65929
1298.7 4.6593
1298.8 4.6593
1298.9 4.65931
1299 4.65932
1299.1 4.65933
1299.2 4.65933
1299.3 4.65934
1299.4 4.65935
1299.5 4.65935
1299.6 4.65936
1299.7 4.65937
1299.8 4.65937
1299.9 4.65938
1300 4.65939
1300.1 4.65939
1300.2 4.6594
1300.3 4.65941
1300.4 4.65941
1300.5 4.65942
1300.6 4.65942
1300.7 4.65943
1300.8 4.65944
1300.9 4.65944
1301 4.65945
1301.1 4.65945
1301.2 4.65946
1301.3 4.65946
1301.4 4.65947
1301.5 4.65947
1301.6 4.65948
1301.7 4.65948
1301.8 4.65949
1301.9 4.65949
1302 4.6595
1302.1 4.6595
1302.2 4.65951
1302.3 4.65951
1302.4 4.65951
1302.5 4.65952
1302.6 4.65952
1302.7 4.65953
1302.8 4.65953
1302.9 4.65954
1303 4.65954
1303.1 4.65954
1303.2 4.65955
1303.3 4.65955
1303.4 4.65956
1303.5 4.65956
1303.6 4.65956
1303.7 4.65957
1303.8 4.65957
1303.9 4.65957
1304 4.65958
1304.1 4.65958
1304.2 4.65958
1304.3 4.65959
1304.4 4.65959
1304.5 4.65959
1304.6 4.6596
1304.7 4.6596
1304.8 4.6596
1304.9 4.6596
1305 4.65961
1305.1 4.65961
1305.2 4.65961
1305.3 4.65961
1305.4 4.65961
1305.5 4.65962
1305.6 4.65962
1305.7 4.65962
1305.8 4.65962
1305.9 4.65962
1306 4.65962
1306.1 4.65962
1306.2 4.65962
1306.3 4.65961
1306.4 4.65961
1306.5 4.65961
1306.6 4.65961
1306.7 4.65961
1306.8 4.6596
1306.9 4.6596
1307 4.65959
1307.1 4.65959
1307.2 4.65958
1307.3 4.65958
1307.4 4.65957
1307.5 4.65957
1307.6 4.65956
1307.7 4.65955
1307.8 4.65955
1307.9 4.65954
1308 4.65953
1308.1 4.65952
1308.2 4.65952
1308.3 4.65951
1308.4 4.6595
1308.5 4.65949
1308.6 4.65948
1308.7 4.65947
1308.8 4.65947
1308.9 4.65946
1309 4.65945
1309.1 4.65944
1309.2 4.65943
1309.3 4.65942
1309.4 4.65941
1309.5 4.6594
1309.6 4.65939
1309.7 4.65938
1309.8 4.65937
1309.9 4.65936
1310 4.65935
1310.1 4.65933
1310.2 4.65932
1310.3 4.65931
1310.4 4.6593
1310.5 4.65929
1310.6 4.65928
1310.7 4.65927
1310.8 4.65926
1310.9 4.65925
1311 4.65923
1311.1 4.65922
1311.2 4.65921
1311.3 4.6592
1311.4 4.65919
1311.5 4.65918
1311.6 4.65916
1311.7 4.65915
1311.8 4.65914
1311.9 4.65913
1312 4.65912
1312.1 4.65911
1312.2 4.65909
1312.3 4.65908
1312.4 4.65907
1312.5 4.65906
1312.6 4.65905
1312.7 4.65903
1312.8 4.65902
1312.9 4.65901
1313 4.659
1313.1 4.65898
1313.2 4.65897
1313.3 4.65896
1313.4 4.65895
1313.5 4.65894
1313.6 4.65892
1313.7 4.65891
1313.8 4.6589
1313.9 4.65889
1314 4.65888
1314.1 4.65887
1314.2 4.65886
1314.3 4.65885
1314.4 4.65883
1314.5 4.65882
1314.6 4.65881
1314.7 4.6588
1314.8 4.65879
1314.9 4.65878
1315 4.65878
1315.1 4.65877
1315.2 4.65876
1315.3 4.65875
1315.4 4.65874
1315.5 4.65873
1315.6 4.65873
1315.7 4.65872
1315.8 4.65871
1315.9 4.65871
1316 4.6587
1316.1 4.65869
1316.2 4.65869
1316.3 4.65868
1316.4 4.65868
1316.5 4.65867
1316.6 4.65867
1316.7 4.65866
1316.8 4.65866
1316.9 4.65865
1317 4.65865
1317.1 4.65865
1317.2 4.65864
1317.3 4.65864
1317.4 4.65864
1317.5 4.65863
1317.6 4.65863
1317.7 4.65863
1317.8 4.65862
1317.9 4.65862
1318 4.65862
1318.1 4.65861
1318.2 4.65861
1318.3 4.65861
1318.4 4.65861
1318.5 4.6586
1318.6 4.6586
1318.7 4.6586
1318.8 4.6586
1318.9 4.6586
1319 4.65859
1319.1 4.65859
1319.2 4.65859
1319.3 4.65859
1319.4 4.65859
1319.5 4.65859
1319.6 4.65859
1319.7 4.65859
1319.8 4.65859
1319.9 4.65859
1320 4.65859
1320.1 4.65859
1320.2 4.65859
1320.3 4.6586
1320.4 4.6586
1320.5 4.6586
1320.6 4.6586
1320.7 4.6586
1320.8 4.65861
1320.9 4.65861
1321 4.65861
1321.1 4.65861
1321.2 4.65862
1321.3 4.65862
1321.4 4.65862
1321.5 4.65863
1321.6 4.65863
1321.7 4.65863
1321.8 4.65864
1321.9 4.65864
1322 4.65864
1322.1 4.65864
1322.2 4.65865
1322.3 4.65865
1322.4 4.65865
1322.5 4.65865
1322.6 4.65866
1322.7 4.65866
1322.8 4.65866
1322.9 4.65866
1323 4.65866
1323.1 4.65866
1323.2 4.65866
1323.3 4.65866
1323.4 4.65866
1323.5 4.65865
1323.6 4.65865
1323.7 4.65865
1323.8 4.65865
1323.9 4.65864
1324 4.65864
1324.1 4.65864
1324.2 4.65863
1324.3 4.65863
1324.4 4.65863
1324.5 4.65862
1324.6 4.65862
1324.7 4.65861
1324.8 4.65861
1324.9 4.6586
1325 4.65859
1325.1 4.65859
1325.2 4.65858
1325.3 4.65858
1325.4 4.65857
1325.5 4.65856
1325.6 4.65856
1325.7 4.65855
1325.8 4.65854
1325.9 4.65854
1326 4.65853
1326.1 4.65852
1326.2 4.65852
1326.3 4.65851
1326.4 4.6585
1326.5 4.65849
1326.6 4.65849
1326.7 4.65848
1326.8 4.65847
1326.9 4.65847
1327 4.65846
1327.1 4.65845
1327.2 4.65845
1327.3 4.65844
1327.4 4.65843
1327.5 4.65843
1327.6 4.65842
1327.7 4.65841
1327.8 4.65841
1327.9 4.6584
1328 4.6584
1328.1 4.65839
1328.2 4.65839
1328.3 4.65838
1328.4 4.65838
1328.5 4.65837
1328.6 4.65837
1328.7 4.65836
1328.8 4.65836
1328.9 4.65836
1329 4.65835
1329.1 4.65835
1329.2 4.65835
1329.3 4.65834
1329.4 4.65834
1329.5 4.65834
1329.6 4.65833
1329.7 4.65833
1329.8 4.65833
1329.9 4.65833
1330 4.65832
1330.1 4.65832
1330.2 4.65832
1330.3 4.65832
1330.4 4.65831
1330.5 4.65831
1330.6 4.65831
1330.7 4.6583
1330.8 4.6583
1330.9 4.6583
1331 4.6583
1331.1 4.65829
1331.2 4.65829
1331.3 4.65829
1331.4 4.65828
1331.5 4.65828
1331.6 4.65828
1331.7 4.65828
1331.8 4.65827
1331.9 4.65827
1332 4.65827
1332.1 4.65827
1332.2 4.65826
1332.3 4.65826
1332.4 4.65826
1332.5 4.65825
1332.6 4.65825
1332.7 4.65825
1332.8 4.65824
1332.9 4.65824
1333 4.65824
1333.1 4.65823
1333.2 4.65823
1333.3 4.65822
1333.4 4.65822
1333.5 4.65821
1333.6 4.65821
1333.7 4.6582
1333.8 4.6582
1333.9 4.65819
1334 4.65818
1334.1 4.65818
1334.2 4.65817
1334.3 4.65817
1334.4 4.65816
1334.5 4.65815
1334.6 4.65815
1334.7 4.65814
1334.8 4.65813
1334.9 4.65812
1335 4.65812
1335.1 4.65811
1335.2 4.6581
1335.3 4.6581
1335.4 4.65809
1335.5 4.65808
1335.6 4.65808
1335.7 4.65807
1335.8 4.65807
1335.9 4.65806
1336 4.65806
1336.1 4.65805
1336.2 4.65805
1336.3 4.65804
1336.4 4.65804
1336.5 4.65803
1336.6 4.65803
1336.7 4.65803
1336.8 4.65803
1336.9 4.65802
1337 4.65802
1337.1 4.65802
1337.2 4.65802
1337.3 4.65802
1337.4 4.65802
1337.5 4.65802
1337.6 4.65802
1337.7 4.65802
1337.8 4.65803
1337.9 4.65803
1338 4.65803
1338.1 4.65803
1338.2 4.65804
1338.3 4.65804
1338.4 4.65804
1338.5 4.65805
1338.6 4.65805
1338.7 4.65806
1338.8 4.65806
1338.9 4.65806
1339 4.65807
1339.1 4.65807
1339.2 4.65808
1339.3 4.65808
1339.4 4.65809
1339.5 4.6581
1339.6 4.6581
1339.7 4.65811
1339.8 4.65811
1339.9 4.65812
1340 4.65812
1340.1 4.65813
1340.2 4.65814
1340.3 4.65814
1340.4 4.65815
1340.5 4.65816
1340.6 4.65816
1340.7 4.65817
1340.8 4.65818
1340.9 4.65818
1341 4.65819
1341.1 4.6582
1341.2 4.6582
1341.3 4.65821
1341.4 4.65822
1341.5 4.65822
1341.6 4.65823
1341.7 4.65823
1341.8 4.65824
1341.9 4.65825
1342 4.65825
1342.1 4.65826
1342.2 4.65826
1342.3 4.65827
1342.4 4.65828
1342.5 4.65828
1342.6 4.65829
1342.7 4.65829
1342.8 4.6583
1342.9 4.6583
1343 4.65831
1343.1 4.65831
1343.2 4.65832
1343.3 4.65833
1343.4 4.65833
1343.5 4.65834
1343.6 4.65834
1343.7 4.65835
1343.8 4.65835
1343.9 4.65836
1344 4.65836
1344.1 4.65837
1344.2 4.65837
1344.3 4.65838
1344.4 4.65838
1344.5 4.65839
1344.6 4.65839
1344.7 4.6584
1344.8 4.6584
1344.9 4.65841
1345 4.65841
1345.1 4.65842
1345.2 4.65842
1345.3 4.65843
1345.4 4.65843
1345.5 4.65844
1345.6 4.65844
1345.7 4.65845
1345.8 4.65845
1345.9 4.65846
1346 4.65846
1346.1 4.65847
1346.2 4.65847
1346.3 4.65848
1346.4 4.65848
1346.5 4.65848
1346.6 4.65849
1346.7 4.65849
1346.8 4.6585
1346.9 4.6585
1347 4.65851
1347.1 4.65851
1347.2 4.65852
1347.3 4.65852
1347.4 4.65852
1347.5 4.65853
1347.6 4.65853
1347.7 4.65854
1347.8 4.65855
1347.9 4.65855
1348 4.65856
1348.1 4.65856
1348.2 4.65857
1348.3 4.65857
1348.4 4.65858
1348.5 4.65859
1348.6 4.65859
1348.7 4.6586
1348.8 4.65861
1348.9 4.65862
1349 4.65862
1349.1 4.65863
1349.2 4.65864
1349.3 4.65865
1349.4 4.65865
1349.5 4.65866
1349.6 4.65867
1349.7 4.65868
1349.8 4.65869
1349.9 4.6587
1350 4.65871
1350.1 4.65871
1350.2 4.65872
1350.3 4.65873
1350.4 4.65874
1350.5 4.65875
1350.6 4.65876
1350.7 4.65876
1350.8 4.65877
1350.9 4.65878
1351 4.65879
1351.1 4.6588
1351.2 4.6588
1351.3 4.65881
1351.4 4.65882
1351.5 4.65883
1351.6 4.65883
1351.7 4.65884
1351.8 4.65885
1351.9 4.65885
1352 4.65886
1352.1 4.65886
1352.2 4.65887
1352.3 4.65887
1352.4 4.65888
1352.5 4.65888
1352.6 4.65888
1352.7 4.65889
1352.8 4.65889
1352.9 4.65889
1353 4.65889
1353.1 4.65889
1353.2 4.65889
1353.3 4.65889
1353.4 4.65889
1353.5 4.65889
1353.6 4.65888
1353.7 4.65888
1353.8 4.65888
1353.9 4.65887
1354 4.65887
1354.1 4.65886
1354.2 4.65886
1354.3 4.65885
1354.4 4.65884
1354.5 4.65884
1354.6 4.65883
1354.7 4.65882
1354.8 4.65881
1354.9 4.6588
1355 4.65879
1355.1 4.65878
1355.2 4.65877
1355.3 4.65876
1355.4 4.65875
1355.5 4.65874
1355.6 4.65873
1355.7 4.65871
1355.8 4.6587
1355.9 4.65869
1356 4.65868
1356.1 4.65866
1356.2 4.65865
1356.3 4.65864
1356.4 4.65862
1356.5 4.65861
1356.6 4.6586
1356.7 4.65859
1356.8 4.65857
1356.9 4.65856
1357 4.65855
1357.1 4.65853
1357.2 4.65852
1357.3 4.65851
1357.4 4.6585
1357.5 4.65848
1357.6 4.65847
1357.7 4.65846
1357.8 4.65845
1357.9 4.65844
1358 4.65843
1358.1 4.65841
1358.2 4.6584
1358.3 4.65839
1358.4 4.65838
1358.5 4.65837
1358.6 4.65836
1358.7 4.65835
1358.8 4.65834
1358.9 4.65834
1359 4.65833
1359.1 4.65832
1359.2 4.65831
1359.3 4.6583
1359.4 4.6583
1359.5 4.65829
1359.6 4.65828
1359.7 4.65828
1359.8 4.65827
1359.9 4.65826
1360 4.65826
1360.1 4.65825
1360.2 4.65825
1360.3 4.65824
1360.4 4.65824
1360.5 4.65824
1360.6 4.65823
1360.7 4.65823
1360.8 4.65823
1360.9 4.65822
1361 4.65822
1361.1 4.65822
1361.2 4.65822
1361.3 4.65822
1361.4 4.65821
1361.5 4.65821
1361.6 4.65821
1361.7 4.65821
1361.8 4.65821
1361.9 4.65821
1362 4.65821
1362.1 4.65821
1362.2 4.6582
1362.3 4.6582
1362.4 4.6582
1362.5 4.6582
1362.6 4.6582
1362.7 4.6582
1362.8 4.65819
1362.9 4.65819
1363 4.65819
1363.1 4.65819
1363.2 4.65819
1363.3 4.65818
1363.4 4.65818
1363.5 4.65818
1363.6 4.65817
1363.7 4.65817
1363.8 4.65817
1363.9 4.65816
1364 4.65816
1364.1 4.65816
1364.2 4.65815
1364.3 4.65815
1364.4 4.65815
1364.5 4.65815
1364.6 4.65814
1364.7 4.65814
1364.8 4.65814
1364.9 4.65813
1365 4.65813
1365.1 4.65813
1365.2 4.65813
1365.3 4.65813
1365.4 4.65813
1365.5 4.65812
1365.6 4.65812
1365.7 4.65812
1365.8 4.65812
1365.9 4.65812
1366 4.65812
1366.1 4.65812
1366.2 4.65812
1366.3 4.65812
1366.4 4.65813
1366.5 4.65813
1366.6 4.65813
1366.7 4.65813
1366.8 4.65813
1366.9 4.65813
1367 4.65813
1367.1 4.65814
1367.2 4.65814
1367.3 4.65814
1367.4 4.65814
1367.5 4.65814
1367.6 4.65815
1367.7 4.65815
1367.8 4.65815
1367.9 4.65815
1368 4.65816
1368.1 4.65816
1368.2 4.65816
1368.3 4.65816
1368.4 4.65817
1368.5 4.65817
1368.6 4.65817
1368.7 4.65817
1368.8 4.65818
1368.9 4.65818
1369 4.65818
1369.1 4.65818
1369.2 4.65818
1369.3 4.65819
1369.4 4.65819
1369.5 4.65819
1369.6 4.65819
1369.7 4.6582
1369.8 4.6582
1369.9 4.6582
1370 4.65821
1370.1 4.65821
1370.2 4.65821
1370.3 4.65821
1370.4 4.65822
1370.5 4.65822
1370.6 4.65822
1370.7 4.65823
1370.8 4.65823
1370.9 4.65823
1371 4.65824
1371.1 4.65824
1371.2 4.65824
1371.3 4.65825
1371.4 4.65825
1371.5 4.65825
1371.6 4.65826
1371.7 4.65826
1371.8 4.65826
1371.9 4.65827
1372 4.65827
1372.1 4.65827
1372.2 4.65827
1372.3 4.65828
1372.4 4.65828
1372.5 4.65828
1372.6 4.65829
1372.7 4.65829
1372.8 4.65829
1372.9 4.6583
1373 4.6583
1373.1 4.6583
1373.2 4.65831
1373.3 4.65831
1373.4 4.65832
1373.5 4.65832
1373.6 4.65832
1373.7 4.65833
1373.8 4.65833
1373.9 4.65834
1374 4.65834
1374.1 4.65834
1374.2 4.65835
1374.3 4.65835
1374.4 4.65836
1374.5 4.65836
1374.6 4.65836
1374.7 4.65837
1374.8 4.65837
1374.9 4.65837
1375 4.65838
1375.1 4.65838
1375.2 4.65838
1375.3 4.65839
1375.4 4.65839
1375.5 4.65839
1375.6 4.6584
1375.7 4.6584
1375.8 4.6584
1375.9 4.65841
1376 4.65841
1376.1 4.65841
1376.2 4.65841
1376.3 4.65842
1376.4 4.65842
1376.5 4.65842
1376.6 4.65842
1376.7 4.65842
1376.8 4.65843
1376.9 4.65843
1377 4.65843
1377.1 4.65843
1377.2 4.65843
1377.3 4.65843
1377.4 4.65843
1377.5 4.65843
1377.6 4.65844
1377.7 4.65844
1377.8 4.65844
1377.9 4.65844
1378 4.65844
1378.1 4.65844
1378.2 4.65844
1378.3 4.65844
1378.4 4.65844
1378.5 4.65844
1378.6 4.65844
1378.7 4.65844
1378.8 4.65844
1378.9 4.65844
1379 4.65844
1379.1 4.65843
1379.2 4.65843
1379.3 4.65843
1379.4 4.65843
1379.5 4.65843
1379.6 4.65843
1379.7 4.65843
1379.8 4.65843
1379.9 4.65843
1380 4.65843
1380.1 4.65843
1380.2 4.65843
1380.3 4.65843
1380.4 4.65843
1380.5 4.65842
1380.6 4.65842
1380.7 4.65842
1380.8 4.65842
1380.9 4.65842
1381 4.65842
1381.1 4.65842
1381.2 4.65842
1381.3 4.65842
1381.4 4.65842
1381.5 4.65841
1381.6 4.65841
1381.7 4.65841
1381.8 4.65841
1381.9 4.65841
1382 4.65841
1382.1 4.65841
1382.2 4.65841
1382.3 4.6584
1382.4 4.6584
1382.5 4.6584
1382.6 4.6584
1382.7 4.6584
1382.8 4.65839
1382.9 4.65839
1383 4.65839
1383.1 4.65839
1383.2 4.65838
1383.3 4.65838
1383.4 4.65838
1383.5 4.65838
1383.6 4.65838
1383.7 4.65837
1383.8 4.65837
1383.9 4.65837
1384 4.65837
1384.1 4.65837
1384.2 4.65837
1384.3 4.65837
1384.4 4.65836
1384.5 4.65836
1384.6 4.65836
1384.7 4.65836
1384.8 4.65836
1384.9 4.65836
1385 4.65836
1385.1 4.65836
1385.2 4.65836
1385.3 4.65836
1385.4 4.65836
1385.5 4.65836
1385.6 4.65836
1385.7 4.65836
1385.8 4.65836
1385.9 4.65836
1386 4.65836
1386.1 4.65835
1386.2 4.65835
1386.3 4.65835
1386.4 4.65835
1386.5 4.65835
1386.6 4.65835
1386.7 4.65835
1386.8 4.65834
1386.9 4.65834
1387 4.65834
1387.1 4.65834
1387.2 4.65834
1387.3 4.65833
1387.4 4.65833
1387.5 4.65833
1387.6 4.65832
1387.7 4.65832
1387.8 4.65832
1387.9 4.65831
1388 4.65831
1388.1 4.6583
1388.2 4.6583
1388.3 4.65829
1388.4 4.65829
1388.5 4.65828
1388.6 4.65828
1388.7 4.65827
1388.8 4.65827
1388.9 4.65826
1389 4.65825
1389.1 4.65824
1389.2 4.65824
1389.3 4.65823
1389.4 4.65822
1389.5 4.65821
1389.6 4.65821
1389.7 4.6582
1389.8 4.65819
1389.9 4.65818
1390 4.65817
1390.1 4.65816
1390.2 4.65815
1390.3 4.65815
1390.4 4.65814
1390.5 4.65813
1390.6 4.65812
1390.7 4.65811
1390.8 4.6581
1390.9 4.65809
1391 4.65808
1391.1 4.65808
1391.2 4.65807
1391.3 4.65806
1391.4 4.65805
1391.5 4.65804
1391.6 4.65803
1391.7 4.65801
1391.8 4.658
1391.9 4.65799
1392 4.65797
1392.1 4.65796
1392.2 4.65794
1392.3 4.65792
1392.4 4.6579
1392.5 4.65788
1392.6 4.65786
1392.7 4.65783
1392.8 4.6578
1392.9 4.65776
1393 4.65772
1393.1 4.65768
1393.2 4.65763
1393.3 4.65757
1393.4 4.65751
1393.5 4.65744
1393.6 4.65736
1393.7 4.65727
1393.8 4.65717
1393.9 4.65706
1394 4.65694
1394.1 4.65681
1394.2 4.65667
1394.3 4.65651
1394.4 4.65634
1394.5 4.65615
1394.6 4.65594
1394.7 4.65572
1394.8 4.65547
1394.9 4.65521
1395 4.65493
1395.1 4.65463
1395.2 4.65431
1395.3 4.65396
1395.4 4.65359
1395.5 4.6532
1395.6 4.65278
1395.7 4.65234
1395.8 4.65188
1395.9 4.65139
1396 4.65087
1396.1 4.65033
1396.2 4.64976
1396.3 4.64916
1396.4 4.64854
1396.5 4.64789
1396.6 4.64722
1396.7 4.64652
1396.8 4.6458
1396.9 4.64505
1397 4.64427
1397.1 4.64347
1397.2 4.64265
1397.3 4.6418
1397.4 4.64094
1397.5 4.64005
1397.6 4.63914
1397.7 4.63822
1397.8 4.63727
1397.9 4.63632
1398 4.63534
1398.1 4.63436
1398.2 4.63336
1398.3 4.63236
1398.4 4.63134
1398.5 4.63032
1398.6 4.6293
1398.7 4.62827
1398.8 4.62725
1398.9 4.62623
1399 4.62521
1399.1 4.6242
1399.2 4.6232
1399.3 4.62221
1399.4 4.62124
1399.5 4.62028
1399.6 4.61934
1399.7 4.61843
1399.8 4.61754
1399.9 4.61669
1400 4.61586
1400.1 4.61507
1400.2 4.61431
1400.3 4.6136
1400.4 4.61293
1400.5 4.61231
1400.6 4.61173
1400.7 4.61121
1400.8 4.61075
1400.9 4.61035
1401 4.61001
1401.1 4.60974
1401.2 4.60954
1401.3 4.60941
1401.4 4.60935
1401.5 4.60938
1401.6 4.60949
1401.7 4.60969
1401.8 4.60997
1401.9 4.61035
1402 4.61083
1402.1 4.6114
1402.2 4.61208
1402.3 4.61286
1402.4 4.61376
1402.5 4.61476
1402.6 4.61588
1402.7 4.61712
1402.8 4.61848
1402.9 4.61996
1403 4.62158
1403.1 4.62332
1403.2 4.6252
1403.3 4.62721
1403.4 4.62936
1403.5 4.63165
1403.6 4.63409
1403.7 4.63667
1403.8 4.63941
1403.9 4.64229
1404 4.64533
1404.1 4.64853
1404.2 4.65188
1404.3 4.6554
1404.4 4.65907
1404.5 4.66292
1404.6 4.66693
1404.7 4.67111
1404.8 4.67546
1404.9 4.67998
1405 4.68468
1405.1 4.68955
1405.2 4.6946
1405.3 4.69983
1405.4 4.70523
1405.5 4.71082
1405.6 4.71659
1405.7 4.72255
1405.8 4.72868
1405.9 4.735
1406 4.74151
1406.1 4.7482
1406.2 4.75508
1406.3 4.76215
1406.4 4.7694
1406.5 4.77684
1406.6 4.78447
1406.7 4.79228
1406.8 4.80028
1406.9 4.80847
1407 4.81685
1407.1 4.82541
1407.2 4.83416
1407.3 4.84309
1407.4 4.85221
1407.5 4.86151
1407.6 4.87099
1407.7 4.88066
1407.8 4.89051
1407.9 4.90053
1408 4.91074
1408.1 4.92112
1408.2 4.93167
1408.3 4.9424
1408.4 4.9533
1408.5 4.96437
1408.6 4.97561
1408.7 4.98702
1408.8 4.99859
1408.9 5.01032
1409 5.02221
1409.1 5.03426
1409.2 5.04646
1409.3 5.05881
1409.4 5.07132
1409.5 5.08397
1409.6 5.09676
1409.7 5.1097
1409.8 5.12277
1409.9 5.13598
1410 5.14932
1410.1 5.16279
1410.2 5.17638
1410.3 5.19009
1410.4 5.20393
1410.5 5.21788
1410.6 5.23193
1410.7 5.2461
1410.8 5.26037
1410.9 5.27474
1411 5.28921
1411.1 5.30376
1411.2 5.31841
1411.3 5.33314
1411.4 5.34795
1411.5 5.36283
1411.6 5.37779
1411.7 5.39281
1411.8 5.4079
1411.9 5.42304
1412 5.43824
1412.1 5.45348
1412.2 5.46877
1412.3 5.4841
1412.4 5.49947
1412.5 5.51487
1412.6 5.53029
1412.7 5.54574
1412.8 5.5612
1412.9 5.57667
1413 5.59215
1413.1 5.60764
1413.2 5.62312
1413.3 5.6386
1413.4 5.65406
1413.5 5.66951
1413.6 5.68493
1413.7 5.70033
1413.8 5.7157
1413.9 5.73104
1414 5.74633
1414.1 5.76158
1414.2 5.77677
1414.3 5.79192
1414.4 5.807
1414.5 5.82202
1414.6 5.83697
1414.7 5.85184
1414.8 5.86664
1414.9 5.88136
1415 5.89598
1415.1 5.91052
1415.2 5.92496
1415.3 5.9393
1415.4 5.95353
1415.5 5.96766
1415.6 5.98167
1415.7 5.99556
1415.8 6.00933
1415.9 6.02298
1416 6.0365
1416.1 6.04988
1416.2 6.06313
1416.3 6.07623
1416.4 6.0892
1416.5 6.10201
1416.6 6.11467
1416.7 6.12718
1416.8 6.13953
1416.9 6.15172
1417 6.16375
1417.1 6.17561
1417.2 6.1873
1417.3 6.19882
1417.4 6.21017
1417.5 6.22134
1417.6 6.23233
1417.7 6.24315
1417.8 6.25378
1417.9 6.26422
1418 6.27448
1418.1 6.28456
1418.2 6.29444
1418.3 6.30414
1418.4 6.31364
1418.5 6.32295
1418.6 6.33207
1418.7 6.341
1418.8 6.34974
1418.9 6.35828
1419 6.36663
1419.1 6.37478
1419.2 6.38274
1419.3 6.39051
1419.4 6.39808
1419.5 6.40547
1419.6 6.41266
1419.7 6.41966
1419.8 6.42647
1419.9 6.43309
1420 6.43953
1420.1 6.44578
1420.2 6.45184
1420.3 6.45773
1420.4 6.46343
1420.5 6.46895
1420.6 6.4743
1420.7 6.47947
1420.8 6.48446
1420.9 6.48929
1421 6.49395
1421.1 6.49844
1421.2 6.50277
1421.3 6.50693
1421.4 6.51094
1421.5 6.51479
1421.6 6.51849
1421.7 6.52203
1421.8 6.52543
1421.9 6.52868
1422 6.53179
1422.1 6.53476
1422.2 6.5376
1422.3 6.5403
1422.4 6.54287
1422.5 6.54531
1422.6 6.54763
1422.7 6.54982
1422.8 6.5519
1422.9 6.55385
1423 6.5557
1423.1 6.55743
1423.2 6.55906
1423.3 6.56058
1423.4 6.56199
1423.5 6.56331
1423.6 6.56453
1423.7 6.56565
1423.8 6.56669
1423.9 6.56763
1424 6.56849
1424.1 6.56926
1424.2 6.56996
1424.3 6.57057
1424.4 6.57111
1424.5 6.57157
1424.6 6.57196
1424.7 6.57228
1424.8 6.57254
1424.9 6.57273
1425 6.57286
1425.1 6.57293
1425.2 6.57294
1425.3 6.5729
1425.4 6.57281
1425.5 6.57266
1425.6 6.57247
1425.7 6.57223
1425.8 6.57195
1425.9 6.57162
1426 6.57126
1426.1 6.57086
1426.2 6.57042
1426.3 6.56995
1426.4 6.56945
1426.5 6.56892
1426.6 6.56836
1426.7 6.56777
1426.8 6.56716
1426.9 6.56653
1427 6.56587
1427.1 6.5652
1427.2 6.56451
1427.3 6.5638
1427.4 6.56308
1427.5 6.56235
1427.6 6.56161
1427.7 6.56085
1427.8 6.56009
1427.9 6.55932
1428 6.55854
1428.1 6.55776
1428.2 6.55698
1428.3 6.55619
1428.4 6.55541
1428.5 6.55462
1428.6 6.55383
1428.7 6.55305
1428.8 6.55227
1428.9 6.55149
1429 6.55072
1429.1 6.54995
1429.2 6.54919
1429.3 6.54843
1429.4 6.54768
1429.5 6.54695
1429.6 6.54622
1429.7 6.5455
1429.8 6.54479
1429.9 6.54408
1430 6.5434
1430.1 6.54272
1430.2 6.54205
1430.3 6.5414
1430.4 6.54075
1430.5 6.54012
1430.6 6.53951
1430.7 6.5389
1430.8 6.53831
1430.9 6.53773
1431 6.53717
1431.1 6.53662
1431.2 6.53608
1431.3 6.53556
1431.4 6.53505
1431.5 6.53455
1431.6 6.53407
1431.7 6.5336
1431.8 6.53314
1431.9 6.5327
1432 6.53227
1432.1 6.53185
1432.2 6.53145
1432.3 6.53106
1432.4 6.53068
1432.5 6.53031
1432.6 6.52996
1432.7 6.52962
1432.8 6.52929
1432.9 6.52898
1433 6.52867
1433.1 6.52838
1433.2 6.5281
1433.3 6.52783
1433.4 6.52757
1433.5 6.52732
1433.6 6.52708
1433.7 6.52686
1433.8 6.52664
1433.9 6.52643
1434 6.52623
1434.1 6.52605
1434.2 6.52587
1434.3 6.5257
1434.4 6.52554
1434.5 6.52539
1434.6 6.52525
1434.7 6.52511
1434.8 6.52499
1434.9 6.52487
1435 6.52476
1435.1 6.52466
1435.2 6.52457
1435.3 6.52449
1435.4 6.52441
1435.5 6.52434
1435.6 6.52428
1435.7 6.52422
1435.8 6.52417
1435.9 6.52413
1436 6.52409
1436.1 6.52406
1436.2 6.52404
1436.3 6.52402
1436.4 6.52401
1436.5 6.52401
1436.6 6.52401
1436.7 6.52401
1436.8 6.52403
1436.9 6.52404
1437 6.52406
1437.1 6.52409
1437.2 6.52412
1437.3 6.52415
1437.4 6.52419
1437.5 6.52424
1437.6 6.52428
1437.7 6.52433
1437.8 6.52439
1437.9 6.52444
1438 6.5245
1438.1 6.52457
1438.2 6.52463
1438.3 6.5247
1438.4 6.52477
1438.5 6.52484
1438.6 6.52492
1438.7 6.52499
1438.8 6.52507
1438.9 6.52515
1439 6.52523
1439.1 6.52531
1439.2 6.52539
1439.3 6.52547
1439.4 6.52556
1439.5 6.52564
1439.6 6.52572
1439.7 6.5258
1439.8 6.52589
1439.9 6.52597
1440 6.52605
1440.1 6.52613
1440.2 6.52621
1440.3 6.52629
1440.4 6.52637
1440.5 6.52645
1440.6 6.52653
1440.7 6.5266
1440.8 6.52668
1440.9 6.52675
1441 6.52682
1441.1 6.5269
1441.2 6.52697
1441.3 6.52703
1441.4 6.5271
1441.5 6.52716
1441.6 6.52723
1441.7 6.52729
1441.8 6.52735
1441.9 6.52741
1442 6.52746
1442.1 6.52752
1442.2 6.52757
1442.3 6.52763
1442.4 6.52768
1442.5 6.52773
1442.6 6.52777
1442.7 6.52782
1442.8 6.52787
1442.9 6.52791
1443 6.52795
1443.1 6.528
1443.2 6.52804
1443.3 6.52808
1443.4 6.52812
1443.5 6.52816
1443.6 6.52819
1443.7 6.52823
1443.8 6.52827
1443.9 6.52831
1444 6.52834
1444.1 6.52838
1444.2 6.52841
1444.3 6.52845
1444.4 6.52849
1444.5 6.52852
1444.6 6.52856
1444.7 6.52859
1444.8 6.52863
1444.9 6.52866
1445 6.5287
1445.1 6.52874
1445.2 6.52877
1445.3 6.52881
1445.4 6.52885
1445.5 6.52888
1445.6 6.52892
1445.7 6.52896
1445.8 6.529
1445.9 6.52904
1446 6.52908
1446.1 6.52912
1446.2 6.52916
1446.3 6.5292
1446.4 6.52924
1446.5 6.52928
1446.6 6.52932
1446.7 6.52936
1446.8 6.5294
1446.9 6.52945
1447 6.52949
1447.1 6.52953
1447.2 6.52957
1447.3 6.52961
1447.4 6.52966
1447.5 6.5297
1447.6 6.52974
1447.7 6.52978
1447.8 6.52982
1447.9 6.52986
1448 6.5299
1448.1 6.52995
1448.2 6.52999
1448.3 6.53003
1448.4 6.53007
1448.5 6.53011
1448.6 6.53015
1448.7 6.53019
1448.8 6.53022
1448.9 6.53026
1449 6.5303
1449.1 6.53034
1449.2 6.53038
1449.3 6.53041
1449.4 6.53045
1449.5 6.53049
1449.6 6.53052
1449.7 6.53056
1449.8 6.5306
1449.9 6.53063
1450 6.53066
1450.1 6.5307
1450.2 6.53073
1450.3 6.53076
1450.4 6.53079
1450.5 6.53083
1450.6 6.53086
1450.7 6.53088
1450.8 6.53091
1450.9 6.53094
1451 6.53097
1451.1 6.531
1451.2 6.53102
1451.3 6.53105
1451.4 6.53107
1451.5 6.5311
1451.6 6.53112
1451.7 6.53114
1451.8 6.53117
1451.9 6.53119
1452 6.53121
1452.1 6.53123
1452.2 6.53125
1452.3 6.53127
1452.4 6.53129
1452.5 6.53131
1452.6 6.53133
1452.7 6.53135
1452.8 6.53137
1452.9 6.53139
1453 6.5314
1453.1 6.53142
1453.2 6.53144
1453.3 6.53145
1453.4 6.53147
1453.5 6.53149
1453.6 6.5315
1453.7 6.53152
1453.8 6.53153
1453.9 6.53155
1454 6.53156
1454.1 6.53157
1454.2 6.53159
1454.3 6.5316
1454.4 6.53161
1454.5 6.53162
1454.6 6.53163
1454.7 6.53165
1454.8 6.53166
1454.9 6.53167
1455 6.53168
1455.1 6.53169
1455.2 6.5317
1455.3 6.5317
1455.4 6.53171
1455.5 6.53172
1455.6 6.53173
1455.7 6.53173
1455.8 6.53174
1455.9 6.53175
1456 6.53175
1456.1 6.53176
1456.2 6.53176
1456.3 6.53177
1456.4 6.53177
1456.5 6.53177
1456.6 6.53178
1456.7 6.53178
1456.8 6.53178
1456.9 6.53178
1457 6.53178
1457.1 6.53179
1457.2 6.53179
1457.3 6.53179
1457.4 6.53179
1457.5 6.53179
1457.6 6.53179
1457.7 6.53179
1457.8 6.53179
1457.9 6.53178
1458 6.53178
1458.1 6.53178
1458.2 6.53178
1458.3 6.53178
1458.4 6.53178
1458.5 6.53178
1458.6 6.53178
1458.7 6.53178
1458.8 6.53178
1458.9 6.53178
1459 6.53178
1459.1 6.53178
1459.2 6.53178
1459.3 6.53178
1459.4 6.53178
1459.5 6.53179
1459.6 6.53179
1459.7 6.53179
1459.8 6.53179
1459.9 6.5318
1460 6.5318
1460.1 6.5318
1460.2 6.53181
1460.3 6.53181
1460.4 6.53181
1460.5 6.53182
1460.6 6.53182
1460.7 6.53183
1460.8 6.53183
1460.9 6.53184
1461 6.53184
1461.1 6.53185
1461.2 6.53186
1461.3 6.53186
1461.4 6.53187
1461.5 6.53187
1461.6 6.53188
1461.7 6.53189
1461.8 6.53189
1461.9 6.5319
1462 6.53191
1462.1 6.53191
1462.2 6.53192
1462.3 6.53193
1462.4 6.53194
1462.5 6.53195
1462.6 6.53195
1462.7 6.53196
1462.8 6.53197
1462.9 6.53198
1463 6.53199
1463.1 6.532
1463.2 6.53201
1463.3 6.53201
1463.4 6.53202
1463.5 6.53203
1463.6 6.53204
1463.7 6.53205
1463.8 6.53206
1463.9 6.53207
1464 6.53208
1464.1 6.53209
1464.2 6.5321
1464.3 6.53211
1464.4 6.53212
1464.5 6.53213
1464.6 6.53214
1464.7 6.53215
1464.8 6.53216
1464.9 6.53217
1465 6.53218
1465.1 6.53219
1465.2 6.5322
1465.3 6.53221
1465.4 6.53223
1465.5 6.53224
1465.6 6.53225
1465.7 6.53226
1465.8 6.53228
1465.9 6.53229
1466 6.5323
1466.1 6.53232
1466.2 6.53233
1466.3 6.53235
1466.4 6.53236
1466.5 6.53238
1466.6 6.53239
1466.7 6.53241
1466.8 6.53243
1466.9 6.53245
1467 6.53246
1467.1 6.53248
1467.2 6.5325
1467.3 6.53252
1467.4 6.53254
1467.5 6.53256
1467.6 6.53258
1467.7 6.5326
1467.8 6.53263
1467.9 6.53265
1468 6.53267
1468.1 6.53269
1468.2 6.53272
1468.3 6.53274
1468.4 6.53276
1468.5 6.53279
1468.6 6.53281
1468.7 6.53284
1468.8 6.53286
1468.9 6.53289
1469 6.53291
1469.1 6.53294
1469.2 6.53296
1469.3 6.53299
1469.4 6.53301
1469.5 6.53304
1469.6 6.53306
1469.7 6.53308
1469.8 6.53311
1469.9 6.53313
1470 6.53316
1470.1 6.53318
1470.2 6.5332
1470.3 6.53323
1470.4 6.53325
1470.5 6.53327
1470.6 6.5333
1470.7 6.53332
1470.8 6.53334
1470.9 6.53336
1471 6.53338
1471.1 6.5334
1471.2 6.53342
1471.3 6.53345
1471.4 6.53347
1471.5 6.53349
1471.6 6.53351
1471.7 6.53352
1471.8 6.53354
1471.9 6.53356
1472 6.53358
1472.1 6.5336
1472.2 6.53362
1472.3 6.53363
1472.4 6.53365
1472.5 6.53367
1472.6 6.53368
1472.7 6.5337
1472.8 6.53371
1472.9 6.53373
1473 6.53375
1473.1 6.53376
1473.2 6.53377
1473.3 6.53379
1473.4 6.5338
1473.5 6.53382
1473.6 6.53383
1473.7 6.53384
1473.8 6.53386
1473.9 6.53387
1474 6.53388
1474.1 6.53389
1474.2 6.53391
1474.3 6.53392
1474.4 6.53393
1474.5 6.53394
1474.6 6.53395
1474.7 6.53396
1474.8 6.53398
1474.9 6.53399
1475 6.534
1475.1 6.53401
1475.2 6.53402
1475.3 6.53403
1475.4 6.53404
1475.5 6.53405
1475.6 6.53406
1475.7 6.53407
1475.8 6.53408
1475.9 6.53409
1476 6.5341
1476.1 6.53411
1476.2 6.53412
1476.3 6.53413
1476.4 6.53414
1476.5 6.53415
1476.6 6.53416
1476.7 6.53417
1476.8 6.53418
1476.9 6.53418
1477 6.53419
1477.1 6.5342
1477.2 6.53421
1477.3 6.53422
1477.4 6.53423
1477.5 6.53424
1477.6 6.53424
1477.7 6.53425
1477.8 6.53426
1477.9 6.53427
1478 6.53428
1478.1 6.53428
1478.2 6.53429
1478.3 6.5343
1478.4 6.53431
1478.5 6.53432
1478.6 6.53433
1478.7 6.53433
1478.8 6.53434
1478.9 6.53435
1479 6.53436
1479.1 6.53437
1479.2 6.53438
1479.3 6.53439
1479.4 6.5344
1479.5 6.53441
1479.6 6.53442
1479.7 6.53443
1479.8 6.53444
1479.9 6.53445
1480 6.53447
1480.1 6.53448
1480.2 6.53449
1480.3 6.5345
1480.4 6.53452
1480.5 6.53453
1480.6 6.53454
1480.7 6.53456
1480.8 6.53457
1480.9 6.53459
1481 6.5346
1481.1 6.53462
1481.2 6.53463
1481.3 6.53465
1481.4 6.53466
1481.5 6.53468
1481.6 6.5347
1481.7 6.53471
1481.8 6.53473
1481.9 6.53475
1482 6.53476
1482.1 6.53478
1482.2 6.5348
1482.3 6.53481
1482.4 6.53483
1482.5 6.53485
1482.6 6.53486
1482.7 6.53488
1482.8 6.5349
1482.9 6.53491
1483 6.53493
1483.1 6.53495
1483.2 6.53496
1483.3 6.53498
1483.4 6.53499
1483.5 6.53501
1483.6 6.53502
1483.7 6.53504
1483.8 6.53505
1483.9 6.53506
1484 6.53507
1484.1 6.53509
1484.2 6.5351
1484.3 6.53511
1484.4 6.53512
1484.5 6.53513
1484.6 6.53514
1484.7 6.53515
1484.8 6.53516
1484.9 6.53517
1485 6.53518
1485.1 6.53519
1485.2 6.5352
1485.3 6.53521
1485.4 6.53522
1485.5 6.53522
1485.6 6.53523
1485.7 6.53524
1485.8 6.53524
1485.9 6.53525
1486 6.53526
1486.1 6.53526
1486.2 6.53527
1486.3 6.53527
1486.4 6.53528
1486.5 6.53528
1486.6 6.53529
1486.7 6.53529
1486.8 6.5353
1486.9 6.5353
1487 6.53531
1487.1 6.53531
1487.2 6.53532
1487.3 6.53532
1487.4 6.53532
1487.5 6.53533
1487.6 6.53533
1487.7 6.53534
1487.8 6.53534
1487.9 6.53535
1488 6.53535
1488.1 6.53536
1488.2 6.53536
1488.3 6.53537
1488.4 6.53537
1488.5 6.53538
1488.6 6.53538
1488.7 6.53539
1488.8 6.53539
1488.9 6.5354
1489 6.53541
1489.1 6.53541
1489.2 6.53542
1489.3 6.53543
1489.4 6.53543
1489.5 6.53544
1489.6 6.53545
1489.7 6.53546
1489.8 6.53546
1489.9 6.53547
1490 6.53548
1490.1 6.53549
1490.2 6.53549
1490.3 6.5355
1490.4 6.53551
1490.5 6.53552
1490.6 6.53552
1490.7 6.53553
1490.8 6.53554
1490.9 6.53554
1491 6.53555
1491.1 6.53556
1491.2 6.53557
1491.3 6.53557
1491.4 6.53558
1491.5 6.53559
1491.6 6.53559
1491.7 6.5356
1491.8 6.53561
1491.9 6.53561
1492 6.53562
1492.1 6.53562
1492.2 6.53563
1492.3 6.53563
1492.4 6.53564
1492.5 6.53564
1492.6 6.53565
1492.7 6.53565
1492.8 6.53566
1492.9 6.53566
1493 6.53566
1493.1 6.53567
1493.2 6.53567
1493.3 6.53567
1493.4 6.53568
1493.5 6.53568
1493.6 6.53568
1493.7 6.53568
1493.8 6.53568
1493.9 6.53568
1494 6.53568
1494.1 6.53568
1494.2 6.53568
1494.3 6.53568
1494.4 6.53568
1494.5 6.53568
1494.6 6.53568
1494.7 6.53568
1494.8 6.53568
1494.9 6.53568
1495 6.53567
1495.1 6.53567
1495.2 6.53567
1495.3 6.53567
1495.4 6.53566
1495.5 6.53566
1495.6 6.53566
1495.7 6.53565
1495.8 6.53565
1495.9 6.53565
1496 6.53564
1496.1 6.53564
1496.2 6.53564
1496.3 6.53564
1496.4 6.53563
1496.5 6.53563
1496.6 6.53563
1496.7 6.53562
1496.8 6.53562
1496.9 6.53562
1497 6.53562
1497.1 6.53561
1497.2 6.53561
1497.3 6.53561
1497.4 6.53561
1497.5 6.53561
1497.6 6.5356
1497.7 6.5356
1497.8 6.5356
1497.9 6.5356
1498 6.5356
1498.1 6.5356
1498.2 6.5356
1498.3 6.53559
1498.4 6.53559
1498.5 6.53559
1498.6 6.53559
1498.7 6.53559
1498.8 6.53559
1498.9 6.53559
1499 6.53559
1499.1 6.53559
1499.2 6.53559
1499.3 6.5356
1499.4 6.5356
1499.5 6.5356
1499.6 6.5356
1499.7 6.5356
1499.8 6.5356
1499.9 6.53561
1500 6.53561
1500.1 6.53561
1500.2 6.53562
1500.3 6.53562
1500.4 6.53563
1500.5 6.53563
1500.6 6.53564
1500.7 6.53564
1500.8 6.53565
1500.9 6.53566
1501 6.53567
1501.1 6.53567
1501.2 6.53568
1501.3 6.53569
1501.4 6.5357
1501.5 6.53571
1501.6 6.53572
1501.7 6.53573
1501.8 6.53574
1501.9 6.53575
1502 6.53577
1502.1 6.53578
1502.2 6.53579
1502.3 6.53581
1502.4 6.53582
1502.5 6.53583
1502.6 6.53585
1502.7 6.53586
1502.8 6.53588
1502.9 6.53589
1503 6.53591
1503.1 6.53592
1503.2 6.53594
1503.3 6.53596
1503.4 6.53597
1503.5 6.53599
1503.6 6.53601
1503.7 6.53603
1503.8 6.53604
1503.9 6.53606
1504 6.53608
1504.1 6.5361
1504.2 6.53612
1504.3 6.53614
1504.4 6.53616
1504.5 6.53618
1504.6 6.5362
1504.7 6.53622
1504.8 6.53624
1504.9 6.53626
1505 6.53628
1505.1 6.53631
1505.2 6.53633
1505.3 6.53635
1505.4 6.53637
1505.5 6.5364
1505.6 6.53642
1505.7 6.53644
1505.8 6.53647
1505.9 6.53649
1506 6.53652
1506.1 6.53654
1506.2 6.53656
1506.3 6.53659
1506.4 6.53661
1506.5 6.53664
1506.6 6.53666
1506.7 6.53669
1506.8 6.53671
1506.9 6.53673
1507 6.53676
1507.1 6.53678
1507.2 6.53681
1507.3 6.53683
1507.4 6.53686
1507.5 6.53688
1507.6 6.5369
1507.7 6.53693
1507.8 6.53695
1507.9 6.53698
1508 6.537
1508.1 6.53703
1508.2 6.53705
1508.3 6.53707
1508.4 6.5371
1508.5 6.53712
1508.6 6.53715
1508.7 6.53717
1508.8 6.5372
1508.9 6.53723
1509 6.53725
1509.1 6.53728
1509.2 6.5373
1509.3 6.53733
1509.4 6.53736
1509.5 6.53739
1509.6 6.53742
1509.7 6.53744
1509.8 6.53747
1509.9 6.5375
1510 6.53753
1510.1 6.53756
1510.2 6.5376
1510.3 6.53763
1510.4 6.53766
1510.5 6.53769
1510.6 6.53772
1510.7 6.53776
1510.8 6.53779
1510.9 6.53783
1511 6.53786
1511.1 6.5379
1511.2 6.53793
1511.3 6.53797
1511.4 6.538
1511.5 6.53804
1511.6 6.53807
1511.7 6.53811
1511.8 6.53815
1511.9 6.53819
1512 6.53822
1512.1 6.53826
1512.2 6.5383
1512.3 6.53834
1512.4 6.53838
1512.5 6.53841
1512.6 6.53845
1512.7 6.53849
1512.8 6.53853
1512.9 6.53857
1513 6.53861
1513.1 6.53865
1513.2 6.53869
1513.3 6.53872
1513.4 6.53876
1513.5 6.5388
1513.6 6.53884
1513.7 6.53888
1513.8 6.53892
1513.9 6.53896
1514 6.539
1514.1 6.53903
1514.2 6.53907
1514.3 6.53911
1514.4 6.53915
1514.5 6.53919
1514.6 6.53923
1514.7 6.53926
1514.8 6.5393
1514.9 6.53934
1515 6.53937
1515.1 6.53941
1515.2 6.53945
1515.3 6.53949
1515.4 6.53952
1515.5 6.53956
1515.6 6.53959
1515.7 6.53963
1515.8 6.53967
1515.9 6.5397
1516 6.53974
1516.1 6.53977
1516.2 6.5398
1516.3 6.53984
1516.4 6.53987
1516.5 6.5399
1516.6 6.53994
1516.7 6.53997
1516.8 6.54
1516.9 6.54003
1517 6.54006
1517.1 6.5401
1517.2 6.54013
1517.3 6.54016
1517.4 6.54019
1517.5 6.54022
1517.6 6.54025
1517.7 6.54028
1517.8 6.54031
1517.9 6.54033
1518 6.54036
1518.1 6.54039
1518.2 6.54042
1518.3 6.54045
1518.4 6.54048
1518.5 6.5405
1518.6 6.54053
1518.7 6.54056
1518.8 6.54058
1518.9 6.54061
1519 6.54063
1519.1 6.54066
1519.2 6.54068
1519.3 6.54071
1519.4 6.54073
1519.5 6.54075
1519.6 6.54078
1519.7 6.5408
1519.8 6.54082
1519.9 6.54084
1520 6.54086
1520.1 6.54088
1520.2 6.5409
1520.3 6.54092
1520.4 6.54094
1520.5 6.54096
1520.6 6.54098
1520.7 6.541
1520.8 6.54102
1520.9 6.54104
1521 6.54106
1521.1 6.54108
1521.2 6.54109
1521.3 6.54111
1521.4 6.54113
1521.5 6.54115
1521.6 6.54117
1521.7 6.54118
1521.8 6.5412
1521.9 6.54122
1522 6.54124
1522.1 6.54126
1522.2 6.54127
1522.3 6.54129
1522.4 6.54131
1522.5 6.54133
1522.6 6.54134
1522.7 6.54136
1522.8 6.54138
1522.9 6.5414
1523 6.54141
1523.1 6.54143
1523.2 6.54145
1523.3 6.54147
1523.4 6.54148
1523.5 6.5415
1523.6 6.54152
1523.7 6.54153
1523.8 6.54155
1523.9 6.54157
1524 6.54158
1524.1 6.5416
1524.2 6.54162
1524.3 6.54163
1524.4 6.54165
1524.5 6.54166
1524.6 6.54168
1524.7 6.54169
1524.8 6.5417
1524.9 6.54172
1525 6.54173
1525.1 6.54175
1525.2 6.54176
1525.3 6.54177
1525.4 6.54179
1525.5 6.5418
1525.6 6.54181
1525.7 6.54182
1525.8 6.54184
1525.9 6.54185
1526 6.54186
1526.1 6.54187
1526.2 6.54188
1526.3 6.5419
1526.4 6.54191
1526.5 6.54192
1526.6 6.54193
1526.7 6.54194
1526.8 6.54195
1526.9 6.54196
1527 6.54197
1527.1 6.54198
1527.2 6.54199
1527.3 6.542
1527.4 6.54201
1527.5 6.54202
1527.6 6.54203
1527.7 6.54204
1527.8 6.54205
1527.9 6.54206
1528 6.54206
1528.1 6.54207
1528.2 6.54208
1528.3 6.54209
1528.4 6.5421
1528.5 6.54211
1528.6 6.54212
1528.7 6.54212
1528.8 6.54213
1528.9 6.54214
1529 6.54215
1529.1 6.54216
1529.2 6.54217
1529.3 6.54218
1529.4 6.54219
1529.5 6.5422
1529.6 6.54221
1529.7 6.54222
1529.8 6.54223
1529.9 6.54224
1530 6.54225
1530.1 6.54226
1530.2 6.54227
1530.3 6.54228
1530.4 6.54229
1530.5 6.5423
1530.6 6.54231
1530.7 6.54232
1530.8 6.54234
1530.9 6.54235
1531 6.54236
1531.1 6.54237
1531.2 6.54238
1531.3 6.54239
1531.4 6.5424
1531.5 6.54242
1531.6 6.54243
1531.7 6.54244
1531.8 6.54245
1531.9 6.54246
1532 6.54248
1532.1 6.54249
1532.2 6.5425
1532.3 6.54251
1532.4 6.54253
1532.5 6.54254
1532.6 6.54255
1532.7 6.54256
1532.8 6.54258
1532.9 6.54259
1533 6.5426
1533.1 6.54262
1533.2 6.54263
1533.3 6.54264
1533.4 6.54266
1533.5 6.54267
1533.6 6.54269
1533.7 6.5427
1533.8 6.54272
1533.9 6.54273
1534 6.54275
1534.1 6.54276
1534.2 6.54278
1534.3 6.54279
1534.4 6.54281
1534.5 6.54282
1534.6 6.54284
1534.7 6.54286
1534.8 6.54287
1534.9 6.54289
1535 6.54291
1535.1 6.54292
1535.2 6.54294
1535.3 6.54296
1535.4 6.54297
1535.5 6.54299
1535.6 6.54301
1535.7 6.54302
1535.8 6.54304
1535.9 6.54306
1536 6.54307
1536.1 6.54309
1536.2 6.5431
1536.3 6.54312
1536.4 6.54314
1536.5 6.54315
1536.6 6.54317
1536.7 6.54318
1536.8 6.5432
1536.9 6.54321
1537 6.54322
1537.1 6.54324
1537.2 6.54325
1537.3 6.54327
1537.4 6.54328
1537.5 6.54329
1537.6 6.5433
1537.7 6.54332
1537.8 6.54333
1537.9 6.54334
1538 6.54335
1538.1 6.54336
1538.2 6.54338
1538.3 6.54339
1538.4 6.5434
1538.5 6.54341
1538.6 6.54342
1538.7 6.54343
1538.8 6.54344
1538.9 6.54345
1539 6.54346
1539.1 6.54347
1539.2 6.54348
1539.3 6.54349
1539.4 6.5435
1539.5 6.54351
1539.6 6.54352
1539.7 6.54352
1539.8 6.54353
1539.9 6.54354
1540 6.54355
1540.1 6.54356
1540.2 6.54356
1540.3 6.54357
1540.4 6.54357
1540.5 6.54358
1540.6 6.54359
1540.7 6.54359
1540.8 6.5436
1540.9 6.5436
1541 6.5436
1541.1 6.54361
1541.2 6.54361
1541.3 6.54361
1541.4 6.54361
1541.5 6.54362
1541.6 6.54362
1541.7 6.54362
1541.8 6.54362
1541.9 6.54362
1542 6.54362
1542.1 6.54362
1542.2 6.54362
1542.3 6.54362
1542.4 6.54362
1542.5 6.54362
1542.6 6.54362
1542.7 6.54362
1542.8 6.54362
1542.9 6.54362
1543 6.54362
1543.1 6.54362
1543.2 6.54362
1543.3 6.54362
1543.4 6.54362
1543.5 6.54362
1543.6 6.54362
1543.7 6.54362
1543.8 6.54362
1543.9 6.54362
1544 6.54362
1544.1 6.54362
1544.2 6.54362
1544.3 6.54362
1544.4 6.54362
1544.5 6.54362
1544.6 6.54362
1544.7 6.54362
1544.8 6.54362
1544.9 6.54362
1545 6.54362
1545.1 6.54362
1545.2 6.54362
1545.3 6.54362
1545.4 6.54362
1545.5 6.54362
1545.6 6.54362
1545.7 6.54362
1545.8 6.54362
1545.9 6.54362
1546 6.54362
1546.1 6.54362
1546.2 6.54363
1546.3 6.54363
1546.4 6.54363
1546.5 6.54363
1546.6 6.54363
1546.7 6.54363
1546.8 6.54363
1546.9 6.54363
1547 6.54363
1547.1 6.54363
1547.2 6.54363
1547.3 6.54363
1547.4 6.54363
1547.5 6.54363
1547.6 6.54363
1547.7 6.54363
1547.8 6.54364
1547.9 6.54364
1548 6.54364
1548.1 6.54364
1548.2 6.54364
1548.3 6.54365
1548.4 6.54365
1548.5 6.54365
1548.6 6.54366
1548.7 6.54366
1548.8 6.54366
1548.9 6.54367
1549 6.54367
1549.1 6.54368
1549.2 6.54369
1549.3 6.54369
1549.4 6.5437
1549.5 6.54371
1549.6 6.54371
1549.7 6.54372
1549.8 6.54373
1549.9 6.54374
1550 6.54375
1550.1 6.54376
1550.2 6.54377
1550.3 6.54378
1550.4 6.54379
1550.5 6.54381
1550.6 6.54382
1550.7 6.54383
1550.8 6.54385
1550.9 6.54387
1551 6.54388
1551.1 6.5439
1551.2 6.54392
1551.3 6.54394
1551.4 6.54396
1551.5 6.54398
1551.6 6.54401
1551.7 6.54403
1551.8 6.54405
1551.9 6.54408
1552 6.54411
1552.1 6.54413
1552.2 6.54416
1552.3 6.54419
1552.4 6.54422
1552.5 6.54424
1552.6 6.54427
1552.7 6.5443
1552.8 6.54433
1552.9 6.54436
1553 6.5444
1553.1 6.54443
1553.2 6.54446
1553.3 6.54449
1553.4 6.54452
1553.5 6.54456
1553.6 6.54459
1553.7 6.54462
1553.8 6.54466
1553.9 6.54469
1554 6.54472
1554.1 6.54476
1554.2 6.54479
1554.3 6.54483
1554.4 6.54486
1554.5 6.5449
1554.6 6.54493
1554.7 6.54497
1554.8 6.545
1554.9 6.54504
1555 6.54507
1555.1 6.54511
1555.2 6.54514
1555.3 6.54518
1555.4 6.54521
1555.5 6.54524
1555.6 6.54528
1555.7 6.54531
1555.8 6.54535
1555.9 6.54538
1556 6.54542
1556.1 6.54545
1556.2 6.54549
1556.3 6.54552
1556.4 6.54555
1556.5 6.54559
1556.6 6.54562
1556.7 6.54565
1556.8 6.54568
1556.9 6.54572
1557 6.54575
1557.1 6.54578
1557.2 6.54581
1557.3 6.54584
1557.4 6.54587
1557.5 6.5459
1557.6 6.54593
1557.7 6.54596
1557.8 6.54599
1557.9 6.54602
1558 6.54604
1558.1 6.54607
1558.2 6.5461
1558.3 6.54612
1558.4 6.54615
1558.5 6.54618
1558.6 6.5462
1558.7 6.54623
1558.8 6.54625
1558.9 6.54627
1559 6.5463
1559.1 6.54632
1559.2 6.54634
1559.3 6.54636
1559.4 6.54639
1559.5 6.54641
1559.6 6.54643
1559.7 6.54644
1559.8 6.54646
1559.9 6.54648
1560 6.5465
1560.1 6.54651
1560.2 6.54653
1560.3 6.54654
1560.4 6.54655
1560.5 6.54657
1560.6 6.54658
1560.7 6.54659
1560.8 6.5466
1560.9 6.5466
1561 6.54661
1561.1 6.54662
1561.2 6.54662
1561.3 6.54663
1561.4 6.54663
1561.5 6.54663
1561.6 6.54663
1561.7 6.54663
1561.8 6.54663
1561.9 6.54663
1562 6.54663
1562.1 6.54663
1562.2 6.54662
1562.3 6.54662
1562.4 6.54661
1562.5 6.5466
1562.6 6.5466
1562.7 6.54659
1562.8 6.54658
1562.9 6.54657
1563 6.54656
1563.1 6.54655
1563.2 6.54654
1563.3 6.54652
1563.4 6.54651
1563.5 6.54649
1563.6 6.54648
1563.7 6.54646
1563.8 6.54645
1563.9 6.54643
1564 6.54641
1564.1 6.54639
1564.2 6.54637
1564.3 6.54635
1564.4 6.54633
1564.5 6.54631
1564.6 6.54629
1564.7 6.54627
1564.8 6.54625
1564.9 6.54622
1565 6.5462
1565.1 6.54617
1565.2 6.54615
1565.3 6.54613
1565.4 6.5461
1565.5 6.54608
1565.6 6.54605
1565.7 6.54603
1565.8 6.546
1565.9 6.54598
1566 6.54595
1566.1 6.54592
1566.2 6.5459
1566.3 6.54587
1566.4 6.54585
1566.5 6.54582
1566.6 6.5458
1566.7 6.54577
1566.8 6.54575
1566.9 6.54572
1567 6.5457
1567.1 6.54567
1567.2 6.54565
1567.3 6.54563
1567.4 6.5456
1567.5 6.54558
1567.6 6.54556
1567.7 6.54553
1567.8 6.54551
1567.9 6.54549
1568 6.54547
1568.1 6.54545
1568.2 6.54543
1568.3 6.54541
1568.4 6.54539
1568.5 6.54537
1568.6 6.54535
1568.7 6.54534
1568.8 6.54532
1568.9 6.5453
1569 6.54529
1569.1 6.54527
1569.2 6.54525
1569.3 6.54524
1569.4 6.54522
1569.5 6.54521
1569.6 6.5452
1569.7 6.54518
1569.8 6.54517
1569.9 6.54516
1570 6.54515
1570.1 6.54514
1570.2 6.54513
1570.3 6.54512
1570.4 6.54511
1570.5 6.5451
1570.6 6.54509
1570.7 6.54508
1570.8 6.54508
1570.9 6.54507
1571 6.54507
1571.1 6.54506
1571.2 6.54506
1571.3 6.54506
1571.4 6.54505
1571.5 6.54505
1571.6 6.54505
1571.7 6.54505
1571.8 6.54505
1571.9 6.54505
1572 6.54505
1572.1 6.54506
1572.2 6.54506
1572.3 6.54506
1572.4 6.54507
1572.5 6.54507
1572.6 6.54508
1572.7 6.54509
1572.8 6.54509
1572.9 6.5451
1573 6.54511
1573.1 6.54512
1573.2 6.54513
1573.3 6.54514
1573.4 6.54515
1573.5 6.54516
1573.6 6.54518
1573.7 6.54519
1573.8 6.5452
1573.9 6.54522
1574 6.54523
1574.1 6.54525
1574.2 6.54526
1574.3 6.54528
1574.4 6.54529
1574.5 6.54531
1574.6 6.54533
1574.7 6.54535
1574.8 6.54536
1574.9 6.54538
1575 6.5454
1575.1 6.54542
1575.2 6.54544
1575.3 6.54546
1575.4 6.54548
1575.5 6.5455
1575.6 6.54552
1575.7 6.54554
1575.8 6.54556
1575.9 6.54558
1576 6.54561
1576.1 6.54563
1576.2 6.54565
1576.3 6.54567
1576.4 6.54569
1576.5 6.54571
1576.6 6.54573
1576.7 6.54576
1576.8 6.54578
1576.9 6.5458
1577 6.54582
1577.1 6.54584
1577.2 6.54586
1577.3 6.54589
1577.4 6.54591
1577.5 6.54593
1577.6 6.54595
1577.7 6.54597
1577.8 6.54599
1577.9 6.54601
1578 6.54603
1578.1 6.54605
1578.2 6.54608
1578.3 6.5461
1578.4 6.54612
1578.5 6.54614
1578.6 6.54616
1578.7 6.54618
1578.8 6.5462
1578.9 6.54622
1579 6.54624
1579.1 6.54627
1579.2 6.54629
1579.3 6.54631
1579.4 6.54633
1579.5 6.54635
1579.6 6.54637
1579.7 6.5464
1579.8 6.54642
1579.9 6.54644
1580 6.54646
1580.1 6.54648
1580.2 6.54651
1580.3 6.54653
1580.4 6.54655
1580.5 6.54657
1580.6 6.5466
1580.7 6.54662
1580.8 6.54664
1580.9 6.54667
1581 6.54669
1581.1 6.54672
1581.2 6.54674
1581.3 6.54676
1581.4 6.54679
1581.5 6.54681
1581.6 6.54684
1581.7 6.54686
1581.8 6.54689
1581.9 6.54691
1582 6.54694
1582.1 6.54696
1582.2 6.54698
1582.3 6.54701
1582.4 6.54703
1582.5 6.54706
1582.6 6.54708
1582.7 6.54711
1582.8 6.54713
1582.9 6.54716
1583 6.54718
1583.1 6.5472
1583.2 6.54723
1583.3 6.54725
1583.4 6.54727
1583.5 6.5473
1583.6 6.54732
1583.7 6.54734
1583.8 6.54737
1583.9 6.54739
1584 6.54741
1584.1 6.54743
1584.2 6.54745
1584.3 6.54747
1584.4 6.5475
1584.5 6.54752
1584.6 6.54754
1584.7 6.54756
1584.8 6.54758
1584.9 6.5476
1585 6.54762
1585.1 6.54764
1585.2 6.54766
1585.3 6.54768
1585.4 6.5477
1585.5 6.54772
1585.6 6.54774
1585.7 6.54776
1585.8 6.54778
1585.9 6.54779
1586 6.54781
1586.1 6.54783
1586.2 6.54785
1586.3 6.54787
1586.4 6.54789
1586.5 6.54791
1586.6 6.54792
1586.7 6.54794
1586.8 6.54796
1586.9 6.54798
1587 6.548
1587.1 6.54802
1587.2 6.54804
1587.3 6.54805
1587.4 6.54807
1587.5 6.54809
1587.6 6.54811
1587.7 6.54813
1587.8 6.54815
1587.9 6.54817
1588 6.54819
1588.1 6.5482
1588.2 6.54822
1588.3 6.54824
1588.4 6.54826
1588.5 6.54828
1588.6 6.5483
1588.7 6.54832
1588.8 6.54834
1588.9 6.54836
1589 6.54838
1589.1 6.5484
1589.2 6.54842
1589.3 6.54844
1589.4 6.54846
1589.5 6.54848
1589.6 6.5485
1589.7 6.54852
1589.8 6.54854
1589.9 6.54856
1590 6.54859
1590.1 6.54861
1590.2 6.54863
1590.3 6.54865
1590.4 6.54867
1590.5 6.54869
1590.6 6.54871
1590.7 6.54873
1590.8 6.54875
1590.9 6.54877
1591 6.5488
1591.1 6.54882
1591.2 6.54884
1591.3 6.54886
1591.4 6.54888
1591.5 6.5489
1591.6 6.54892
1591.7 6.54894
1591.8 6.54896
1591.9 6.54898
1592 6.54901
1592.1 6.54903
1592.2 6.54905
1592.3 6.54907
1592.4 6.54909
1592.5 6.54911
1592.6 6.54913
1592.7 6.54915
1592.8 6.54917
1592.9 6.54919
1593 6.54921
1593.1 6.54923
1593.2 6.54925
1593.3 6.54927
1593.4 6.54928
1593.5 6.5493
1593.6 6.54932
1593.7 6.54934
1593.8 6.54936
1593.9 6.54938
1594 6.54939
1594.1 6.54941
1594.2 6.54943
1594.3 6.54945
1594.4 6.54946
1594.5 6.54948
1594.6 6.5495
1594.7 6.54951
1594.8 6.54953
1594.9 6.54955
1595 6.54956
1595.1 6.54958
1595.2 6.5496
1595.3 6.54961
1595.4 6.54963
1595.5 6.54965
1595.6 6.54966
1595.7 6.54968
1595.8 6.5497
1595.9 6.54971
1596 6.54973
1596.1 6.54975
1596.2 6.54976
1596.3 6.54978
1596.4 6.54979
1596.5 6.54981
1596.6 6.54983
1596.7 6.54984
1596.8 6.54986
1596.9 6.54987
1597 6.54989
1597.1 6.54991
1597.2 6.54992
1597.3 6.54994
1597.4 6.54995
1597.5 6.54997
1597.6 6.54998
1597.7 6.55
1597.8 6.55001
1597.9 6.55002
1598 6.55004
1598.1 6.55005
1598.2 6.55007
1598.3 6.55008
1598.4 6.55009
1598.5 6.55011
1598.6 6.55012
1598.7 6.55013
1598.8 6.55014
1598.9 6.55016
1599 6.55017
1599.1 6.55018
1599.2 6.55019
1599.3 6.5502
1599.4 6.55021
1599.5 6.55023
1599.6 6.55024
1599.7 6.55025
1599.8 6.55026
1599.9 6.55027
1600 6.55028
1600.1 6.55029
1600.2 6.5503
1600.3 6.55031
1600.4 6.55032
1600.5 6.55033
1600.6 6.55034
1600.7 6.55035
1600.8 6.55036
1600.9 6.55037
1601 6.55038
1601.1 6.55039
1601.2 6.5504
1601.3 6.5504
1601.4 6.55041
1601.5 6.55042
1601.6 6.55043
1601.7 6.55044
1601.8 6.55044
1601.9 6.55045
1602 6.55046
1602.1 6.55046
1602.2 6.55047
1602.3 6.55048
1602.4 6.55048
1602.5 6.55049
1602.6 6.5505
1602.7 6.5505
1602.8 6.55051
1602.9 6.55051
1603 6.55052
1603.1 6.55052
1603.2 6.55053
1603.3 6.55053
1603.4 6.55053
1603.5 6.55054
1603.6 6.55054
1603.7 6.55055
1603.8 6.55055
1603.9 6.55055
1604 6.55055
1604.1 6.55056
1604.2 6.55056
1604.3 6.55056
1604.4 6.55056
1604.5 6.55057
1604.6 6.55057
1604.7 6.55057
1604.8 6.55057
1604.9 6.55057
1605 6.55057
1605.1 6.55057
1605.2 6.55057
1605.3 6.55057
1605.4 6.55057
1605.5 6.55057
1605.6 6.55057
1605.7 6.55057
1605.8 6.55057
1605.9 6.55057
1606 6.55057
1606.1 6.55057
1606.2 6.55057
1606.3 6.55057
1606.4 6.55057
1606.5 6.55057
1606.6 6.55056
1606.7 6.55056
1606.8 6.55056
1606.9 6.55056
1607 6.55056
1607.1 6.55055
1607.2 6.55055
1607.3 6.55055
1607.4 6.55055
1607.5 6.55054
1607.6 6.55054
1607.7 6.55054
1607.8 6.55054
1607.9 6.55054
1608 6.55053
1608.1 6.55053
1608.2 6.55053
1608.3 6.55053
1608.4 6.55053
1608.5 6.55053
1608.6 6.55053
1608.7 6.55053
1608.8 6.55053
1608.9 6.55053
1609 6.55053
1609.1 6.55053
1609.2 6.55053
1609.3 6.55053
1609.4 6.55053
1609.5 6.55053
1609.6 6.55054
1609.7 6.55054
1609.8 6.55054
1609.9 6.55055
1610 6.55055
1610.1 6.55056
1610.2 6.55056
1610.3 6.55057
1610.4 6.55057
1610.5 6.55058
1610.6 6.55059
1610.7 6.5506
1610.8 6.5506
1610.9 6.55061
1611 6.55062
1611.1 6.55063
1611.2 6.55064
1611.3 6.55065
1611.4 6.55066
1611.5 6.55067
1611.6 6.55068
1611.7 6.55069
1611.8 6.5507
1611.9 6.55071
1612 6.55072
1612.1 6.55073
1612.2 6.55075
1612.3 6.55076
1612.4 6.55077
1612.5 6.55078
1612.6 6.5508
1612.7 6.55081
1612.8 6.55082
1612.9 6.55084
1613 6.55085
1613.1 6.55087
1613.2 6.55088
1613.3 6.5509
1613.4 6.55091
1613.5 6.55093
1613.6 6.55094
1613.7 6.55096
1613.8 6.55097
1613.9 6.55099
1614 6.551
1614.1 6.55102
1614.2 6.55103
1614.3 6.55105
1614.4 6.55106
1614.5 6.55108
1614.6 6.5511
1614.7 6.55111
1614.8 6.55113
1614.9 6.55114
1615 6.55116
1615.1 6.55118
1615.2 6.55119
1615.3 6.55121
1615.4 6.55122
1615.5 6.55124
1615.6 6.55126
1615.7 6.55127
1615.8 6.55129
1615.9 6.55131
1616 6.55133
1616.1 6.55134
1616.2 6.55136
1616.3 6.55138
1616.4 6.5514
1616.5 6.55142
1616.6 6.55144
1616.7 6.55146
1616.8 6.55147
1616.9 6.55149
1617 6.55151
1617.1 6.55154
1617.2 6.55156
1617.3 6.55158
1617.4 6.5516
1617.5 6.55162
1617.6 6.55164
1617.7 6.55166
1617.8 6.55169
1617.9 6.55171
1618 6.55173
1618.1 6.55176
1618.2 6.55178
1618.3 6.5518
1618.4 6.55183
1618.5 6.55185
1618.6 6.55188
1618.7 6.5519
1618.8 6.55193
1618.9 6.55195
1619 6.55198
1619.1 6.55201
1619.2 6.55203
1619.3 6.55206
1619.4 6.55208
1619.5 6.55211
1619.6 6.55214
1619.7 6.55216
1619.8 6.55219
1619.9 6.55222
1620 6.55224
1620.1 6.55227
1620.2 6.5523
1620.3 6.55232
1620.4 6.55235
1620.5 6.55237
1620.6 6.5524
1620.7 6.55243
1620.8 6.55245
1620.9 6.55248
1621 6.5525
1621.1 6.55253
1621.2 6.55255
1621.3 6.55258
1621.4 6.5526
1621.5 6.55263
1621.6 6.55265
1621.7 6.55267
1621.8 6.55269
1621.9 6.55272
1622 6.55274
1622.1 6.55276
1622.2 6.55278
1622.3 6.5528
1622.4 6.55282
1622.5 6.55284
1622.6 6.55286
1622.7 6.55288
1622.8 6.55289
1622.9 6.55291
1623 6.55293
1623.1 6.55295
1623.2 6.55296
1623.3 6.55298
1623.4 6.55299
1623.5 6.55301
1623.6 6.55302
1623.7 6.55304
1623.8 6.55305
1623.9 6.55307
1624 6.55308
1624.1 6.55309
1624.2 6.5531
1624.3 6.55312
1624.4 6.55313
1624.5 6.55314
1624.6 6.55315
1624.7 6.55316
1624.8 6.55317
1624.9 6.55318
1625 6.55319
1625.1 6.5532
1625.2 6.55321
1625.3 6.55321
1625.4 6.55322
1625.5 6.55323
1625.6 6.55324
1625.7 6.55324
1625.8 6.55325
1625.9 6.55326
1626 6.55326
1626.1 6.55327
1626.2 6.55327
1626.3 6.55328
1626.4 6.55328
1626.5 6.55328
1626.6 6.55329
1626.7 6.55329
1626.8 6.55329
1626.9 6.5533
1627 6.5533
1627.1 6.5533
1627.2 6.5533
1627.3 6.5533
1627.4 6.5533
1627.5 6.5533
1627.6 6.5533
1627.7 6.5533
1627.8 6.5533
1627.9 6.5533
1628 6.5533
1628.1 6.55329
1628.2 6.55329
1628.3 6.55329
1628.4 6.55329
1628.5 6.55328
1628.6 6.55328
1628.7 6.55328
1628.8 6.55328
1628.9 6.55327
1629 6.55327
1629.1 6.55327
1629.2 6.55326
1629.3 6.55326
1629.4 6.55326
1629.5 6.55325
1629.6 6.55325
1629.7 6.55325
1629.8 6.55324
1629.9 6.55324
1630 6.55324
1630.1 6.55323
1630.2 6.55323
1630.3 6.55323
1630.4 6.55322
1630.5 6.55322
1630.6 6.55322
1630.7 6.55321
1630.8 6.55321
1630.9 6.55321
1631 6.5532
1631.1 6.5532
1631.2 6.55319
1631.3 6.55319
1631.4 6.55319
1631.5 6.55318
1631.6 6.55318
1631.7 6.55317
1631.8 6.55317
1631.9 6.55316
1632 6.55316
1632.1 6.55315
1632.2 6.55315
1632.3 6.55314
1632.4 6.55314
1632.5 6.55313
1632.6 6.55313
1632.7 6.55312
1632.8 6.55312
1632.9 6.55311
1633 6.55311
1633.1 6.5531
1633.2 6.5531
1633.3 6.55309
1633.4 6.55308
1633.5 6.55308
1633.6 6.55307
1633.7 6.55306
1633.8 6.55306
1633.9 6.55305
1634 6.55305
1634.1 6.55304
1634.2 6.55303
1634.3 6.55303
1634.4 6.55302
1634.5 6.55302
1634.6 6.55301
1634.7 6.55301
1634.8 6.553
1634.9 6.55299
1635 6.55299
1635.1 6.55298
1635.2 6.55298
1635.3 6.55297
1635.4 6.55297
1635.5 6.55297
1635.6 6.55296
1635.7 6.55296
1635.8 6.55295
1635.9 6.55295
1636 6.55295
1636.1 6.55294
1636.2 6.55294
1636.3 6.55294
1636.4 6.55293
1636.5 6.55293
1636.6 6.55293
1636.7 6.55293
1636.8 6.55293
1636.9 6.55293
1637 6.55293
1637.1 6.55293
1637.2 6.55293
1637.3 6.55293
1637.4 6.55293
1637.5 6.55293
1637.6 6.55293
1637.7 6.55294
1637.8 6.55294
1637.9 6.55294
1638 6.55295
1638.1 6.55295
1638.2 6.55296
1638.3 6.55296
1638.4 6.55297
1638.5 6.55297
1638.6 6.55298
1638.7 6.55299
1638.8 6.553
1638.9 6.553
1639 6.55301
1639.1 6.55302
1639.2 6.55303
1639.3 6.55304
1639.4 6.55305
1639.5 6.55306
1639.6 6.55307
1639.7 6.55308
1639.8 6.55309
1639.9 6.5531
1640 6.55312
1640.1 6.55313
1640.2 6.55314
1640.3 6.55315
1640.4 6.55317
1640.5 6.55318
1640.6 6.55319
1640.7 6.55321
1640.8 6.55322
1640.9 6.55324
1641 6.55325
1641.1 6.55327
1641.2 6.55328
1641.3 6.5533
1641.4 6.55332
1641.5 6.55333
1641.6 6.55335
1641.7 6.55337
1641.8 6.55338
1641.9 6.5534
1642 6.55342
1642.1 6.55344
1642.2 6.55346
1642.3 6.55348
1642.4 6.5535
1642.5 6.55352
1642.6 6.55354
1642.7 6.55356
1642.8 6.55358
1642.9 6.5536
1643 6.55362
1643.1 6.55364
1643.2 6.55367
1643.3 6.55369
1643.4 6.55371
1643.5 6.55373
1643.6 6.55376
1643.7 6.55378
1643.8 6.55381
1643.9 6.55383
1644 6.55386
1644.1 6.55388
1644.2 6.55391
1644.3 6.55393
1644.4 6.55396
1644.5 6.55399
1644.6 6.55401
1644.7 6.55404
1644.8 6.55407
1644.9 6.5541
1645 6.55413
1645.1 6.55416
1645.2 6.55419
1645.3 6.55422
1645.4 6.55425
1645.5 6.55428
1645.6 6.55431
1645.7 6.55435
1645.8 6.55438
1645.9 6.55442
1646 6.55445
1646.1 6.55449
1646.2 6.55452
1646.3 6.55456
1646.4 6.5546
1646.5 6.55464
1646.6 6.55467
1646.7 6.55471
1646.8 6.55475
1646.9 6.55479
1647 6.55484
1647.1 6.55488
1647.2 6.55492
1647.3 6.55496
1647.4 6.55501
1647.5 6.55505
1647.6 6.5551
1647.7 6.55514
1647.8 6.55519
1647.9 6.55524
1648 6.55528
1648.1 6.55533
1648.2 6.55538
1648.3 6.55543
1648.4 6.55548
1648.5 6.55553
1648.6 6.55558
1648.7 6.55563
1648.8 6.55568
1648.9 6.55573
1649 6.55578
1649.1 6.55584
1649.2 6.55589
1649.3 6.55594
1649.4 6.556
1649.5 6.55605
1649.6 6.55611
1649.7 6.55616
1649.8 6.55622
1649.9 6.55627
1650 6.55633
1650.1 6.55639
1650.2 6.55645
1650.3 6.55651
1650.4 6.55657
1650.5 6.55663
1650.6 6.55669
1650.7 6.55675
1650.8 6.55681
1650.9 6.55687
1651 6.55694
1651.1 6.557
1651.2 6.55707
1651.3 6.55713
1651.4 6.5572
1651.5 6.55727
1651.6 6.55734
1651.7 6.55741
1651.8 6.55748
1651.9 6.55755
1652 6.55762
1652.1 6.5577
1652.2 6.55777
1652.3 6.55785
1652.4 6.55793
1652.5 6.55801
1652.6 6.55809
1652.7 6.55817
1652.8 6.55825
1652.9 6.55834
1653 6.55842
1653.1 6.55851
1653.2 6.5586
1653.3 6.55869
1653.4 6.55878
1653.5 6.55888
1653.6 6.55897
1653.7 6.55907
1653.8 6.55917
1653.9 6.55927
1654 6.55937
1654.1 6.55947
1654.2 6.55958
1654.3 6.55969
1654.4 6.5598
1654.5 6.55991
1654.6 6.56002
1654.7 6.56014
1654.8 6.56026
1654.9 6.56038
1655 6.5605
1655.1 6.56062
1655.2 6.56075
1655.3 6.56088
1655.4 6.56101
1655.5 6.56115
1655.6 6.56128
1655.7 6.56142
1655.8 6.56156
1655.9 6.56171
1656 6.56185
1656.1 6.562
1656.2 6.56216
1656.3 6.56231
1656.4 6.56247
1656.5 6.56264
1656.6 6.5628
1656.7 6.56297
1656.8 6.56314
1656.9 6.56332
1657 6.5635
1657.1 6.56368
1657.2 6.56386
1657.3 6.56405
1657.4 6.56425
1657.5 6.56445
1657.6 6.56465
1657.7 6.56485
1657.8 6.56506
1657.9 6.56527
1658 6.56549
1658.1 6.56571
1658.2 6.56594
1658.3 6.56617
1658.4 6.5664
1658.5 6.56664
1658.6 6.56688
1658.7 6.56713
1658.8 6.56738
1658.9 6.56764
1659 6.5679
1659.1 6.56816
1659.2 6.56843
1659.3 6.56871
1659.4 6.56899
1659.5 6.56928
1659.6 6.56957
1659.7 6.56986
1659.8 6.57016
1659.9 6.57047
1660 6.57078
1660.1 6.5711
1660.2 6.57142
1660.3 6.57175
1660.4 6.57208
1660.5 6.57242
1660.6 6.57276
1660.7 6.57311
1660.8 6.57346
1660.9 6.57382
1661 6.57419
1661.1 6.57456
1661.2 6.57494
1661.3 6.57532
1661.4 6.57571
1661.5 6.57611
1661.6 6.57651
1661.7 6.57691
1661.8 6.57733
1661.9 6.57775
1662 6.57817
1662.1 6.5786
1662.2 6.57904
1662.3 6.57948
1662.4 6.57993
1662.5 6.58039
1662.6 6.58085
1662.7 6.58132
1662.8 6.5818
1662.9 6.58228
1663 6.58277
1663.1 6.58327
1663.2 6.58377
1663.3 6.58428
1663.4 6.58479
1663.5 6.58532
1663.6 6.58584
1663.7 6.58638
1663.8 6.58692
1663.9 6.58747
1664 6.58803
1664.1 6.58859
1664.2 6.58916
1664.3 6.58973
1664.4 6.59032
1664.5 6.59091
1664.6 6.59151
1664.7 6.59211
1664.8 6.59272
1664.9 6.59334
1665 6.59396
1665.1 6.5946
1665.2 6.59523
1665.3 6.59588
1665.4 6.59653
1665.5 6.59719
1665.6 6.59786
1665.7 6.59853
1665.8 6.59921
1665.9 6.5999
1666 6.6006
1666.1 6.6013
1666.2 6.602
1666.3 6.60272
1666.4 6.60344
1666.5 6.60417
1666.6 6.6049
1666.7 6.60565
1666.8 6.6064
1666.9 6.60715
1667 6.60791
1667.1 6.60868
1667.2 6.60946
1667.3 6.61024
1667.4 6.61103
1667.5 6.61182
1667.6 6.61262
1667.7 6.61343
1667.8 6.61425
1667.9 6.61507
1668 6.61589
1668.1 6.61672
1668.2 6.61756
1668.3 6.61841
1668.4 6.61926
1668.5 6.62011
1668.6 6.62097
1668.7 6.62184
1668.8 6.62271
1668.9 6.62359
1669 6.62448
1669.1 6.62536
1669.2 6.62626
1669.3 6.62716
1669.4 6.62806
1669.5 6.62898
1669.6 6.62989
1669.7 6.63081
1669.8 6.63174
1669.9 6.63267
1670 6.6336
1670.1 6.63454
1670.2 6.63549
1670.3 6.63644
1670.4 6.63739
1670.5 6.63835
1670.6 6.63932
1670.7 6.64028
1670.8 6.64125
1670.9 6.64223
1671 6.64321
1671.1 6.64419
1671.2 6.64518
1671.3 6.64617
1671.4 6.64716
1671.5 6.64816
1671.6 6.64916
1671.7 6.65016
1671.8 6.65117
1671.9 6.65218
1672 6.65319
1672.1 6.65421
1672.2 6.65523
1672.3 6.65625
1672.4 6.65727
1672.5 6.65829
1672.6 6.65932
1672.7 6.66035
1672.8 6.66138
1672.9 6.66242
1673 6.66345
1673.1 6.66449
1673.2 6.66553
1673.3 6.66657
1673.4 6.66761
1673.5 6.66865
1673.6 6.66969
1673.7 6.67074
1673.8 6.67178
1673.9 6.67283
1674 6.67388
1674.1 6.67493
1674.2 6.67598
1674.3 6.67702
1674.4 6.67807
1674.5 6.67912
1674.6 6.68017
1674.7 6.68123
1674.8 6.68228
1674.9 6.68333
1675 6.68438
1675.1 6.68543
1675.2 6.68648
1675.3 6.68753
1675.4 6.68858
1675.5 6.68963
1675.6 6.69068
1675.7 6.69173
1675.8 6.69277
1675.9 6.69382
1676 6.69487
1676.1 6.69591
1676.2 6.69696
1676.3 6.698
1676.4 6.69904
1676.5 6.70008
1676.6 6.70112
1676.7 6.70216
1676.8 6.7032
1676.9 6.70423
1677 6.70527
1677.1 6.7063
1677.2 6.70733
1677.3 6.70836
1677.4 6.70939
1677.5 6.71041
1677.6 6.71144
1677.7 6.71246
1677.8 6.71348
1677.9 6.7145
1678 6.71552
1678.1 6.71653
1678.2 6.71754
1678.3 6.71855
1678.4 6.71956
1678.5 6.72056
1678.6 6.72156
1678.7 6.72256
1678.8 6.72356
1678.9 6.72456
1679 6.72555
1679.1 6.72654
1679.2 6.72752
1679.3 6.72851
1679.4 6.72949
1679.5 6.73047
1679.6 6.73144
1679.7 6.73241
1679.8 6.73338
1679.9 6.73435
1680 6.73531
1680.1 6.73627
1680.2 6.73723
1680.3 6.73818
1680.4 6.73913
1680.5 6.74008
1680.6 6.74102
1680.7 6.74196
1680.8 6.7429
1680.9 6.74384
1681 6.74477
1681.1 6.7457
1681.2 6.74662
1681.3 6.74754
1681.4 6.74846
1681.5 6.74938
1681.6 6.75029
1681.7 6.7512
1681.8 6.7521
1681.9 6.75301
1682 6.7539
1682.1 6.7548
1682.2 6.75569
1682.3 6.75658
1682.4 6.75746
1682.5 6.75835
1682.6 6.75922
1682.7 6.7601
1682.8 6.76097
1682.9 6.76184
1683 6.7627
1683.1 6.76356
1683.2 6.76442
1683.3 6.76527
1683.4 6.76612
1683.5 6.76697
1683.6 6.76781
1683.7 6.76865
1683.8 6.76948
1683.9 6.77031
1684 6.77114
1684.1 6.77197
1684.2 6.77279
1684.3 6.7736
1684.4 6.77442
1684.5 6.77523
1684.6 6.77603
1684.7 6.77683
1684.8 6.77763
1684.9 6.77842
1685 6.77922
1685.1 6.78
1685.2 6.78079
1685.3 6.78157
1685.4 6.78234
1685.5 6.78311
1685.6 6.78388
1685.7 6.78465
1685.8 6.78541
1685.9 6.78617
1686 6.78692
1686.1 6.78768
1686.2 6.78842
1686.3 6.78917
1686.4 6.78991
1686.5 6.79065
1686.6 6.79138
1686.7 6.79211
1686.8 6.79284
1686.9 6.79357
1687 6.79429
1687.1 6.79501
1687.2 6.79572
1687.3 6.79643
1687.4 6.79714
1687.5 6.79785
1687.6 6.79855
1687.7 6.79925
1687.8 6.79995
1687.9 6.80064
1688 6.80133
1688.1 6.80202
1688.2 6.8027
1688.3 6.80338
1688.4 6.80406
1688.5 6.80474
1688.6 6.80541
1688.7 6.80608
1688.8 6.80675
1688.9 6.80741
1689 6.80807
1689.1 6.80873
1689.2 6.80939
1689.3 6.81004
1689.4 6.81069
1689.5 6.81134
1689.6 6.81199
1689.7 6.81263
1689.8 6.81327
1689.9 6.81391
1690 6.81454
1690.1 6.81517
1690.2 6.8158
1690.3 6.81643
1690.4 6.81705
1690.5 6.81768
1690.6 6.8183
1690.7 6.81891
1690.8 6.81953
1690.9 6.82014
1691 6.82075
1691.1 6.82136
1691.2 6.82196
1691.3 6.82256
1691.4 6.82316
1691.5 6.82376
1691.6 6.82435
1691.7 6.82494
1691.8 6.82553
1691.9 6.82612
1692 6.8267
1692.1 6.82728
1692.2 6.82786
1692.3 6.82844
1692.4 6.82901
1692.5 6.82958
1692.6 6.83015
1692.7 6.83072
1692.8 6.83128
1692.9 6.83184
1693 6.8324
1693.1 6.83295
1693.2 6.8335
1693.3 6.83405
1693.4 6.8346
1693.5 6.83514
1693.6 6.83568
1693.7 6.83622
1693.8 6.83675
1693.9 6.83728
1694 6.83781
1694.1 6.83834
1694.2 6.83886
1694.3 6.83938
1694.4 6.83989
1694.5 6.84041
1694.6 6.84092
1694.7 6.84143
1694.8 6.84193
1694.9 6.84243
1695 6.84293
1695.1 6.84343
1695.2 6.84392
1695.3 6.84441
1695.4 6.8449
1695.5 6.84538
1695.6 6.84586
1695.7 6.84634
1695.8 6.84681
1695.9 6.84728
1696 6.84775
1696.1 6.84821
1696.2 6.84867
1696.3 6.84913
1696.4 6.84959
1696.5 6.85004
1696.6 6.85049
1696.7 6.85093
1696.8 6.85138
1696.9 6.85182
1697 6.85225
1697.1 6.85269
1697.2 6.85312
1697.3 6.85355
1697.4 6.85397
1697.5 6.85439
1697.6 6.85481
1697.7 6.85523
1697.8 6.85564
1697.9 6.85605
1698 6.85646
1698.1 6.85687
1698.2 6.85727
1698.3 6.85767
1698.4 6.85807
1698.5 6.85846
1698.6 6.85885
1698.7 6.85924
1698.8 6.85963
1698.9 6.86001
1699 6.86039
1699.1 6.86077
1699.2 6.86115
1699.3 6.86152
1699.4 6.8619
1699.5 6.86227
1699.6 6.86263
1699.7 6.863
1699.8 6.86336
1699.9 6.86372
1700 6.86408
1700.1 6.86444
1700.2 6.86479
1700.3 6.86514
1700.4 6.86549
1700.5 6.86584
1700.6 6.86619
1700.7 6.86653
1700.8 6.86687
1700.9 6.86721
1701 6.86755
1701.1 6.86788
1701.2 6.86822
1701.3 6.86855
1701.4 6.86888
1701.5 6.8692
1701.6 6.86953
1701.7 6.86985
1701.8 6.87017
1701.9 6.87049
1702 6.87081
1702.1 6.87112
1702.2 6.87143
1702.3 6.87174
1702.4 6.87205
1702.5 6.87236
1702.6 6.87266
1702.7 6.87297
1702.8 6.87327
1702.9 6.87356
1703 6.87386
1703.1 6.87416
1703.2 6.87445
1703.3 6.87474
1703.4 6.87503
1703.5 6.87532
1703.6 6.8756
1703.7 6.87589
1703.8 6.87617
1703.9 6.87645
1704 6.87673
1704.1 6.87701
1704.2 6.87729
1704.3 6.87756
1704.4 6.87783
1704.5 6.8781
1704.6 6.87837
1704.7 6.87864
1704.8 6.87891
1704.9 6.87917
1705 6.87944
1705.1 6.8797
1705.2 6.87996
1705.3 6.88022
1705.4 6.88048
1705.5 6.88073
1705.6 6.88099
1705.7 6.88124
1705.8 6.88149
1705.9 6.88174
1706 6.88199
1706.1 6.88224
1706.2 6.88249
1706.3 6.88273
1706.4 6.88298
1706.5 6.88322
1706.6 6.88346
1706.7 6.8837
1706.8 6.88394
1706.9 6.88418
1707 6.88442
1707.1 6.88465
1707.2 6.88489
1707.3 6.88512
1707.4 6.88535
1707.5 6.88558
1707.6 6.88581
1707.7 6.88604
1707.8 6.88627
1707.9 6.8865
1708 6.88672
1708.1 6.88695
1708.2 6.88717
1708.3 6.8874
1708.4 6.88762
1708.5 6.88784
1708.6 6.88806
1708.7 6.88828
1708.8 6.88849
1708.9 6.88871
1709 6.88893
1709.1 6.88914
1709.2 6.88936
1709.3 6.88957
1709.4 6.88978
1709.5 6.88999
1709.6 6.8902
1709.7 6.89041
1709.8 6.89062
1709.9 6.89082
1710 6.89103
1710.1 6.89124
1710.2 6.89144
1710.3 6.89164
1710.4 6.89185
1710.5 6.89205
1710.6 6.89225
1710.7 6.89245
1710.8 6.89265
1710.9 6.89285
1711 6.89305
1711.1 6.89325
1711.2 6.89345
1711.3 6.89365
1711.4 6.89384
1711.5 6.89404
1711.6 6.89423
1711.7 6.89443
1711.8 6.89462
1711.9 6.89482
1712 6.89501
1712.1 6.8952
1712.2 6.8954
1712.3 6.89559
1712.4 6.89578
1712.5 6.89597
1712.6 6.89616
1712.7 6.89635
1712.8 6.89653
1712.9 6.89672
1713 6.89691
1713.1 6.89709
1713.2 6.89728
1713.3 6.89746
1713.4 6.89764
1713.5 6.89782
1713.6 6.898
1713.7 6.89818
1713.8 6.89836
1713.9 6.89854
1714 6.89872
1714.1 6.8989
1714.2 6.89907
1714.3 6.89924
1714.4 6.89942
1714.5 6.89959
1714.6 6.89976
1714.7 6.89993
1714.8 6.9001
1714.9 6.90027
1715 6.90044
1715.1 6.9006
1715.2 6.90077
1715.3 6.90093
1715.4 6.9011
1715.5 6.90126
1715.6 6.90142
1715.7 6.90158
1715.8 6.90174
1715.9 6.90189
1716 6.90205
1716.1 6.90221
1716.2 6.90236
1716.3 6.90252
1716.4 6.90267
1716.5 6.90282
1716.6 6.90297
1716.7 6.90312
1716.8 6.90327
1716.9 6.90342
1717 6.90356
1717.1 6.90371
1717.2 6.90385
1717.3 6.904
1717.4 6.90414
1717.5 6.90428
1717.6 6.90442
1717.7 6.90456
1717.8 6.9047
1717.9 6.90484
1718 6.90497
1718.1 6.90511
1718.2 6.90524
1718.3 6.90537
1718.4 6.90551
1718.5 6.90564
1718.6 6.90577
1718.7 6.9059
1718.8 6.90603
1718.9 6.90615
1719 6.90628
1719.1 6.9064
1719.2 6.90653
1719.3 6.90665
1719.4 6.90677
1719.5 6.90689
1719.6 6.90701
1719.7 6.90713
1719.8 6.90725
1719.9 6.90737
1720 6.90749
1720.1 6.9076
1720.2 6.90771
1720.3 6.90783
1720.4 6.90794
1720.5 6.90805
1720.6 6.90816
1720.7 6.90827
1720.8 6.90838
1720.9 6.90849
1721 6.90859
1721.1 6.9087
1721.2 6.9088
1721.3 6.90891
1721.4 6.90901
1721.5 6.90911
1721.6 6.90922
1721.7 6.90932
1721.8 6.90942
1721.9 6.90952
1722 6.90962
1722.1 6.90972
1722.2 6.90981
1722.3 6.90991
1722.4 6.91001
1722.5 6.9101
1722.6 6.9102
1722.7 6.9103
1722.8 6.91039
1722.9 6.91048
1723 6.91058
1723.1 6.91067
1723.2 6.91076
1723.3 6.91085
1723.4 6.91094
1723.5 6.91104
1723.6 6.91113
1723.7 6.91121
1723.8 6.9113
1723.9 6.91139
1724 6.91148
1724.1 6.91157
1724.2 6.91165
1724.3 6.91174
1724.4 6.91182
1724.5 6.91191
1724.6 6.91199
1724.7 6.91207
1724.8 6.91216
1724.9 6.91224
1725 6.91232
1725.1 6.9124
1725.2 6.91248
1725.3 6.91256
1725.4 6.91264
1725.5 6.91272
1725.6 6.9128
1725.7 6.91287
1725.8 6.91295
1725.9 6.91303
1726 6.9131
1726.1 6.91318
1726.2 6.91325
1726.3 6.91333
1726.4 6.9134
1726.5 6.91347
1726.6 6.91355
1726.7 6.91362
1726.8 6.91369
1726.9 6.91376
1727 6.91383
1727.1 6.9139
1727.2 6.91397
1727.3 6.91404
1727.4 6.9141
1727.5 6.91417
1727.6 6.91424
1727.7 6.9143
1727.8 6.91437
1727.9 6.91443
1728 6.9145
1728.1 6.91456
1728.2 6.91462
1728.3 6.91469
1728.4 6.91475
1728.5 6.91481
1728.6 6.91487
1728.7 6.91493
1728.8 6.91499
1728.9 6.91505
1729 6.91511
1729.1 6.91517
1729.2 6.91523
1729.3 6.91529
1729.4 6.91535
1729.5 6.9154
1729.6 6.91546
1729.7 6.91552
1729.8 6.91557
1729.9 6.91563
1730 6.91568
1730.1 6.91574
1730.2 6.91579
1730.3 6.91585
1730.4 6.9159
1730.5 6.91596
1730.6 6.91601
1730.7 6.91606
1730.8 6.91612
1730.9 6.91617
1731 6.91622
1731.1 6.91627
1731.2 6.91633
1731.3 6.91638
1731.4 6.91643
1731.5 6.91648
1731.6 6.91653
1731.7 6.91658
1731.8 6.91663
1731.9 6.91669
1732 6.91674
1732.1 6.91679
1732.2 6.91683
1732.3 6.91688
1732.4 6.91693
1732.5 6.91698
1732.6 6.91703
1732.7 6.91708
1732.8 6.91713
1732.9 6.91718
1733 6.91723
1733.1 6.91727
1733.2 6.91732
1733.3 6.91737
1733.4 6.91742
1733.5 6.91746
1733.6 6.91751
1733.7 6.91756
1733.8 6.91761
1733.9 6.91765
1734 6.9177
1734.1 6.91775
1734.2 6.91779
1734.3 6.91784
1734.4 6.91789
1734.5 6.91793
1734.6 6.91798
1734.7 6.91803
1734.8 6.91807
1734.9 6.91812
1735 6.91816
1735.1 6.91821
1735.2 6.91825
1735.3 6.9183
1735.4 6.91834
1735.5 6.91839
1735.6 6.91843
1735.7 6.91848
1735.8 6.91852
1735.9 6.91856
1736 6.91861
1736.1 6.91865
1736.2 6.9187
1736.3 6.91874
1736.4 6.91878
1736.5 6.91883
1736.6 6.91887
1736.7 6.91891
1736.8 6.91896
1736.9 6.919
1737 6.91904
1737.1 6.91908
1737.2 6.91913
1737.3 6.91917
1737.4 6.91921
1737.5 6.91925
1737.6 6.9193
1737.7 6.91934
1737.8 6.91938
1737.9 6.91942
1738 6.91946
1738.1 6.9195
1738.2 6.91954
1738.3 6.91958
1738.4 6.91962
1738.5 6.91966
1738.6 6.9197
1738.7 6.91974
1738.8 6.91978
1738.9 6.91981
1739 6.91985
1739.1 6.91989
1739.2 6.91993
1739.3 6.91996
1739.4 6.92
1739.5 6.92003
1739.6 6.92007
1739.7 6.92011
1739.8 6.92014
1739.9 6.92018
1740 6.92021
1740.1 6.92024
1740.2 6.92028
1740.3 6.92031
1740.4 6.92035
1740.5 6.92038
1740.6 6.92041
1740.7 6.92044
1740.8 6.92048
1740.9 6.92051
1741 6.92054
1741.1 6.92057
1741.2 6.9206
1741.3 6.92064
1741.4 6.92067
1741.5 6.9207
1741.6 6.92073
1741.7 6.92076
1741.8 6.92079
1741.9 6.92082
1742 6.92085
1742.1 6.92088
1742.2 6.92091
1742.3 6.92094
1742.4 6.92096
1742.5 6.92099
1742.6 6.92102
1742.7 6.92105
1742.8 6.92108
1742.9 6.9211
1743 6.92113
1743.1 6.92116
1743.2 6.92118
1743.3 6.92121
1743.4 6.92123
1743.5 6.92126
1743.6 6.92129
1743.7 6.92131
1743.8 6.92134
1743.9 6.92136
1744 6.92139
1744.1 6.92141
1744.2 6.92144
1744.3 6.92147
1744.4 6.92149
1744.5 6.92152
1744.6 6.92154
1744.7 6.92157
1744.8 6.9216
1744.9 6.92162
1745 6.92165
1745.1 6.92168
1745.2 6.9217
1745.3 6.92173
1745.4 6.92176
1745.5 6.92179
1745.6 6.92182
1745.7 6.92184
1745.8 6.92187
1745.9 6.9219
1746 6.92193
1746.1 6.92196
1746.2 6.92199
1746.3 6.92202
1746.4 6.92205
1746.5 6.92208
1746.6 6.92211
1746.7 6.92215
1746.8 6.92218
1746.9 6.92221
1747 6.92224
1747.1 6.92228
1747.2 6.92231
1747.3 6.92235
1747.4 6.92238
1747.5 6.92241
1747.6 6.92245
1747.7 6.92248
1747.8 6.92252
1747.9 6.92255
1748 6.92259
1748.1 6.92262
1748.2 6.92266
1748.3 6.9227
1748.4 6.92273
1748.5 6.92277
1748.6 6.9228
1748.7 6.92284
1748.8 6.92288
1748.9 6.92291
1749 6.92295
1749.1 6.92298
1749.2 6.92302
1749.3 6.92306
1749.4 6.92309
1749.5 6.92313
1749.6 6.92316
1749.7 6.9232
1749.8 6.92323
1749.9 6.92327
1750 6.9233
1750.1 6.92334
1750.2 6.92338
1750.3 6.92341
1750.4 6.92345
1750.5 6.92348
1750.6 6.92352
1750.7 6.92355
1750.8 6.92359
1750.9 6.92362
1751 6.92366
1751.1 6.92369
1751.2 6.92373
1751.3 6.92376
1751.4 6.9238
1751.5 6.92383
1751.6 6.92387
1751.7 6.9239
1751.8 6.92394
1751.9 6.92397
1752 6.92401
1752.1 6.92404
1752.2 6.92408
1752.3 6.92412
1752.4 6.92415
1752.5 6.92419
1752.6 6.92422
1752.7 6.92426
1752.8 6.9243
1752.9 6.92433
1753 6.92437
1753.1 6.92441
1753.2 6.92444
1753.3 6.92448
1753.4 6.92451
1753.5 6.92455
1753.6 6.92459
1753.7 6.92462
1753.8 6.92466
1753.9 6.9247
1754 6.92473
1754.1 6.92477
1754.2 6.92481
1754.3 6.92484
1754.4 6.92488
1754.5 6.92492
1754.6 6.92495
1754.7 6.92499
1754.8 6.92503
1754.9 6.92506
1755 6.9251
1755.1 6.92513
1755.2 6.92517
1755.3 6.92521
1755.4 6.92524
1755.5 6.92528
1755.6 6.92532
1755.7 6.92535
1755.8 6.92539
1755.9 6.92542
1756 6.92546
1756.1 6.92549
1756.2 6.92552
1756.3 6.92556
1756.4 6.92559
1756.5 6.92562
1756.6 6.92566
1756.7 6.92569
1756.8 6.92572
1756.9 6.92575
1757 6.92578
1757.1 6.92581
1757.2 6.92584
1757.3 6.92587
1757.4 6.9259
1757.5 6.92592
1757.6 6.92595
1757.7 6.92598
1757.8 6.926
1757.9 6.92603
1758 6.92605
1758.1 6.92608
1758.2 6.9261
1758.3 6.92613
1758.4 6.92615
1758.5 6.92617
1758.6 6.92619
1758.7 6.92622
1758.8 6.92624
1758.9 6.92626
1759 6.92628
1759.1 6.9263
1759.2 6.92632
1759.3 6.92633
1759.4 6.92635
1759.5 6.92637
1759.6 6.92639
1759.7 6.9264
1759.8 6.92642
1759.9 6.92643
1760 6.92645
1760.1 6.92646
1760.2 6.92647
1760.3 6.92648
1760.4 6.9265
1760.5 6.92651
1760.6 6.92652
1760.7 6.92653
1760.8 6.92654
1760.9 6.92654
1761 6.92655
1761.1 6.92656
1761.2 6.92656
1761.3 6.92657
1761.4 6.92658
1761.5 6.92658
1761.6 6.92658
1761.7 6.92659
1761.8 6.92659
1761.9 6.92659
1762 6.92659
1762.1 6.92659
1762.2 6.92659
1762.3 6.92659
1762.4 6.92659
1762.5 6.92659
1762.6 6.92659
1762.7 6.92658
1762.8 6.92658
1762.9 6.92657
1763 6.92657
1763.1 6.92657
1763.2 6.92656
1763.3 6.92655
1763.4 6.92655
1763.5 6.92654
1763.6 6.92654
1763.7 6.92653
1763.8 6.92652
1763.9 6.92652
1764 6.92651
1764.1 6.9265
1764.2 6.9265
1764.3 6.92649
1764.4 6.92648
1764.5 6.92648
1764.6 6.92647
1764.7 6.92647
1764.8 6.92646
1764.9 6.92646
1765 6.92645
1765.1 6.92645
1765.2 6.92644
1765.3 6.92644
1765.4 6.92644
1765.5 6.92643
1765.6 6.92643
1765.7 6.92643
1765.8 6.92643
1765.9 6.92643
1766 6.92643
1766.1 6.92643
1766.2 6.92643
1766.3 6.92643
1766.4 6.92643
1766.5 6.92644
1766.6 6.92644
1766.7 6.92645
1766.8 6.92645
1766.9 6.92646
1767 6.92647
1767.1 6.92647
1767.2 6.92648
1767.3 6.92649
1767.4 6.9265
1767.5 6.92651
1767.6 6.92652
1767.7 6.92653
1767.8 6.92655
1767.9 6.92656
1768 6.92657
1768.1 6.92659
1768.2 6.9266
1768.3 6.92661
1768.4 6.92663
1768.5 6.92665
1768.6 6.92666
1768.7 6.92668
1768.8 6.9267
1768.9 6.92671
1769 6.92673
1769.1 6.92675
1769.2 6.92677
1769.3 6.92679
1769.4 6.92681
1769.5 6.92683
1769.6 6.92685
1769.7 6.92687
1769.8 6.92689
1769.9 6.92692
1770 6.92694
1770.1 6.92696
1770.2 6.92698
1770.3 6.92701
1770.4 6.92703
1770.5 6.92705
1770.6 6.92708
1770.7 6.9271
1770.8 6.92712
1770.9 6.92715
1771 6.92717
1771.1 6.9272
1771.2 6.92722
1771.3 6.92725
1771.4 6.92727
1771.5 6.9273
1771.6 6.92732
1771.7 6.92735
1771.8 6.92737
1771.9 6.9274
1772 6.92742
1772.1 6.92745
1772.2 6.92747
1772.3 6.9275
1772.4 6.92752
1772.5 6.92755
1772.6 6.92757
1772.7 6.92759
1772.8 6.92762
1772.9 6.92764
1773 6.92766
1773.1 6.92769
1773.2 6.92771
1773.3 6.92773
1773.4 6.92776
1773.5 6.92778
1773.6 6.9278
1773.7 6.92783
1773.8 6.92785
1773.9 6.92787
1774 6.92789
1774.1 6.92792
1774.2 6.92794
1774.3 6.92796
1774.4 6.92798
1774.5 6.928
1774.6 6.92802
1774.7 6.92805
1774.8 6.92807
1774.9 6.92809
1775 6.92811
1775.1 6.92813
1775.2 6.92815
1775.3 6.92817
1775.4 6.92819
1775.5 6.92821
1775.6 6.92823
1775.7 6.92825
1775.8 6.92827
1775.9 6.92829
1776 6.92831
1776.1 6.92833
1776.2 6.92835
1776.3 6.92837
1776.4 6.92838
1776.5 6.9284
1776.6 6.92842
1776.7 6.92844
1776.8 6.92846
1776.9 6.92847
1777 6.92849
1777.1 6.92851
1777.2 6.92852
1777.3 6.92854
1777.4 6.92856
1777.5 6.92857
1777.6 6.92859
1777.7 6.9286
1777.8 6.92862
1777.9 6.92863
1778 6.92865
1778.1 6.92866
1778.2 6.92868
1778.3 6.92869
1778.4 6.9287
1778.5 6.92871
1778.6 6.92873
1778.7 6.92874
1778.8 6.92875
1778.9 6.92876
1779 6.92877
1779.1 6.92878
1779.2 6.92879
1779.3 6.9288
1779.4 6.92881
1779.5 6.92882
1779.6 6.92882
1779.7 6.92883
1779.8 6.92884
1779.9 6.92884
1780 6.92885
1780.1 6.92886
1780.2 6.92886
1780.3 6.92887
1780.4 6.92887
1780.5 6.92887
1780.6 6.92888
1780.7 6.92888
1780.8 6.92888
1780.9 6.92888
1781 6.92888
1781.1 6.92889
1781.2 6.92889
1781.3 6.92889
1781.4 6.92889
1781.5 6.92889
1781.6 6.92889
1781.7 6.92889
1781.8 6.92889
1781.9 6.92888
1782 6.92888
1782.1 6.92888
1782.2 6.92888
1782.3 6.92888
1782.4 6.92888
1782.5 6.92888
1782.6 6.92888
1782.7 6.92887
1782.8 6.92887
1782.9 6.92887
1783 6.92887
1783.1 6.92887
1783.2 6.92887
1783.3 6.92887
1783.4 6.92887
1783.5 6.92887
1783.6 6.92887
1783.7 6.92887
1783.8 6.92887
1783.9 6.92887
1784 6.92887
1784.1 6.92887
1784.2 6.92887
1784.3 6.92888
1784.4 6.92888
1784.5 6.92888
1784.6 6.92888
1784.7 6.92889
1784.8 6.92889
1784.9 6.92889
1785 6.9289
1785.1 6.9289
1785.2 6.92891
1785.3 6.92891
1785.4 6.92892
1785.5 6.92892
1785.6 6.92892
1785.7 6.92893
1785.8 6.92894
1785.9 6.92894
1786 6.92895
1786.1 6.92895
1786.2 6.92896
1786.3 6.92896
1786.4 6.92897
1786.5 6.92898
1786.6 6.92899
1786.7 6.92899
1786.8 6.929
1786.9 6.92901
1787 6.92902
1787.1 6.92902
1787.2 6.92903
1787.3 6.92904
1787.4 6.92905
1787.5 6.92906
1787.6 6.92907
1787.7 6.92908
1787.8 6.92909
1787.9 6.9291
1788 6.92911
1788.1 6.92912
1788.2 6.92913
1788.3 6.92914
1788.4 6.92915
1788.5 6.92916
1788.6 6.92917
1788.7 6.92918
1788.8 6.9292
1788.9 6.92921
1789 6.92922
1789.1 6.92923
1789.2 6.92924
1789.3 6.92925
1789.4 6.92926
1789.5 6.92926
1789.6 6.92927
1789.7 6.92928
1789.8 6.92929
1789.9 6.9293
1790 6.9293
1790.1 6.92931
1790.2 6.92932
1790.3 6.92932
1790.4 6.92933
1790.5 6.92933
1790.6 6.92934
1790.7 6.92934
1790.8 6.92934
1790.9 6.92935
1791 6.92935
1791.1 6.92935
1791.2 6.92935
1791.3 6.92935
1791.4 6.92935
1791.5 6.92935
1791.6 6.92935
1791.7 6.92935
1791.8 6.92934
1791.9 6.92934
1792 6.92934
1792.1 6.92933
1792.2 6.92933
1792.3 6.92932
1792.4 6.92932
1792.5 6.92931
1792.6 6.9293
1792.7 6.9293
1792.8 6.92929
1792.9 6.92928
1793 6.92927
1793.1 6.92926
1793.2 6.92925
1793.3 6.92924
1793.4 6.92923
1793.5 6.92922
1793.6 6.92921
1793.7 6.9292
1793.8 6.92919
1793.9 6.92918
1794 6.92917
1794.1 6.92916
1794.2 6.92915
1794.3 6.92913
1794.4 6.92912
1794.5 6.92911
1794.6 6.9291
1794.7 6.92909
1794.8 6.92908
1794.9 6.92907
1795 6.92906
1795.1 6.92905
1795.2 6.92904
1795.3 6.92902
1795.4 6.92901
1795.5 6.929
1795.6 6.92899
1795.7 6.92898
1795.8 6.92897
1795.9 6.92896
1796 6.92895
1796.1 6.92894
1796.2 6.92893
1796.3 6.92892
1796.4 6.92891
1796.5 6.92891
1796.6 6.9289
1796.7 6.92889
1796.8 6.92888
1796.9 6.92887
1797 6.92887
1797.1 6.92886
1797.2 6.92885
1797.3 6.92885
1797.4 6.92884
1797.5 6.92883
1797.6 6.92883
1797.7 6.92882
1797.8 6.92882
1797.9 6.92881
1798 6.92881
1798.1 6.9288
1798.2 6.9288
1798.3 6.92879
1798.4 6.92879
1798.5 6.92879
1798.6 6.92878
1798.7 6.92878
1798.8 6.92878
1798.9 6.92877
1799 6.92877
1799.1 6.92877
1799.2 6.92877
1799.3 6.92877
1799.4 6.92877
1799.5 6.92877
1799.6 6.92877
1799.7 6.92877
1799.8 6.92877
1799.9 6.92877
1800 6.92877
1800.1 6.92877
1800.2 6.92878
1800.3 6.92878
1800.4 6.92878
1800.5 6.92878
1800.6 6.92879
1800.7 6.92879
1800.8 6.9288
1800.9 6.9288
1801 6.92881
1801.1 6.92881
1801.2 6.92882
1801.3 6.92882
1801.4 6.92883
1801.5 6.92883
1801.6 6.92884
1801.7 6.92885
1801.8 6.92885
1801.9 6.92886
1802 6.92887
1802.1 6.92887
1802.2 6.92888
1802.3 6.92889
1802.4 6.92889
1802.5 6.9289
1802.6 6.92891
1802.7 6.92891
1802.8 6.92892
1802.9 6.92892
1803 6.92893
1803.1 6.92894
1803.2 6.92894
1803.3 6.92895
1803.4 6.92896
1803.5 6.92896
1803.6 6.92897
1803.7 6.92898
1803.8 6.92899
1803.9 6.92899
1804 6.929
1804.1 6.92901
1804.2 6.92902
1804.3 6.92902
1804.4 6.92903
1804.5 6.92904
1804.6 6.92905
1804.7 6.92906
1804.8 6.92907
1804.9 6.92908
1805 6.92909
1805.1 6.9291
1805.2 6.92911
1805.3 6.92912
1805.4 6.92913
1805.5 6.92915
1805.6 6.92916
1805.7 6.92917
1805.8 6.92918
1805.9 6.92919
1806 6.92921
1806.1 6.92922
1806.2 6.92923
1806.3 6.92925
1806.4 6.92926
1806.5 6.92928
1806.6 6.92929
1806.7 6.92931
1806.8 6.92932
1806.9 6.92934
1807 6.92935
1807.1 6.92937
1807.2 6.92938
1807.3 6.9294
1807.4 6.92942
1807.5 6.92943
1807.6 6.92945
1807.7 6.92947
1807.8 6.92949
1807.9 6.9295
1808 6.92952
1808.1 6.92954
1808.2 6.92956
1808.3 6.92958
1808.4 6.9296
1808.5 6.92962
1808.6 6.92964
1808.7 6.92966
1808.8 6.92967
1808.9 6.92969
1809 6.92971
1809.1 6.92973
1809.2 6.92975
1809.3 6.92977
1809.4 6.92979
1809.5 6.92981
1809.6 6.92983
1809.7 6.92985
1809.8 6.92986
1809.9 6.92988
1810 6.9299
1810.1 6.92992
1810.2 6.92993
1810.3 6.92995
1810.4 6.92997
1810.5 6.92998
1810.6 6.93
1810.7 6.93001
1810.8 6.93003
1810.9 6.93004
1811 6.93005
1811.1 6.93007
1811.2 6.93008
1811.3 6.93009
1811.4 6.93011
1811.5 6.93012
1811.6 6.93013
1811.7 6.93014
1811.8 6.93015
1811.9 6.93017
1812 6.93018
1812.1 6.93019
1812.2 6.9302
1812.3 6.93021
1812.4 6.93022
1812.5 6.93023
1812.6 6.93024
1812.7 6.93025
1812.8 6.93026
1812.9 6.93027
1813 6.93028
1813.1 6.93029
1813.2 6.9303
1813.3 6.93031
1813.4 6.93032
1813.5 6.93033
1813.6 6.93034
1813.7 6.93035
1813.8 6.93036
1813.9 6.93037
1814 6.93038
1814.1 6.93039
1814.2 6.9304
1814.3 6.93041
1814.4 6.93042
1814.5 6.93043
1814.6 6.93044
1814.7 6.93045
1814.8 6.93046
1814.9 6.93047
1815 6.93048
1815.1 6.93049
1815.2 6.9305
1815.3 6.93051
1815.4 6.93053
1815.5 6.93054
1815.6 6.93055
1815.7 6.93056
1815.8 6.93057
1815.9 6.93058
1816 6.93059
1816.1 6.9306
1816.2 6.93062
1816.3 6.93063
1816.4 6.93064
1816.5 6.93065
1816.6 6.93066
1816.7 6.93068
1816.8 6.93069
1816.9 6.9307
1817 6.93071
1817.1 6.93073
1817.2 6.93074
1817.3 6.93075
1817.4 6.93077
1817.5 6.93078
1817.6 6.93079
1817.7 6.9308
1817.8 6.93082
1817.9 6.93083
1818 6.93084
1818.1 6.93085
1818.2 6.93087
1818.3 6.93088
1818.4 6.93089
1818.5 6.9309
1818.6 6.93091
1818.7 6.93092
1818.8 6.93093
1818.9 6.93094
1819 6.93095
1819.1 6.93096
1819.2 6.93097
1819.3 6.93098
1819.4 6.93098
1819.5 6.93099
1819.6 6.931
1819.7 6.93101
1819.8 6.93101
1819.9 6.93102
1820 6.93102
1820.1 6.93103
1820.2 6.93103
1820.3 6.93104
1820.4 6.93104
1820.5 6.93104
1820.6 6.93104
1820.7 6.93105
1820.8 6.93105
1820.9 6.93105
1821 6.93105
1821.1 6.93105
1821.2 6.93105
1821.3 6.93105
1821.4 6.93105
1821.5 6.93105
1821.6 6.93105
1821.7 6.93105
1821.8 6.93105
1821.9 6.93105
1822 6.93104
1822.1 6.93104
1822.2 6.93104
1822.3 6.93103
1822.4 6.93103
1822.5 6.93102
1822.6 6.93102
1822.7 6.93102
1822.8 6.93101
1822.9 6.931
1823 6.931
1823.1 6.93099
1823.2 6.93099
1823.3 6.93098
1823.4 6.93097
1823.5 6.93097
1823.6 6.93096
1823.7 6.93095
1823.8 6.93094
1823.9 6.93094
1824 6.93093
1824.1 6.93092
1824.2 6.93091
1824.3 6.9309
1824.4 6.93089
1824.5 6.93089
1824.6 6.93088
1824.7 6.93087
1824.8 6.93086
1824.9 6.93085
1825 6.93084
1825.1 6.93083
1825.2 6.93082
1825.3 6.93081
1825.4 6.9308
1825.5 6.93079
1825.6 6.93078
1825.7 6.93078
1825.8 6.93077
1825.9 6.93076
1826 6.93075
1826.1 6.93074
1826.2 6.93073
1826.3 6.93073
1826.4 6.93072
1826.5 6.93071
1826.6 6.93071
1826.7 6.9307
1826.8 6.93069
1826.9 6.93069
1827 6.93068
1827.1 6.93068
1827.2 6.93067
1827.3 6.93067
1827.4 6.93066
1827.5 6.93066
1827.6 6.93066
1827.7 6.93065
1827.8 6.93065
1827.9 6.93065
1828 6.93065
1828.1 6.93064
1828.2 6.93064
1828.3 6.93064
1828.4 6.93064
1828.5 6.93064
1828.6 6.93064
1828.7 6.93064
1828.8 6.93064
1828.9 6.93064
1829 6.93064
1829.1 6.93064
1829.2 6.93064
1829.3 6.93064
1829.4 6.93064
1829.5 6.93065
1829.6 6.93065
1829.7 6.93065
1829.8 6.93066
1829.9 6.93066
1830 6.93066
1830.1 6.93067
1830.2 6.93067
1830.3 6.93068
1830.4 6.93068
1830.5 6.93069
1830.6 6.93069
1830.7 6.9307
1830.8 6.93071
1830.9 6.93071
1831 6.93072
1831.1 6.93073
1831.2 6.93073
1831.3 6.93074
1831.4 6.93075
1831.5 6.93075
1831.6 6.93076
1831.7 6.93077
1831.8 6.93077
1831.9 6.93078
1832 6.93079
1832.1 6.93079
1832.2 6.9308
1832.3 6.93081
1832.4 6.93082
1832.5 6.93082
1832.6 6.93083
1832.7 6.93084
1832.8 6.93084
1832.9 6.93085
1833 6.93086
1833.1 6.93086
1833.2 6.93087
1833.3 6.93088
1833.4 6.93088
1833.5 6.93089
1833.6 6.9309
1833.7 6.93091
1833.8 6.93091
1833.9 6.93092
1834 6.93093
1834.1 6.93094
1834.2 6.93095
1834.3 6.93096
1834.4 6.93097
1834.5 6.93098
1834.6 6.93099
1834.7 6.931
1834.8 6.93101
1834.9 6.93102
1835 6.93103
1835.1 6.93104
1835.2 6.93105
1835.3 6.93106
1835.4 6.93107
1835.5 6.93108
1835.6 6.93109
1835.7 6.9311
1835.8 6.93111
1835.9 6.93112
1836 6.93113
1836.1 6.93114
1836.2 6.93115
1836.3 6.93116
1836.4 6.93117
1836.5 6.93119
1836.6 6.9312
1836.7 6.93121
1836.8 6.93122
1836.9 6.93123
1837 6.93124
1837.1 6.93125
1837.2 6.93126
1837.3 6.93127
1837.4 6.93128
1837.5 6.93129
1837.6 6.9313
1837.7 6.93131
1837.8 6.93131
1837.9 6.93132
1838 6.93133
1838.1 6.93134
1838.2 6.93135
1838.3 6.93136
1838.4 6.93137
1838.5 6.93138
1838.6 6.93139
1838.7 6.93139
1838.8 6.9314
1838.9 6.93141
1839 6.93141
1839.1 6.93142
1839.2 6.93143
1839.3 6.93143
1839.4 6.93144
1839.5 6.93144
1839.6 6.93145
1839.7 6.93145
1839.8 6.93145
1839.9 6.93146
1840 6.93146
1840.1 6.93146
1840.2 6.93146
1840.3 6.93146
1840.4 6.93146
1840.5 6.93146
1840.6 6.93146
1840.7 6.93146
1840.8 6.93145
1840.9 6.93145
1841 6.93145
1841.1 6.93144
1841.2 6.93144
1841.3 6.93143
1841.4 6.93143
1841.5 6.93142
1841.6 6.93141
1841.7 6.93141
1841.8 6.9314
1841.9 6.93139
1842 6.93138
1842.1 6.93137
1842.2 6.93136
1842.3 6.93135
1842.4 6.93134
1842.5 6.93133
1842.6 6.93132
1842.7 6.93131
1842.8 6.9313
1842.9 6.93129
1843 6.93128
1843.1 6.93127
1843.2 6.93126
1843.3 6.93125
1843.4 6.93124
1843.5 6.93123
1843.6 6.93122
1843.7 6.9312
1843.8 6.93119
1843.9 6.93118
1844 6.93117
1844.1 6.93116
1844.2 6.93115
1844.3 6.93114
1844.4 6.93113
1844.5 6.93112
1844.6 6.93111
1844.7 6.93109
1844.8 6.93108
1844.9 6.93107
1845 6.93106
1845.1 6.93105
1845.2 6.93104
1845.3 6.93103
1845.4 6.93102
1845.5 6.93101
1845.6 6.931
1845.7 6.93099
1845.8 6.93098
1845.9 6.93097
1846 6.93096
1846.1 6.93095
1846.2 6.93094
1846.3 6.93094
1846.4 6.93093
1846.5 6.93092
1846.6 6.93091
1846.7 6.9309
1846.8 6.9309
1846.9 6.93089
1847 6.93088
1847.1 6.93088
1847.2 6.93087
1847.3 6.93087
1847.4 6.93086
1847.5 6.93086
1847.6 6.93085
1847.7 6.93085
1847.8 6.93084
1847.9 6.93084
1848 6.93083
1848.1 6.93083
1848.2 6.93083
1848.3 6.93082
1848.4 6.93082
1848.5 6.93082
1848.6 6.93082
1848.7 6.93082
1848.8 6.93081
1848.9 6.93081
1849 6.93081
1849.1 6.93081
1849.2 6.93081
1849.3 6.93081
1849.4 6.93081
1849.5 6.93082
1849.6 6.93082
1849.7 6.93082
1849.8 6.93082
1849.9 6.93083
1850 6.93083
1850.1 6.93083
1850.2 6.93084
1850.3 6.93084
1850.4 6.93085
1850.5 6.93086
1850.6 6.93086
1850.7 6.93087
1850.8 6.93088
1850.9 6.93089
1851 6.9309
1851.1 6.93091
1851.2 6.93092
1851.3 6.93093
1851.4 6.93094
1851.5 6.93095
1851.6 6.93097
1851.7 6.93098
1851.8 6.93099
1851.9 6.93101
1852 6.93102
1852.1 6.93104
1852.2 6.93105
1852.3 6.93107
1852.4 6.93109
1852.5 6.9311
1852.6 6.93112
1852.7 6.93114
1852.8 6.93115
1852.9 6.93117
1853 6.93119
1853.1 6.93121
1853.2 6.93123
1853.3 6.93125
1853.4 6.93126
1853.5 6.93128
1853.6 6.9313
1853.7 6.93132
1853.8 6.93134
1853.9 6.93136
1854 6.93138
1854.1 6.9314
1854.2 6.93142
1854.3 6.93144
1854.4 6.93146
1854.5 6.93148
1854.6 6.9315
1854.7 6.93152
1854.8 6.93154
1854.9 6.93156
1855 6.93158
1855.1 6.9316
1855.2 6.93162
1855.3 6.93164
1855.4 6.93166
1855.5 6.93168
1855.6 6.9317
1855.7 6.93172
1855.8 6.93174
1855.9 6.93176
1856 6.93178
1856.1 6.9318
1856.2 6.93182
1856.3 6.93184
1856.4 6.93186
1856.5 6.93188
1856.6 6.9319
1856.7 6.93192
1856.8 6.93194
1856.9 6.93195
1857 6.93197
1857.1 6.93199
1857.2 6.93201
1857.3 6.93202
1857.4 6.93204
1857.5 6.93205
1857.6 6.93207
1857.7 6.93208
1857.8 6.9321
1857.9 6.93211
1858 6.93212
1858.1 6.93213
1858.2 6.93214
1858.3 6.93215
1858.4 6.93216
1858.5 6.93217
1858.6 6.93218
1858.7 6.93219
1858.8 6.9322
1858.9 6.9322
1859 6.93221
1859.1 6.93222
1859.2 6.93222
1859.3 6.93223
1859.4 6.93223
1859.5 6.93224
1859.6 6.93224
1859.7 6.93224
1859.8 6.93224
1859.9 6.93224
1860 6.93225
1860.1 6.93225
1860.2 6.93225
1860.3 6.93225
1860.4 6.93224
1860.5 6.93224
1860.6 6.93224
1860.7 6.93224
1860.8 6.93223
1860.9 6.93223
1861 6.93223
1861.1 6.93222
1861.2 6.93222
1861.3 6.93221
1861.4 6.93221
1861.5 6.9322
1861.6 6.93219
1861.7 6.93219
1861.8 6.93218
1861.9 6.93217
1862 6.93216
1862.1 6.93215
1862.2 6.93214
1862.3 6.93214
1862.4 6.93213
1862.5 6.93212
1862.6 6.93211
1862.7 6.93209
1862.8 6.93208
1862.9 6.93207
1863 6.93206
1863.1 6.93205
1863.2 6.93204
1863.3 6.93202
1863.4 6.93201
1863.5 6.932
1863.6 6.93198
1863.7 6.93197
1863.8 6.93196
1863.9 6.93194
1864 6.93193
1864.1 6.93192
1864.2 6.9319
1864.3 6.93189
1864.4 6.93187
1864.5 6.93186
1864.6 6.93185
1864.7 6.93183
1864.8 6.93182
1864.9 6.9318
1865 6.93179
1865.1 6.93177
1865.2 6.93176
1865.3 6.93174
1865.4 6.93173
1865.5 6.93171
1865.6 6.9317
1865.7 6.93169
1865.8 6.93167
1865.9 6.93166
1866 6.93164
1866.1 6.93163
1866.2 6.93162
1866.3 6.9316
1866.4 6.93159
1866.5 6.93158
1866.6 6.93156
1866.7 6.93155
1866.8 6.93154
1866.9 6.93153
1867 6.93151
1867.1 6.9315
1867.2 6.93149
1867.3 6.93148
1867.4 6.93147
1867.5 6.93146
1867.6 6.93145
1867.7 6.93144
1867.8 6.93144
1867.9 6.93143
1868 6.93142
1868.1 6.93141
1868.2 6.93141
1868.3 6.9314
1868.4 6.93139
1868.5 6.93139
1868.6 6.93138
1868.7 6.93138
1868.8 6.93138
1868.9 6.93137
1869 6.93137
1869.1 6.93137
1869.2 6.93137
1869.3 6.93136
1869.4 6.93136
1869.5 6.93136
1869.6 6.93136
1869.7 6.93136
1869.8 6.93137
1869.9 6.93137
1870 6.93137
1870.1 6.93137
1870.2 6.93137
1870.3 6.93138
1870.4 6.93138
1870.5 6.93139
1870.6 6.93139
1870.7 6.9314
1870.8 6.9314
1870.9 6.93141
1871 6.93141
1871.1 6.93142
1871.2 6.93143
1871.3 6.93143
1871.4 6.93144
1871.5 6.93145
1871.6 6.93146
1871.7 6.93147
1871.8 6.93148
1871.9 6.93149
1872 6.9315
1872.1 6.93151
1872.2 6.93152
1872.3 6.93153
1872.4 6.93155
1872.5 6.93156
1872.6 6.93157
1872.7 6.93159
1872.8 6.9316
1872.9 6.93162
1873 6.93163
1873.1 6.93165
1873.2 6.93166
1873.3 6.93168
1873.4 6.9317
1873.5 6.93172
1873.6 6.93174
1873.7 6.93175
1873.8 6.93177
1873.9 6.93179
1874 6.93181
1874.1 6.93183
1874.2 6.93185
1874.3 6.93187
1874.4 6.93189
1874.5 6.93191
1874.6 6.93194
1874.7 6.93196
1874.8 6.93198
1874.9 6.932
1875 6.93202
1875.1 6.93204
1875.2 6.93206
1875.3 6.93208
1875.4 6.9321
1875.5 6.93212
1875.6 6.93214
1875.7 6.93216
1875.8 6.93218
1875.9 6.9322
1876 6.93222
1876.1 6.93224
1876.2 6.93226
1876.3 6.93228
1876.4 6.9323
1876.5 6.93231
1876.6 6.93233
1876.7 6.93235
1876.8 6.93237
1876.9 6.93239
1877 6.9324
1877.1 6.93242
1877.2 6.93244
1877.3 6.93246
1877.4 6.93247
1877.5 6.93249
1877.6 6.93251
1877.7 6.93252
1877.8 6.93254
1877.9 6.93256
1878 6.93257
1878.1 6.93259
1878.2 6.9326
1878.3 6.93262
1878.4 6.93263
1878.5 6.93265
1878.6 6.93266
1878.7 6.93268
1878.8 6.93269
1878.9 6.93271
1879 6.93272
1879.1 6.93274
1879.2 6.93275
1879.3 6.93277
1879.4 6.93278
1879.5 6.93279
1879.6 6.93281
1879.7 6.93282
1879.8 6.93283
1879.9 6.93285
1880 6.93286
1880.1 6.93287
1880.2 6.93288
1880.3 6.9329
1880.4 6.93291
1880.5 6.93292
1880.6 6.93293
1880.7 6.93294
1880.8 6.93295
1880.9 6.93296
1881 6.93297
1881.1 6.93298
1881.2 6.93299
1881.3 6.933
1881.4 6.93301
1881.5 6.93302
1881.6 6.93303
1881.7 6.93304
1881.8 6.93304
1881.9 6.93305
1882 6.93306
1882.1 6.93307
1882.2 6.93307
1882.3 6.93308
1882.4 6.93309
1882.5 6.93309
1882.6 6.9331
1882.7 6.9331
1882.8 6.93311
1882.9 6.93311
1883 6.93311
1883.1 6.93312
1883.2 6.93312
1883.3 6.93312
1883.4 6.93313
1883.5 6.93313
1883.6 6.93313
1883.7 6.93313
1883.8 6.93313
1883.9 6.93313
1884 6.93313
1884.1 6.93313
1884.2 6.93313
1884.3 6.93313
1884.4 6.93313
1884.5 6.93312
1884.6 6.93312
1884.7 6.93312
1884.8 6.93312
1884.9 6.93311
1885 6.93311
1885.1 6.9331
1885.2 6.9331
1885.3 6.9331
1885.4 6.93309
1885.5 6.93309
1885.6 6.93308
1885.7 6.93308
1885.8 6.93307
1885.9 6.93306
1886 6.93306
1886.1 6.93305
1886.2 6.93304
1886.3 6.93303
1886.4 6.93302
1886.5 6.93302
1886.6 6.93301
1886.7 6.933
1886.8 6.93299
1886.9 6.93297
1887 6.93296
1887.1 6.93295
1887.2 6.93294
1887.3 6.93293
1887.4 6.93291
1887.5 6.9329
1887.6 6.93289
1887.7 6.93287
1887.8 6.93286
1887.9 6.93284
1888 6.93283
1888.1 6.93281
1888.2 6.93279
1888.3 6.93278
1888.4 6.93276
1888.5 6.93274
1888.6 6.93273
1888.7 6.93271
1888.8 6.9327
1888.9 6.93268
1889 6.93266
1889.1 6.93265
1889.2 6.93263
1889.3 6.93261
1889.4 6.9326
1889.5 6.93258
1889.6 6.93256
1889.7 6.93255
1889.8 6.93253
1889.9 6.93251
1890 6.9325
1890.1 6.93248
1890.2 6.93246
1890.3 6.93245
1890.4 6.93243
1890.5 6.93242
1890.6 6.9324
1890.7 6.93239
1890.8 6.93237
1890.9 6.93236
1891 6.93235
1891.1 6.93233
1891.2 6.93232
1891.3 6.93231
1891.4 6.93229
1891.5 6.93228
1891.6 6.93227
1891.7 6.93226
1891.8 6.93225
1891.9 6.93224
1892 6.93223
1892.1 6.93222
1892.2 6.93221
1892.3 6.9322
1892.4 6.93219
1892.5 6.93218
1892.6 6.93217
1892.7 6.93216
1892.8 6.93216
1892.9 6.93215
1893 6.93214
1893.1 6.93213
1893.2 6.93212
1893.3 6.93212
1893.4 6.93211
1893.5 6.9321
1893.6 6.9321
1893.7 6.93209
1893.8 6.93208
1893.9 6.93208
1894 6.93207
1894.1 6.93206
1894.2 6.93206
1894.3 6.93205
1894.4 6.93205
1894.5 6.93204
1894.6 6.93203
1894.7 6.93203
1894.8 6.93202
1894.9 6.93202
1895 6.93201
1895.1 6.93201
1895.2 6.932
1895.3 6.932
1895.4 6.93199
1895.5 6.93199
1895.6 6.93198
1895.7 6.93198
1895.8 6.93197
1895.9 6.93196
1896 6.93196
1896.1 6.93195
1896.2 6.93195
1896.3 6.93194
1896.4 6.93194
1896.5 6.93193
1896.6 6.93193
1896.7 6.93192
1896.8 6.93191
1896.9 6.93191
1897 6.9319
1897.1 6.9319
1897.2 6.93189
1897.3 6.93189
1897.4 6.93188
1897.5 6.93187
1897.6 6.93187
1897.7 6.93186
1897.8 6.93186
1897.9 6.93185
1898 6.93185
1898.1 6.93184
1898.2 6.93184
1898.3 6.93183
1898.4 6.93183
1898.5 6.93182
1898.6 6.93182
1898.7 6.93181
1898.8 6.93181
1898.9 6.93181
1899 6.9318
1899.1 6.9318
1899.2 6.9318
1899.3 6.93179
1899.4 6.93179
1899.5 6.93179
1899.6 6.93179
1899.7 6.93179
1899.8 6.93178
1899.9 6.93178
1900 6.93178
1900.1 6.93178
1900.2 6.93178
1900.3 6.93178
1900.4 6.93178
1900.5 6.93178
1900.6 6.93178
1900.7 6.93178
1900.8 6.93178
1900.9 6.93178
1901 6.93178
1901.1 6.93178
1901.2 6.93177
1901.3 6.93177
1901.4 6.93177
1901.5 6.93177
1901.6 6.93177
1901.7 6.93177
1901.8 6.93177
1901.9 6.93177
1902 6.93177
1902.1 6.93177
1902.2 6.93177
1902.3 6.93177
1902.4 6.93177
1902.5 6.93177
1902.6 6.93177
1902.7 6.93177
1902.8 6.93177
1902.9 6.93177
1903 6.93176
1903.1 6.93176
1903.2 6.93176
1903.3 6.93176
1903.4 6.93176
1903.5 6.93176
1903.6 6.93176
1903.7 6.93176
1903.8 6.93176
1903.9 6.93176
1904 6.93176
1904.1 6.93176
1904.2 6.93176
1904.3 6.93176
1904.4 6.93176
1904.5 6.93176
1904.6 6.93176
1904.7 6.93176
1904.8 6.93176
1904.9 6.93176
1905 6.93176
1905.1 6.93176
1905.2 6.93176
1905.3 6.93176
1905.4 6.93176
1905.5 6.93175
1905.6 6.93175
1905.7 6.93175
1905.8 6.93175
1905.9 6.93175
1906 6.93175
1906.1 6.93175
1906.2 6.93175
1906.3 6.93175
1906.4 6.93175
1906.5 6.93175
1906.6 6.93175
1906.7 6.93176
1906.8 6.93176
1906.9 6.93176
1907 6.93176
1907.1 6.93176
1907.2 6.93176
1907.3 6.93176
1907.4 6.93177
1907.5 6.93177
1907.6 6.93177
1907.7 6.93177
1907.8 6.93178
1907.9 6.93178
1908 6.93178
1908.1 6.93179
1908.2 6.93179
1908.3 6.9318
1908.4 6.9318
1908.5 6.93181
1908.6 6.93181
1908.7 6.93182
1908.8 6.93182
1908.9 6.93183
1909 6.93183
1909.1 6.93184
1909.2 6.93184
1909.3 6.93185
1909.4 6.93185
1909.5 6.93186
1909.6 6.93187
1909.7 6.93187
1909.8 6.93188
1909.9 6.93189
1910 6.9319
1910.1 6.9319
1910.2 6.93191
1910.3 6.93192
1910.4 6.93192
1910.5 6.93193
1910.6 6.93194
1910.7 6.93195
1910.8 6.93195
1910.9 6.93196
1911 6.93197
1911.1 6.93198
1911.2 6.93198
1911.3 6.93199
1911.4 6.932
1911.5 6.93201
1911.6 6.93202
1911.7 6.93203
1911.8 6.93204
1911.9 6.93204
1912 6.93205
1912.1 6.93206
1912.2 6.93207
1912.3 6.93208
1912.4 6.93209
1912.5 6.9321
1912.6 6.93211
1912.7 6.93213
1912.8 6.93214
1912.9 6.93215
1913 6.93216
1913.1 6.93217
1913.2 6.93218
1913.3 6.9322
1913.4 6.93221
1913.5 6.93222
1913.6 6.93223
1913.7 6.93225
1913.8 6.93226
1913.9 6.93227
1914 6.93229
1914.1 6.9323
1914.2 6.93232
1914.3 6.93233
1914.4 6.93235
1914.5 6.93236
1914.6 6.93238
1914.7 6.93239
1914.8 6.93241
1914.9 6.93243
1915 6.93244
1915.1 6.93246
1915.2 6.93247
1915.3 6.93249
1915.4 6.93251
1915.5 6.93253
1915.6 6.93254
1915.7 6.93256
1915.8 6.93258
1915.9 6.93259
1916 6.93261
1916.1 6.93263
1916.2 6.93265
1916.3 6.93266
1916.4 6.93268
1916.5 6.93269
1916.6 6.93271
1916.7 6.93273
1916.8 6.93274
1916.9 6.93276
1917 6.93277
1917.1 6.93279
1917.2 6.9328
1917.3 6.93282
1917.4 6.93283
1917.5 6.93284
1917.6 6.93286
1917.7 6.93287
1917.8 6.93288
1917.9 6.93289
1918 6.93291
1918.1 6.93292
1918.2 6.93293
1918.3 6.93294
1918.4 6.93295
1918.5 6.93297
1918.6 6.93298
1918.7 6.93299
1918.8 6.933
1918.9 6.93301
1919 6.93302
1919.1 6.93303
1919.2 6.93304
1919.3 6.93305
1919.4 6.93305
1919.5 6.93306
1919.6 6.93307
1919.7 6.93308
1919.8 6.93309
1919.9 6.93309
1920 6.9331
1920.1 6.93311
1920.2 6.93311
1920.3 6.93312
1920.4 6.93312
1920.5 6.93313
1920.6 6.93313
1920.7 6.93313
1920.8 6.93314
1920.9 6.93314
1921 6.93314
1921.1 6.93314
1921.2 6.93314
1921.3 6.93314
1921.4 6.93314
1921.5 6.93315
1921.6 6.93314
1921.7 6.93314
1921.8 6.93314
1921.9 6.93314
1922 6.93314
1922.1 6.93314
1922.2 6.93314
1922.3 6.93313
1922.4 6.93313
1922.5 6.93313
1922.6 6.93312
1922.7 6.93312
1922.8 6.93312
1922.9 6.93311
1923 6.93311
1923.1 6.9331
1923.2 6.9331
1923.3 6.93309
1923.4 6.93309
1923.5 6.93308
1923.6 6.93308
1923.7 6.93307
1923.8 6.93306
1923.9 6.93306
1924 6.93305
1924.1 6.93305
1924.2 6.93304
1924.3 6.93304
1924.4 6.93303
1924.5 6.93302
1924.6 6.93302
1924.7 6.93301
1924.8 6.93301
1924.9 6.933
1925 6.93299
1925.1 6.93299
1925.2 6.93298
1925.3 6.93298
1925.4 6.93297
1925.5 6.93296
1925.6 6.93296
1925.7 6.93295
1925.8 6.93295
1925.9 6.93294
1926 6.93293
1926.1 6.93293
1926.2 6.93292
1926.3 6.93292
1926.4 6.93291
1926.5 6.93291
1926.6 6.9329
1926.7 6.9329
1926.8 6.93289
1926.9 6.93289
1927 6.93288
1927.1 6.93288
1927.2 6.93287
1927.3 6.93287
1927.4 6.93286
1927.5 6.93286
1927.6 6.93285
1927.7 6.93285
1927.8 6.93285
1927.9 6.93284
1928 6.93284
1928.1 6.93283
1928.2 6.93283
1928.3 6.93283
1928.4 6.93282
1928.5 6.93282
1928.6 6.93281
1928.7 6.93281
1928.8 6.93281
1928.9 6.9328
1929 6.9328
1929.1 6.93279
1929.2 6.93279
1929.3 6.93279
1929.4 6.93278
1929.5 6.93278
1929.6 6.93277
1929.7 6.93277
1929.8 6.93277
1929.9 6.93276
1930 6.93276
1930.1 6.93275
1930.2 6.93274
1930.3 6.93274
1930.4 6.93273
1930.5 6.93273
1930.6 6.93272
1930.7 6.93271
1930.8 6.93271
1930.9 6.9327
1931 6.93269
1931.1 6.93268
1931.2 6.93267
1931.3 6.93266
1931.4 6.93265
1931.5 6.93264
1931.6 6.93263
1931.7 6.93262
1931.8 6.93261
1931.9 6.9326
1932 6.93258
1932.1 6.93257
1932.2 6.93256
1932.3 6.93255
1932.4 6.93254
1932.5 6.93252
1932.6 6.93251
1932.7 6.9325
1932.8 6.93249
1932.9 6.93247
1933 6.93246
1933.1 6.93245
1933.2 6.93244
1933.3 6.93242
1933.4 6.93241
1933.5 6.9324
1933.6 6.93239
1933.7 6.93238
1933.8 6.93237
1933.9 6.93236
1934 6.93234
1934.1 6.93234
1934.2 6.93233
1934.3 6.93232
1934.4 6.93231
1934.5 6.9323
1934.6 6.93229
1934.7 6.93229
1934.8 6.93228
1934.9 6.93227
1935 6.93227
1935.1 6.93226
1935.2 6.93226
1935.3 6.93226
1935.4 6.93225
1935.5 6.93225
1935.6 6.93225
1935.7 6.93225
1935.8 6.93225
1935.9 6.93225
1936 6.93225
1936.1 6.93226
1936.2 6.93226
1936.3 6.93226
1936.4 6.93227
1936.5 6.93227
1936.6 6.93228
1936.7 6.93228
1936.8 6.93229
1936.9 6.93229
1937 6.9323
1937.1 6.93231
1937.2 6.93231
1937.3 6.93232
1937.4 6.93233
1937.5 6.93234
1937.6 6.93235
1937.7 6.93235
1937.8 6.93236
1937.9 6.93237
1938 6.93238
1938.1 6.93239
1938.2 6.9324
1938.3 6.93241
1938.4 6.93242
1938.5 6.93243
1938.6 6.93244
1938.7 6.93245
1938.8 6.93246
1938.9 6.93247
1939 6.93248
1939.1 6.93249
1939.2 6.9325
1939.3 6.93251
1939.4 6.93252
1939.5 6.93253
1939.6 6.93254
1939.7 6.93255
1939.8 6.93256
1939.9 6.93256
1940 6.93257
1940.1 6.93258
1940.2 6.93259
1940.3 6.9326
1940.4 6.93261
1940.5 6.93262
1940.6 6.93262
1940.7 6.93263
1940.8 6.93264
1940.9 6.93265
1941 6.93265
1941.1 6.93266
1941.2 6.93267
1941.3 6.93267
1941.4 6.93268
1941.5 6.93268
1941.6 6.93269
1941.7 6.93269
1941.8 6.9327
1941.9 6.9327
1942 6.93271
1942.1 6.93271
1942.2 6.93271
1942.3 6.93272
1942.4 6.93272
1942.5 6.93272
1942.6 6.93273
1942.7 6.93273
1942.8 6.93274
1942.9 6.93274
1943 6.93274
1943.1 6.93275
1943.2 6.93275
1943.3 6.93276
1943.4 6.93276
1943.5 6.93277
1943.6 6.93278
1943.7 6.93278
1943.8 6.93279
1943.9 6.9328
1944 6.9328
1944.1 6.93281
1944.2 6.93282
1944.3 6.93283
1944.4 6.93284
1944.5 6.93285
1944.6 6.93286
1944.7 6.93287
1944.8 6.93288
1944.9 6.93289
1945 6.9329
1945.1 6.93291
1945.2 6.93293
1945.3 6.93294
1945.4 6.93295
1945.5 6.93297
1945.6 6.93298
1945.7 6.93299
1945.8 6.93301
1945.9 6.93302
1946 6.93304
1946.1 6.93306
1946.2 6.93307
1946.3 6.93309
1946.4 6.93311
1946.5 6.93312
1946.6 6.93314
1946.7 6.93316
1946.8 6.93318
1946.9 6.9332
1947 6.93322
1947.1 6.93324
1947.2 6.93326
1947.3 6.93327
1947.4 6.93329
1947.5 6.93331
1947.6 6.93333
1947.7 6.93335
1947.8 6.93337
1947.9 6.93339
1948 6.93341
1948.1 6.93343
1948.2 6.93345
1948.3 6.93347
1948.4 6.93349
1948.5 6.93351
1948.6 6.93353
1948.7 6.93355
1948.8 6.93357
1948.9 6.93359
1949 6.9336
1949.1 6.93362
1949.2 6.93364
1949.3 6.93366
1949.4 6.93367
1949.5 6.93369
1949.6 6.9337
1949.7 6.93372
1949.8 6.93373
1949.9 6.93375
1950 6.93376
1950.1 6.93377
1950.2 6.93378
1950.3 6.9338
1950.4 6.93381
1950.5 6.93382
1950.6 6.93383
1950.7 6.93384
1950.8 6.93384
1950.9 6.93385
1951 6.93386
1951.1 6.93387
1951.2 6.93388
1951.3 6.93388
1951.4 6.93389
1951.5 6.93389
1951.6 6.9339
1951.7 6.9339
1951.8 6.93391
1951.9 6.93391
1952 6.93392
1952.1 6.93392
1952.2 6.93393
1952.3 6.93393
1952.4 6.93393
1952.5 6.93394
1952.6 6.93394
1952.7 6.93394
1952.8 6.93395
1952.9 6.93395
1953 6.93395
1953.1 6.93395
1953.2 6.93396
1953.3 6.93396
1953.4 6.93396
1953.5 6.93396
1953.6 6.93396
1953.7 6.93397
1953.8 6.93397
1953.9 6.93397
1954 6.93397
1954.1 6.93397
1954.2 6.93397
1954.3 6.93397
1954.4 6.93397
1954.5 6.93397
1954.6 6.93397
1954.7 6.93397
1954.8 6.93397
1954.9 6.93397
1955 6.93397
1955.1 6.93397
1955.2 6.93397
1955.3 6.93397
1955.4 6.93397
1955.5 6.93397
1955.6 6.93397
1955.7 6.93397
1955.8 6.93397
1955.9 6.93397
1956 6.93397
1956.1 6.93397
1956.2 6.93397
1956.3 6.93397
1956.4 6.93397
1956.5 6.93396
1956.6 6.93396
1956.7 6.93396
1956.8 6.93396
1956.9 6.93396
1957 6.93396
1957.1 6.93396
1957.2 6.93396
1957.3 6.93396
1957.4 6.93395
1957.5 6.93395
1957.6 6.93395
1957.7 6.93395
1957.8 6.93395
1957.9 6.93395
1958 6.93394
1958.1 6.93394
1958.2 6.93394
1958.3 6.93394
1958.4 6.93393
1958.5 6.93393
1958.6 6.93393
1958.7 6.93392
1958.8 6.93392
1958.9 6.93391
1959 6.93391
1959.1 6.93391
1959.2 6.9339
1959.3 6.9339
1959.4 6.93389
1959.5 6.93389
1959.6 6.93388
1959.7 6.93388
1959.8 6.93387
1959.9 6.93387
1960 6.93386
1960.1 6.93386
1960.2 6.93385
1960.3 6.93385
1960.4 6.93384
1960.5 6.93383
1960.6 6.93383
1960.7 6.93382
1960.8 6.93381
1960.9 6.93381
1961 6.9338
1961.1 6.93379
1961.2 6.93378
1961.3 6.93378
1961.4 6.93377
1961.5 6.93376
1961.6 6.93375
1961.7 6.93374
1961.8 6.93373
1961.9 6.93372
1962 6.93371
1962.1 6.9337
1962.2 6.9337
1962.3 6.93369
1962.4 6.93368
1962.5 6.93367
1962.6 6.93366
1962.7 6.93365
1962.8 6.93364
1962.9 6.93363
1963 6.93362
1963.1 6.93361
1963.2 6.9336
1963.3 6.93359
1963.4 6.93358
1963.5 6.93357
1963.6 6.93356
1963.7 6.93356
1963.8 6.93355
1963.9 6.93354
1964 6.93353
1964.1 6.93353
1964.2 6.93352
1964.3 6.93351
1964.4 6.93351
1964.5 6.9335
1964.6 6.9335
1964.7 6.93349
1964.8 6.93349
1964.9 6.93349
1965 6.93349
1965.1 6.93348
1965.2 6.93348
1965.3 6.93348
1965.4 6.93348
1965.5 6.93348
1965.6 6.93348
1965.7 6.93348
1965.8 6.93348
1965.9 6.93348
1966 6.93348
1966.1 6.93348
1966.2 6.93348
1966.3 6.93348
1966.4 6.93348
1966.5 6.93348
1966.6 6.93348
1966.7 6.93349
1966.8 6.93349
1966.9 6.93349
1967 6.93349
1967.1 6.93349
1967.2 6.93349
1967.3 6.93349
1967.4 6.93349
1967.5 6.93349
1967.6 6.93349
1967.7 6.93349
1967.8 6.93349
1967.9 6.93349
1968 6.93349
1968.1 6.93349
1968.2 6.93349
1968.3 6.93349
1968.4 6.93349
1968.5 6.93349
1968.6 6.93349
1968.7 6.93349
1968.8 6.93349
1968.9 6.93349
1969 6.93349
1969.1 6.93349
1969.2 6.93349
1969.3 6.93349
1969.4 6.93349
1969.5 6.93348
1969.6 6.93348
1969.7 6.93348
1969.8 6.93348
1969.9 6.93347
1970 6.93347
1970.1 6.93347
1970.2 6.93347
1970.3 6.93346
1970.4 6.93346
1970.5 6.93345
1970.6 6.93345
1970.7 6.93345
1970.8 6.93344
1970.9 6.93344
1971 6.93343
1971.1 6.93343
1971.2 6.93342
1971.3 6.93342
1971.4 6.93341
1971.5 6.9334
1971.6 6.9334
1971.7 6.93339
1971.8 6.93339
1971.9 6.93338
1972 6.93338
1972.1 6.93337
1972.2 6.93336
1972.3 6.93336
1972.4 6.93335
1972.5 6.93335
1972.6 6.93334
1972.7 6.93334
1972.8 6.93333
1972.9 6.93333
1973 6.93332
1973.1 6.93332
1973.2 6.93331
1973.3 6.93331
1973.4 6.93331
1973.5 6.9333
1973.6 6.9333
1973.7 6.9333
1973.8 6.9333
1973.9 6.9333
1974 6.9333
1974.1 6.93329
1974.2 6.93329
1974.3 6.9333
1974.4 6.9333
1974.5 6.9333
1974.6 6.9333
1974.7 6.9333
1974.8 6.9333
1974.9 6.93331
1975 6.93331
1975.1 6.93331
1975.2 6.93332
1975.3 6.93332
1975.4 6.93333
1975.5 6.93333
1975.6 6.93334
1975.7 6.93334
1975.8 6.93335
1975.9 6.93336
1976 6.93336
1976.1 6.93337
1976.2 6.93338
1976.3 6.93339
1976.4 6.9334
1976.5 6.93341
1976.6 6.93342
1976.7 6.93343
1976.8 6.93344
1976.9 6.93345
1977 6.93346
1977.1 6.93347
1977.2 6.93349
1977.3 6.9335
1977.4 6.93351
1977.5 6.93352
1977.6 6.93354
1977.7 6.93355
1977.8 6.93356
1977.9 6.93358
1978 6.93359
1978.1 6.93361
1978.2 6.93362
1978.3 6.93363
1978.4 6.93365
1978.5 6.93366
1978.6 6.93368
1978.7 6.93369
1978.8 6.93371
1978.9 6.93373
1979 6.93374
1979.1 6.93376
1979.2 6.93377
1979.3 6.93379
1979.4 6.93381
1979.5 6.93382
1979.6 6.93384
1979.7 6.93385
1979.8 6.93387
1979.9 6.93389
1980 6.9339
1980.1 6.93392
1980.2 6.93394
1980.3 6.93396
1980.4 6.93397
1980.5 6.93399
1980.6 6.93401
1980.7 6.93403
1980.8 6.93404
1980.9 6.93406
1981 6.93408
1981.1 6.9341
1981.2 6.93412
1981.3 6.93414
1981.4 6.93415
1981.5 6.93417
1981.6 6.93419
1981.7 6.93421
1981.8 6.93423
1981.9 6.93425
1982 6.93427
1982.1 6.93429
1982.2 6.93431
1982.3 6.93433
1982.4 6.93434
1982.5 6.93436
1982.6 6.93438
1982.7 6.9344
1982.8 6.93442
1982.9 6.93444
1983 6.93445
1983.1 6.93447
1983.2 6.93449
1983.3 6.9345
1983.4 6.93452
1983.5 6.93454
1983.6 6.93455
1983.7 6.93457
1983.8 6.93458
1983.9 6.9346
1984 6.93461
1984.1 6.93463
1984.2 6.93464
1984.3 6.93466
1984.4 6.93467
1984.5 6.93468
1984.6 6.93469
1984.7 6.93471
1984.8 6.93472
1984.9 6.93473
1985 6.93474
1985.1 6.93475
1985.2 6.93476
1985.3 6.93478
1985.4 6.93479
1985.5 6.93479
1985.6 6.9348
1985.7 6.93481
1985.8 6.93482
1985.9 6.93483
1986 6.93484
1986.1 6.93484
1986.2 6.93485
1986.3 6.93486
1986.4 6.93486
1986.5 6.93487
1986.6 6.93487
1986.7 6.93487
1986.8 6.93488
1986.9 6.93488
1987 6.93488
1987.1 6.93489
1987.2 6.93489
1987.3 6.93489
1987.4 6.93489
1987.5 6.93489
1987.6 6.93489
1987.7 6.93489
1987.8 6.93489
1987.9 6.93488
1988 6.93488
1988.1 6.93488
1988.2 6.93488
1988.3 6.93488
1988.4 6.93487
1988.5 6.93487
1988.6 6.93487
1988.7 6.93486
1988.8 6.93486
1988.9 6.93485
1989 6.93485
1989.1 6.93485
1989.2 6.93484
1989.3 6.93484
1989.4 6.93483
1989.5 6.93483
1989.6 6.93482
1989.7 6.93482
1989.8 6.93481
1989.9 6.93481
1990 6.9348
1990.1 6.9348
1990.2 6.93479
1990.3 6.93479
1990.4 6.93478
1990.5 6.93478
1990.6 6.93477
1990.7 6.93476
1990.8 6.93476
1990.9 6.93475
1991 6.93475
1991.1 6.93474
1991.2 6.93473
1991.3 6.93473
1991.4 6.93472
1991.5 6.93471
1991.6 6.93471
1991.7 6.9347
1991.8 6.93469
1991.9 6.93469
1992 6.93468
1992.1 6.93467
1992.2 6.93467
1992.3 6.93466
1992.4 6.93465
1992.5 6.93464
1992.6 6.93464
1992.7 6.93463
1992.8 6.93462
1992.9 6.93461
1993 6.93461
1993.1 6.9346
1993.2 6.93459
1993.3 6.93458
1993.4 6.93457
1993.5 6.93457
1993.6 6.93456
1993.7 6.93455
1993.8 6.93454
1993.9 6.93453
1994 6.93453
1994.1 6.93452
1994.2 6.93451
1994.3 6.9345
1994.4 6.93449
1994.5 6.93448
1994.6 6.93447
1994.7 6.93447
1994.8 6.93446
1994.9 6.93445
1995 6.93444
1995.1 6.93443
1995.2 6.93442
1995.3 6.93441
1995.4 6.9344
1995.5 6.93439
1995.6 6.93438
1995.7 6.93437
1995.8 6.93436
1995.9 6.93435
1996 6.93434
1996.1 6.93433
1996.2 6.93432
1996.3 6.93431
1996.4 6.9343
1996.5 6.93429
1996.6 6.93428
1996.7 6.93427
1996.8 6.93426
1996.9 6.93425
1997 6.93424
1997.1 6.93422
1997.2 6.93421
1997.3 6.9342
1997.4 6.93419
1997.5 6.93418
1997.6 6.93417
1997.7 6.93416
1997.8 6.93416
1997.9 6.93415
1998 6.93414
1998.1 6.93413
1998.2 6.93412
1998.3 6.93411
1998.4 6.9341
1998.5 6.9341
1998.6 6.93409
1998.7 6.93408
1998.8 6.93408
1998.9 6.93407
1999 6.93407
1999.1 6.93406
1999.2 6.93406
1999.3 6.93405
1999.4 6.93405
1999.5 6.93405
1999.6 6.93404
1999.7 6.93404
1999.8 6.93404
1999.9 6.93404
2000 6.93403
2000.1 6.93403
2000.2 6.93403
2000.3 6.93403
2000.4 6.93403
2000.5 6.93403
2000.6 6.93403
2000.7 6.93403
2000.8 6.93403
2000.9 6.93403
2001 6.93403
2001.1 6.93403
2001.2 6.93403
2001.3 6.93403
2001.4 6.93403
2001.5 6.93403
2001.6 6.93403
2001.7 6.93403
2001.8 6.93404
2001.9 6.93404
2002 6.93404
2002.1 6.93404
2002.2 6.93404
2002.3 6.93405
2002.4 6.93405
2002.5 6.93405
2002.6 6.93405
2002.7 6.93405
2002.8 6.93406
2002.9 6.93406
2003 6.93406
2003.1 6.93406
2003.2 6.93406
2003.3 6.93406
2003.4 6.93406
2003.5 6.93406
2003.6 6.93406
2003.7 6.93406
2003.8 6.93406
2003.9 6.93405
2004 6.93405
2004.1 6.93405
2004.2 6.93405
2004.3 6.93404
2004.4 6.93404
2004.5 6.93404
2004.6 6.93403
2004.7 6.93403
2004.8 6.93402
2004.9 6.93402
2005 6.93401
2005.1 6.934
2005.2 6.934
2005.3 6.93399
2005.4 6.93399
2005.5 6.93398
2005.6 6.93397
2005.7 6.93396
2005.8 6.93396
2005.9 6.93395
2006 6.93394
2006.1 6.93393
2006.2 6.93392
2006.3 6.93392
2006.4 6.93391
2006.5 6.9339
2006.6 6.93389
2006.7 6.93388
2006.8 6.93387
2006.9 6.93387
2007 6.93386
2007.1 6.93385
2007.2 6.93384
2007.3 6.93383
2007.4 6.93382
2007.5 6.93381
2007.6 6.93381
2007.7 6.9338
2007.8 6.93379
2007.9 6.93378
2008 6.93377
2008.1 6.93376
2008.2 6.93376
2008.3 6.93375
2008.4 6.93374
2008.5 6.93373
2008.6 6.93372
2008.7 6.93372
2008.8 6.93371
2008.9 6.9337
2009 6.93369
2009.1 6.93368
2009.2 6.93368
2009.3 6.93367
2009.4 6.93366
2009.5 6.93365
2009.6 6.93365
2009.7 6.93364
2009.8 6.93363
2009.9 6.93363
2010 6.93362
2010.1 6.93361
2010.2 6.9336
2010.3 6.9336
2010.4 6.93359
2010.5 6.93358
2010.6 6.93358
2010.7 6.93357
2010.8 6.93356
2010.9 6.93356
2011 6.93355
2011.1 6.93355
2011.2 6.93354
2011.3 6.93354
2011.4 6.93353
2011.5 6.93353
2011.6 6.93352
2011.7 6.93352
2011.8 6.93352
2011.9 6.93351
2012 6.93351
2012.1 6.9335
2012.2 6.9335
2012.3 6.9335
2012.4 6.93349
2012.5 6.93349
2012.6 6.93349
2012.7 6.93348
2012.8 6.93348
2012.9 6.93348
2013 6.93347
2013.1 6.93347
2013.2 6.93347
2013.3 6.93346
2013.4 6.93346
2013.5 6.93346
2013.6 6.93345
2013.7 6.93345
2013.8 6.93345
2013.9 6.93345
2014 6.93344
2014.1 6.93344
2014.2 6.93344
2014.3 6.93344
2014.4 6.93344
2014.5 6.93344
2014.6 6.93343
2014.7 6.93343
2014.8 6.93343
2014.9 6.93343
2015 6.93343
2015.1 6.93343
2015.2 6.93343
2015.3 6.93343
2015.4 6.93343
2015.5 6.93343
2015.6 6.93343
2015.7 6.93343
2015.8 6.93342
2015.9 6.93342
2016 6.93342
2016.1 6.93342
2016.2 6.93342
2016.3 6.93342
2016.4 6.93342
2016.5 6.93342
2016.6 6.93342
2016.7 6.93342
2016.8 6.93342
2016.9 6.93342
2017 6.93342
2017.1 6.93342
2017.2 6.93342
2017.3 6.93342
2017.4 6.93342
2017.5 6.93342
2017.6 6.93342
2017.7 6.93342
2017.8 6.93342
2017.9 6.93342
2018 6.93343
2018.1 6.93343
2018.2 6.93343
2018.3 6.93344
2018.4 6.93344
2018.5 6.93344
2018.6 6.93345
2018.7 6.93345
2018.8 6.93346
2018.9 6.93346
2019 6.93347
2019.1 6.93348
2019.2 6.93348
2019.3 6.93349
2019.4 6.9335
2019.5 6.93351
2019.6 6.93352
2019.7 6.93353
2019.8 6.93353
2019.9 6.93354
2020 6.93355
2020.1 6.93356
2020.2 6.93357
2020.3 6.93358
2020.4 6.93359
2020.5 6.9336
2020.6 6.93361
2020.7 6.93362
2020.8 6.93363
2020.9 6.93364
2021 6.93365
2021.1 6.93366
2021.2 6.93367
2021.3 6.93368
2021.4 6.93369
2021.5 6.9337
2021.6 6.9337
2021.7 6.93371
2021.8 6.93372
2021.9 6.93373
2022 6.93374
2022.1 6.93375
2022.2 6.93376
2022.3 6.93376
2022.4 6.93377
2022.5 6.93378
2022.6 6.93379
2022.7 6.93379
2022.8 6.9338
2022.9 6.93381
2023 6.93381
2023.1 6.93382
2023.2 6.93382
2023.3 6.93383
2023.4 6.93384
2023.5 6.93384
2023.6 6.93384
2023.7 6.93385
2023.8 6.93385
2023.9 6.93386
2024 6.93386
2024.1 6.93386
2024.2 6.93387
2024.3 6.93387
2024.4 6.93387
2024.5 6.93387
2024.6 6.93387
2024.7 6.93388
2024.8 6.93388
2024.9 6.93388
2025 6.93388
2025.1 6.93388
2025.2 6.93388
2025.3 6.93388
2025.4 6.93388
2025.5 6.93388
2025.6 6.93388
2025.7 6.93388
2025.8 6.93388
2025.9 6.93388
2026 6.93387
2026.1 6.93387
2026.2 6.93387
2026.3 6.93387
2026.4 6.93387
2026.5 6.93386
2026.6 6.93386
2026.7 6.93386
2026.8 6.93386
2026.9 6.93385
2027 6.93385
2027.1 6.93385
2027.2 6.93384
2027.3 6.93384
2027.4 6.93384
2027.5 6.93383
2027.6 6.93383
2027.7 6.93383
2027.8 6.93382
2027.9 6.93382
2028 6.93381
2028.1 6.93381
2028.2 6.93381
2028.3 6.9338
2028.4 6.9338
2028.5 6.93379
2028.6 6.93379
2028.7 6.93379
2028.8 6.93378
2028.9 6.93378
2029 6.93377
2029.1 6.93377
2029.2 6.93377
2029.3 6.93376
2029.4 6.93376
2029.5 6.93375
2029.6 6.93375
2029.7 6.93374
2029.8 6.93374
2029.9 6.93374
2030 6.93373
2030.1 6.93373
2030.2 6.93373
2030.3 6.93372
2030.4 6.93372
2030.5 6.93371
2030.6 6.93371
2030.7 6.93371
2030.8 6.9337
2030.9 6.9337
2031 6.9337
2031.1 6.93369
2031.2 6.93369
2031.3 6.93369
2031.4 6.93368
2031.5 6.93368
2031.6 6.93368
2031.7 6.93368
2031.8 6.93367
2031.9 6.93367
2032 6.93367
2032.1 6.93366
2032.2 6.93366
2032.3 6.93366
2032.4 6.93365
2032.5 6.93365
2032.6 6.93365
2032.7 6.93364
2032.8 6.93364
2032.9 6.93364
2033 6.93363
2033.1 6.93363
2033.2 6.93363
2033.3 6.93362
2033.4 6.93362
2033.5 6.93361
2033.6 6.93361
2033.7 6.93361
2033.8 6.9336
2033.9 6.9336
2034 6.93359
2034.1 6.93359
2034.2 6.93359
2034.3 6.93358
2034.4 6.93358
2034.5 6.93357
2034.6 6.93357
2034.7 6.93357
2034.8 6.93356
2034.9 6.93356
2035 6.93356
2035.1 6.93356
2035.2 6.93355
2035.3 6.93355
2035.4 6.93355
2035.5 6.93355
2035.6 6.93355
2035.7 6.93355
2035.8 6.93354
2035.9 6.93354
2036 6.93354
2036.1 6.93354
2036.2 6.93354
2036.3 6.93355
2036.4 6.93355
2036.5 6.93355
2036.6 6.93355
2036.7 6.93355
2036.8 6.93356
2036.9 6.93356
2037 6.93356
2037.1 6.93356
2037.2 6.93357
2037.3 6.93357
2037.4 6.93358
2037.5 6.93358
2037.6 6.93359
2037.7 6.93359
2037.8 6.9336
2037.9 6.93361
2038 6.93361
2038.1 6.93362
2038.2 6.93363
2038.3 6.93363
2038.4 6.93364
2038.5 6.93365
2038.6 6.93366
2038.7 6.93367
2038.8 6.93368
2038.9 6.93368
2039 6.93369
2039.1 6.9337
2039.2 6.93371
2039.3 6.93372
2039.4 6.93373
2039.5 6.93374
2039.6 6.93375
2039.7 6.93376
2039.8 6.93378
2039.9 6.93379
2040 6.9338
2040.1 6.93381
2040.2 6.93382
2040.3 6.93384
2040.4 6.93385
2040.5 6.93386
2040.6 6.93387
2040.7 6.93389
2040.8 6.9339
2040.9 6.93391
2041 6.93393
2041.1 6.93394
2041.2 6.93395
2041.3 6.93397
2041.4 6.93398
2041.5 6.934
2041.6 6.93401
2041.7 6.93402
2041.8 6.93404
2041.9 6.93405
2042 6.93407
2042.1 6.93408
2042.2 6.93409
2042.3 6.93411
2042.4 6.93412
2042.5 6.93414
2042.6 6.93415
2042.7 6.93416
2042.8 6.93418
2042.9 6.93419
2043 6.9342
2043.1 6.93422
2043.2 6.93423
2043.3 6.93424
2043.4 6.93425
2043.5 6.93427
2043.6 6.93428
2043.7 6.93429
2043.8 6.9343
2043.9 6.93431
2044 6.93433
2044.1 6.93434
2044.2 6.93435
2044.3 6.93436
2044.4 6.93437
2044.5 6.93438
2044.6 6.93439
2044.7 6.9344
2044.8 6.93441
2044.9 6.93442
2045 6.93443
2045.1 6.93444
2045.2 6.93445
2045.3 6.93445
2045.4 6.93446
2045.5 6.93447
2045.6 6.93448
2045.7 6.93448
2045.8 6.93449
2045.9 6.9345
2046 6.9345
2046.1 6.93451
2046.2 6.93451
2046.3 6.93452
2046.4 6.93452
2046.5 6.93453
2046.6 6.93453
2046.7 6.93453
2046.8 6.93454
2046.9 6.93454
2047 6.93454
2047.1 6.93455
2047.2 6.93455
2047.3 6.93455
2047.4 6.93455
2047.5 6.93456
2047.6 6.93456
2047.7 6.93456
2047.8 6.93456
2047.9 6.93456
2048 6.93456
2048.1 6.93457
2048.2 6.93457
2048.3 6.93457
2048.4 6.93457
2048.5 6.93457
2048.6 6.93457
2048.7 6.93457
2048.8 6.93457
2048.9 6.93457
2049 6.93457
2049.1 6.93457
2049.2 6.93457
2049.3 6.93457
2049.4 6.93457
2049.5 6.93457
2049.6 6.93457
2049.7 6.93457
2049.8 6.93457
2049.9 6.93457
2050 6.93457
2050.1 6.93457
2050.2 6.93456
2050.3 6.93456
2050.4 6.93456
2050.5 6.93456
2050.6 6.93456
2050.7 6.93456
2050.8 6.93456
2050.9 6.93456
2051 6.93456
2051.1 6.93456
2051.2 6.93456
2051.3 6.93456
2051.4 6.93456
2051.5 6.93456
2051.6 6.93456
2051.7 6.93456
2051.8 6.93456
2051.9 6.93456
2052 6.93456
2052.1 6.93456
2052.2 6.93456
2052.3 6.93456
2052.4 6.93456
2052.5 6.93456
2052.6 6.93456
2052.7 6.93456
2052.8 6.93457
2052.9 6.93457
2053 6.93457
2053.1 6.93457
2053.2 6.93457
2053.3 6.93457
2053.4 6.93458
2053.5 6.93458
2053.6 6.93458
2053.7 6.93458
2053.8 6.93458
2053.9 6.93459
2054 6.93459
2054.1 6.93459
2054.2 6.93459
2054.3 6.93459
2054.4 6.93459
2054.5 6.9346
2054.6 6.9346
2054.7 6.9346
2054.8 6.9346
2054.9 6.9346
2055 6.9346
2055.1 6.93461
2055.2 6.93461
2055.3 6.93461
2055.4 6.93461
2055.5 6.93461
2055.6 6.93461
2055.7 6.93461
2055.8 6.93462
2055.9 6.93462
2056 6.93462
2056.1 6.93462
2056.2 6.93462
2056.3 6.93462
2056.4 6.93462
2056.5 6.93462
2056.6 6.93463
2056.7 6.93463
2056.8 6.93463
2056.9 6.93463
2057 6.93463
2057.1 6.93463
2057.2 6.93463
2057.3 6.93463
2057.4 6.93463
2057.5 6.93463
2057.6 6.93463
2057.7 6.93463
2057.8 6.93463
2057.9 6.93463
2058 6.93463
2058.1 6.93463
2058.2 6.93464
2058.3 6.93464
2058.4 6.93464
2058.5 6.93464
2058.6 6.93464
2058.7 6.93464
2058.8 6.93464
2058.9 6.93464
2059 6.93464
2059.1 6.93464
2059.2 6.93465
2059.3 6.93465
2059.4 6.93465
2059.5 6.93465
2059.6 6.93465
2059.7 6.93466
2059.8 6.93466
2059.9 6.93466
2060 6.93466
2060.1 6.93466
2060.2 6.93467
2060.3 6.93467
2060.4 6.93467
2060.5 6.93468
2060.6 6.93468
2060.7 6.93468
2060.8 6.93468
2060.9 6.93469
2061 6.93469
2061.1 6.93469
2061.2 6.9347
2061.3 6.9347
2061.4 6.9347
2061.5 6.9347
2061.6 6.93471
2061.7 6.93471
2061.8 6.93471
2061.9 6.93471
2062 6.93472
2062.1 6.93472
2062.2 6.93472
2062.3 6.93472
2062.4 6.93473
2062.5 6.93473
2062.6 6.93473
2062.7 6.93473
2062.8 6.93473
2062.9 6.93473
2063 6.93474
2063.1 6.93474
2063.2 6.93474
2063.3 6.93474
2063.4 6.93474
2063.5 6.93474
2063.6 6.93474
2063.7 6.93474
2063.8 6.93474
2063.9 6.93474
2064 6.93474
2064.1 6.93474
2064.2 6.93473
2064.3 6.93473
2064.4 6.93473
2064.5 6.93473
2064.6 6.93473
2064.7 6.93473
2064.8 6.93472
2064.9 6.93472
2065 6.93472
2065.1 6.93471
2065.2 6.93471
2065.3 6.9347
2065.4 6.9347
2065.5 6.93469
2065.6 6.93469
2065.7 6.93468
2065.8 6.93468
2065.9 6.93467
2066 6.93467
2066.1 6.93466
2066.2 6.93465
2066.3 6.93464
2066.4 6.93464
2066.5 6.93463
2066.6 6.93462
2066.7 6.93461
2066.8 6.9346
2066.9 6.93459
2067 6.93458
2067.1 6.93457
2067.2 6.93456
2067.3 6.93455
2067.4 6.93454
2067.5 6.93453
2067.6 6.93452
2067.7 6.93451
2067.8 6.9345
2067.9 6.93449
2068 6.93447
2068.1 6.93446
2068.2 6.93445
2068.3 6.93444
2068.4 6.93442
2068.5 6.93441
2068.6 6.9344
2068.7 6.93439
2068.8 6.93437
2068.9 6.93436
2069 6.93435
2069.1 6.93434
2069.2 6.93432
2069.3 6.93431
2069.4 6.9343
2069.5 6.93429
2069.6 6.93427
2069.7 6.93426
2069.8 6.93425
2069.9 6.93424
2070 6.93422
2070.1 6.93421
2070.2 6.9342
2070.3 6.93419
2070.4 6.93418
2070.5 6.93417
2070.6 6.93415
2070.7 6.93414
2070.8 6.93413
2070.9 6.93412
2071 6.93411
2071.1 6.9341
2071.2 6.93409
2071.3 6.93408
2071.4 6.93407
2071.5 6.93406
2071.6 6.93405
2071.7 6.93404
2071.8 6.93403
2071.9 6.93402
2072 6.93401
2072.1 6.934
2072.2 6.93399
2072.3 6.93398
2072.4 6.93397
2072.5 6.93397
2072.6 6.93396
2072.7 6.93395
2072.8 6.93395
2072.9 6.93394
2073 6.93393
2073.1 6.93393
2073.2 6.93392
2073.3 6.93392
2073.4 6.93391
2073.5 6.93391
2073.6 6.9339
2073.7 6.9339
2073.8 6.93389
2073.9 6.93389
2074 6.93389
2074.1 6.93388
2074.2 6.93388
2074.3 6.93388
2074.4 6.93387
2074.5 6.93387
2074.6 6.93387
2074.7 6.93387
2074.8 6.93387
2074.9 6.93387
2075 6.93387
2075.1 6.93387
2075.2 6.93386
2075.3 6.93386
2075.4 6.93386
2075.5 6.93386
2075.6 6.93387
2075.7 6.93387
2075.8 6.93387
2075.9 6.93387
2076 6.93387
2076.1 6.93387
2076.2 6.93387
2076.3 6.93387
2076.4 6.93387
2076.5 6.93387
2076.6 6.93388
2076.7 6.93388
2076.8 6.93388
2076.9 6.93388
2077 6.93388
2077.1 6.93388
2077.2 6.93388
2077.3 6.93388
2077.4 6.93388
2077.5 6.93388
2077.6 6.93388
2077.7 6.93388
2077.8 6.93388
2077.9 6.93388
2078 6.93388
2078.1 6.93388
2078.2 6.93388
2078.3 6.93388
2078.4 6.93388
2078.5 6.93388
2078.6 6.93388
2078.7 6.93388
2078.8 6.93388
2078.9 6.93387
2079 6.93387
2079.1 6.93387
2079.2 6.93387
2079.3 6.93387
2079.4 6.93387
2079.5 6.93387
2079.6 6.93386
2079.7 6.93386
2079.8 6.93386
2079.9 6.93386
2080 6.93386
2080.1 6.93386
2080.2 6.93386
2080.3 6.93386
2080.4 6.93386
2080.5 6.93386
2080.6 6.93386
2080.7 6.93386
2080.8 6.93386
2080.9 6.93386
2081 6.93386
2081.1 6.93386
2081.2 6.93386
2081.3 6.93386
2081.4 6.93386
2081.5 6.93386
2081.6 6.93386
2081.7 6.93386
2081.8 6.93386
2081.9 6.93387
2082 6.93387
2082.1 6.93387
2082.2 6.93387
2082.3 6.93387
2082.4 6.93387
2082.5 6.93387
2082.6 6.93387
2082.7 6.93387
2082.8 6.93387
2082.9 6.93387
2083 6.93387
2083.1 6.93387
2083.2 6.93388
2083.3 6.93388
2083.4 6.93388
2083.5 6.93388
2083.6 6.93388
2083.7 6.93388
2083.8 6.93388
2083.9 6.93388
2084 6.93388
2084.1 6.93388
2084.2 6.93388
2084.3 6.93388
2084.4 6.93388
2084.5 6.93388
2084.6 6.93389
2084.7 6.93389
2084.8 6.93389
2084.9 6.93389
2085 6.93389
2085.1 6.93389
2085.2 6.93389
2085.3 6.93389
2085.4 6.9339
2085.5 6.9339
2085.6 6.9339
2085.7 6.9339
2085.8 6.9339
2085.9 6.93391
2086 6.93391
2086.1 6.93391
2086.2 6.93391
2086.3 6.93392
2086.4 6.93392
2086.5 6.93392
2086.6 6.93392
2086.7 6.93393
2086.8 6.93393
2086.9 6.93393
2087 6.93393
2087.1 6.93394
2087.2 6.93394
2087.3 6.93394
2087.4 6.93395
2087.5 6.93395
2087.6 6.93395
2087.7 6.93395
2087.8 6.93396
2087.9 6.93396
2088 6.93396
2088.1 6.93396
2088.2 6.93397
2088.3 6.93397
2088.4 6.93397
2088.5 6.93397
2088.6 6.93398
2088.7 6.93398
2088.8 6.93398
2088.9 6.93398
2089 6.93398
2089.1 6.93399
2089.2 6.93399
2089.3 6.93399
2089.4 6.93399
2089.5 6.934
2089.6 6.934
2089.7 6.934
2089.8 6.934
2089.9 6.934
2090 6.934
2090.1 6.93401
2090.2 6.93401
2090.3 6.93401
2090.4 6.93401
2090.5 6.93401
2090.6 6.93402
2090.7 6.93402
2090.8 6.93402
2090.9 6.93402
2091 6.93402
2091.1 6.93403
2091.2 6.93403
2091.3 6.93403
2091.4 6.93403
2091.5 6.93404
2091.6 6.93404
2091.7 6.93404
2091.8 6.93404
2091.9 6.93405
2092 6.93405
2092.1 6.93405
2092.2 6.93406
2092.3 6.93406
2092.4 6.93406
2092.5 6.93407
2092.6 6.93407
2092.7 6.93407
2092.8 6.93408
2092.9 6.93408
2093 6.93409
2093.1 6.93409
2093.2 6.9341
2093.3 6.9341
2093.4 6.93411
2093.5 6.93411
2093.6 6.93412
2093.7 6.93413
2093.8 6.93413
2093.9 6.93414
2094 6.93415
2094.1 6.93415
2094.2 6.93416
2094.3 6.93417
2094.4 6.93417
2094.5 6.93418
2094.6 6.93419
2094.7 6.9342
2094.8 6.9342
2094.9 6.93421
2095 6.93422
2095.1 6.93423
2095.2 6.93423
2095.3 6.93424
2095.4 6.93425
2095.5 6.93425
2095.6 6.93426
2095.7 6.93427
2095.8 6.93427
2095.9 6.93428
2096 6.93429
2096.1 6.93429
2096.2 6.9343
2096.3 6.9343
2096.4 6.93431
2096.5 6.93431
2096.6 6.93432
2096.7 6.93432
2096.8 6.93433
2096.9 6.93433
2097 6.93434
2097.1 6.93434
2097.2 6.93434
2097.3 6.93435
2097.4 6.93435
2097.5 6.93436
2097.6 6.93436
2097.7 6.93436
2097.8 6.93437
2097.9 6.93437
2098 6.93437
2098.1 6.93437
2098.2 6.93438
2098.3 6.93438
2098.4 6.93438
2098.5 6.93439
2098.6 6.93439
2098.7 6.93439
2098.8 6.93439
2098.9 6.9344
2099 6.9344
2099.1 6.9344
2099.2 6.9344
2099.3 6.93441
2099.4 6.93441
2099.5 6.93441
2099.6 6.93441
2099.7 6.93441
2099.8 6.93442
2099.9 6.93442
2100 6.93442
2100.1 6.93442
2100.2 6.93442
2100.3 6.93442
2100.4 6.93443
2100.5 6.93443
2100.6 6.93443
2100.7 6.93443
2100.8 6.93443
2100.9 6.93443
2101 6.93444
2101.1 6.93444
2101.2 6.93444
2101.3 6.93444
2101.4 6.93444
2101.5 6.93444
2101.6 6.93444
2101.7 6.93445
2101.8 6.93445
2101.9 6.93445
2102 6.93445
2102.1 6.93445
2102.2 6.93445
2102.3 6.93446
2102.4 6.93446
2102.5 6.93446
2102.6 6.93446
2102.7 6.93446
2102.8 6.93447
2102.9 6.93447
2103 6.93447
2103.1 6.93447
2103.2 6.93448
2103.3 6.93448
2103.4 6.93448
2103.5 6.93449
2103.6 6.93449
2103.7 6.93449
2103.8 6.9345
2103.9 6.9345
2104 6.9345
2104.1 6.93451
2104.2 6.93451
2104.3 6.93451
2104.4 6.93452
2104.5 6.93452
2104.6 6.93453
2104.7 6.93453
2104.8 6.93453
2104.9 6.93454
2105 6.93454
2105.1 6.93455
2105.2 6.93455
2105.3 6.93456
2105.4 6.93456
2105.5 6.93457
2105.6 6.93457
2105.7 6.93458
2105.8 6.93458
2105.9 6.93459
2106 6.93459
2106.1 6.93459
2106.2 6.9346
2106.3 6.9346
2106.4 6.93461
2106.5 6.93461
2106.6 6.93461
2106.7 6.93462
2106.8 6.93462
2106.9 6.93462
2107 6.93463
2107.1 6.93463
2107.2 6.93463
2107.3 6.93463
2107.4 6.93464
2107.5 6.93464
2107.6 6.93464
2107.7 6.93464
2107.8 6.93464
2107.9 6.93464
2108 6.93464
2108.1 6.93464
2108.2 6.93464
2108.3 6.93464
2108.4 6.93464
2108.5 6.93463
2108.6 6.93463
2108.7 6.93463
2108.8 6.93463
2108.9 6.93462
2109 6.93462
2109.1 6.93462
2109.2 6.93461
2109.3 6.93461
2109.4 6.9346
2109.5 6.9346
2109.6 6.93459
2109.7 6.93459
2109.8 6.93458
2109.9 6.93457
2110 6.93457
2110.1 6.93456
2110.2 6.93455
2110.3 6.93455
2110.4 6.93454
2110.5 6.93453
2110.6 6.93453
2110.7 6.93452
2110.8 6.93451
2110.9 6.9345
2111 6.9345
2111.1 6.93449
2111.2 6.93448
2111.3 6.93447
2111.4 6.93447
2111.5 6.93446
2111.6 6.93445
2111.7 6.93444
2111.8 6.93443
2111.9 6.93443
2112 6.93442
2112.1 6.93441
2112.2 6.9344
2112.3 6.9344
2112.4 6.93439
2112.5 6.93438
2112.6 6.93437
2112.7 6.93437
2112.8 6.93436
2112.9 6.93435
2113 6.93435
2113.1 6.93434
2113.2 6.93433
2113.3 6.93433
2113.4 6.93432
2113.5 6.93431
2113.6 6.93431
2113.7 6.9343
2113.8 6.93429
2113.9 6.93429
2114 6.93428
2114.1 6.93428
2114.2 6.93427
2114.3 6.93427
2114.4 6.93426
2114.5 6.93426
2114.6 6.93426
2114.7 6.93425
2114.8 6.93425
2114.9 6.93424
2115 6.93424
2115.1 6.93424
2115.2 6.93424
2115.3 6.93423
2115.4 6.93423
2115.5 6.93423
2115.6 6.93423
2115.7 6.93423
2115.8 6.93422
2115.9 6.93422
2116 6.93422
2116.1 6.93422
2116.2 6.93422
2116.3 6.93422
2116.4 6.93422
2116.5 6.93422
2116.6 6.93422
2116.7 6.93422
2116.8 6.93422
2116.9 6.93422
2117 6.93422
2117.1 6.93422
2117.2 6.93422
2117.3 6.93422
2117.4 6.93422
2117.5 6.93422
2117.6 6.93422
2117.7 6.93422
2117.8 6.93422
2117.9 6.93422
2118 6.93422
2118.1 6.93422
2118.2 6.93422
2118.3 6.93422
2118.4 6.93423
2118.5 6.93423
2118.6 6.93423
2118.7 6.93423
2118.8 6.93423
2118.9 6.93423
2119 6.93423
2119.1 6.93424
2119.2 6.93424
2119.3 6.93424
2119.4 6.93424
2119.5 6.93425
2119.6 6.93425
2119.7 6.93425
2119.8 6.93425
2119.9 6.93426
2120 6.93426
2120.1 6.93426
2120.2 6.93427
2120.3 6.93427
2120.4 6.93427
2120.5 6.93428
2120.6 6.93428
2120.7 6.93428
2120.8 6.93429
2120.9 6.93429
2121 6.9343
2121.1 6.9343
2121.2 6.9343
2121.3 6.93431
2121.4 6.93431
2121.5 6.93431
2121.6 6.93432
2121.7 6.93432
2121.8 6.93433
2121.9 6.93433
2122 6.93434
2122.1 6.93434
2122.2 6.93435
2122.3 6.93435
2122.4 6.93435
2122.5 6.93436
2122.6 6.93437
2122.7 6.93437
2122.8 6.93438
2122.9 6.93438
2123 6.93439
2123.1 6.93439
2123.2 6.9344
2123.3 6.93441
2123.4 6.93441
2123.5 6.93442
2123.6 6.93443
2123.7 6.93444
2123.8 6.93444
2123.9 6.93445
2124 6.93446
2124.1 6.93447
2124.2 6.93447
2124.3 6.93448
2124.4 6.93449
2124.5 6.9345
2124.6 6.93451
2124.7 6.93451
2124.8 6.93452
2124.9 6.93453
2125 6.93454
2125.1 6.93455
2125.2 6.93456
2125.3 6.93456
2125.4 6.93457
2125.5 6.93458
2125.6 6.93459
2125.7 6.9346
2125.8 6.93461
2125.9 6.93462
2126 6.93462
2126.1 6.93463
2126.2 6.93464
2126.3 6.93465
2126.4 6.93466
2126.5 6.93467
2126.6 6.93468
2126.7 6.93469
2126.8 6.9347
2126.9 6.93471
2127 6.93472
2127.1 6.93473
2127.2 6.93474
2127.3 6.93475
2127.4 6.93475
2127.5 6.93476
2127.6 6.93477
2127.7 6.93478
2127.8 6.93479
2127.9 6.93479
2128 6.9348
2128.1 6.93481
2128.2 6.93481
2128.3 6.93482
2128.4 6.93483
2128.5 6.93483
2128.6 6.93484
2128.7 6.93484
2128.8 6.93485
2128.9 6.93485
2129 6.93485
2129.1 6.93485
2129.2 6.93486
2129.3 6.93486
2129.4 6.93486
2129.5 6.93486
2129.6 6.93486
2129.7 6.93486
2129.8 6.93486
2129.9 6.93486
2130 6.93486
2130.1 6.93486
2130.2 6.93486
2130.3 6.93485
2130.4 6.93485
2130.5 6.93485
2130.6 6.93484
2130.7 6.93484
2130.8 6.93484
2130.9 6.93483
2131 6.93483
2131.1 6.93482
2131.2 6.93482
2131.3 6.93481
2131.4 6.93481
2131.5 6.9348
2131.6 6.9348
2131.7 6.93479
2131.8 6.93478
2131.9 6.93478
2132 6.93477
2132.1 6.93477
2132.2 6.93476
2132.3 6.93475
2132.4 6.93475
2132.5 6.93474
2132.6 6.93474
2132.7 6.93473
2132.8 6.93472
2132.9 6.93472
2133 6.93471
2133.1 6.93471
2133.2 6.9347
2133.3 6.93469
2133.4 6.93469
2133.5 6.93468
2133.6 6.93468
2133.7 6.93467
2133.8 6.93467
2133.9 6.93466
2134 6.93466
2134.1 6.93465
2134.2 6.93465
2134.3 6.93464
2134.4 6.93464
2134.5 6.93464
2134.6 6.93463
2134.7 6.93463
2134.8 6.93462
2134.9 6.93462
2135 6.93462
2135.1 6.93462
2135.2 6.93461
2135.3 6.93461
2135.4 6.93461
2135.5 6.93461
2135.6 6.9346
2135.7 6.9346
2135.8 6.9346
2135.9 6.9346
2136 6.9346
2136.1 6.9346
2136.2 6.9346
2136.3 6.9346
2136.4 6.93459
2136.5 6.93459
2136.6 6.93459
2136.7 6.93459
2136.8 6.93459
2136.9 6.93459
2137 6.93459
2137.1 6.93459
2137.2 6.93459
2137.3 6.93459
2137.4 6.93459
2137.5 6.93459
2137.6 6.93459
2137.7 6.93459
2137.8 6.93459
2137.9 6.93459
2138 6.93459
2138.1 6.93459
2138.2 6.93459
2138.3 6.93459
2138.4 6.93459
2138.5 6.93459
2138.6 6.93459
2138.7 6.93459
2138.8 6.93459
2138.9 6.93459
2139 6.93458
2139.1 6.93458
2139.2 6.93458
2139.3 6.93458
2139.4 6.93457
2139.5 6.93457
2139.6 6.93457
2139.7 6.93456
2139.8 6.93456
2139.9 6.93456
2140 6.93455
2140.1 6.93455
2140.2 6.93454
2140.3 6.93454
2140.4 6.93453
2140.5 6.93453
2140.6 6.93452
2140.7 6.93452
2140.8 6.93451
2140.9 6.93451
2141 6.9345
2141.1 6.93449
2141.2 6.93449
2141.3 6.93448
2141.4 6.93447
2141.5 6.93446
2141.6 6.93446
2141.7 6.93445
2141.8 6.93444
2141.9 6.93443
2142 6.93442
2142.1 6.93441
2142.2 6.9344
2142.3 6.9344
2142.4 6.93439
2142.5 6.93438
2142.6 6.93437
2142.7 6.93436
2142.8 6.93434
2142.9 6.93433
2143 6.93432
2143.1 6.93431
2143.2 6.9343
2143.3 6.93429
2143.4 6.93428
2143.5 6.93427
2143.6 6.93426
2143.7 6.93424
2143.8 6.93423
2143.9 6.93422
2144 6.93421
2144.1 6.9342
2144.2 6.93418
2144.3 6.93417
2144.4 6.93416
2144.5 6.93415
2144.6 6.93414
2144.7 6.93413
2144.8 6.93411
2144.9 6.9341
2145 6.93409
2145.1 6.93408
2145.2 6.93407
2145.3 6.93406
2145.4 6.93405
2145.5 6.93404
2145.6 6.93403
2145.7 6.93402
2145.8 6.93401
2145.9 6.934
2146 6.93399
2146.1 6.93398
2146.2 6.93397
2146.3 6.93396
2146.4 6.93395
2146.5 6.93394
2146.6 6.93393
2146.7 6.93392
2146.8 6.93392
2146.9 6.93391
2147 6.9339
2147.1 6.9339
2147.2 6.93389
2147.3 6.93389
2147.4 6.93388
2147.5 6.93388
2147.6 6.93387
2147.7 6.93387
2147.8 6.93387
2147.9 6.93386
2148 6.93386
2148.1 6.93386
2148.2 6.93386
2148.3 6.93386
2148.4 6.93386
2148.5 6.93386
2148.6 6.93387
2148.7 6.93387
2148.8 6.93387
2148.9 6.93387
2149 6.93388
2149.1 6.93388
2149.2 6.93389
2149.3 6.93389
2149.4 6.9339
2149.5 6.9339
2149.6 6.93391
2149.7 6.93392
2149.8 6.93393
2149.9 6.93393
2150 6.93394
2150.1 6.93395
2150.2 6.93396
2150.3 6.93397
2150.4 6.93398
2150.5 6.93399
2150.6 6.934
2150.7 6.93401
2150.8 6.93402
2150.9 6.93403
2151 6.93405
2151.1 6.93406
2151.2 6.93407
2151.3 6.93408
2151.4 6.9341
2151.5 6.93411
2151.6 6.93412
2151.7 6.93414
2151.8 6.93415
2151.9 6.93417
2152 6.93418
2152.1 6.9342
2152.2 6.93421
2152.3 6.93423
2152.4 6.93424
2152.5 6.93426
2152.6 6.93428
2152.7 6.93429
2152.8 6.93431
2152.9 6.93432
2153 6.93434
2153.1 6.93436
2153.2 6.93437
2153.3 6.93439
2153.4 6.93441
2153.5 6.93442
2153.6 6.93444
2153.7 6.93446
2153.8 6.93448
2153.9 6.93449
2154 6.93451
2154.1 6.93453
2154.2 6.93455
2154.3 6.93456
2154.4 6.93458
2154.5 6.9346
2154.6 6.93462
2154.7 6.93464
2154.8 6.93465
2154.9 6.93467
2155 6.93469
2155.1 6.93471
2155.2 6.93473
2155.3 6.93474
2155.4 6.93476
2155.5 6.93478
2155.6 6.9348
2155.7 6.93482
2155.8 6.93483
2155.9 6.93485
2156 6.93487
2156.1 6.93489
2156.2 6.9349
2156.3 6.93492
2156.4 6.93494
2156.5 6.93495
2156.6 6.93497
2156.7 6.93498
2156.8 6.935
2156.9 6.93501
2157 6.93503
2157.1 6.93504
2157.2 6.93506
2157.3 6.93507
2157.4 6.93508
2157.5 6.9351
2157.6 6.93511
2157.7 6.93512
2157.8 6.93513
2157.9 6.93514
2158 6.93515
2158.1 6.93516
2158.2 6.93517
2158.3 6.93518
2158.4 6.93519
2158.5 6.93519
2158.6 6.9352
2158.7 6.93521
2158.8 6.93521
2158.9 6.93522
2159 6.93523
2159.1 6.93523
2159.2 6.93523
2159.3 6.93524
2159.4 6.93524
2159.5 6.93525
2159.6 6.93525
2159.7 6.93525
2159.8 6.93525
2159.9 6.93526
2160 6.93526
2160.1 6.93526
2160.2 6.93526
2160.3 6.93526
2160.4 6.93526
2160.5 6.93526
2160.6 6.93527
2160.7 6.93527
2160.8 6.93527
2160.9 6.93527
2161 6.93527
2161.1 6.93527
2161.2 6.93527
2161.3 6.93527
2161.4 6.93527
2161.5 6.93527
2161.6 6.93527
2161.7 6.93526
2161.8 6.93526
2161.9 6.93526
2162 6.93526
2162.1 6.93526
2162.2 6.93526
2162.3 6.93526
2162.4 6.93525
2162.5 6.93525
2162.6 6.93525
2162.7 6.93525
2162.8 6.93524
2162.9 6.93524
2163 6.93524
2163.1 6.93523
2163.2 6.93523
2163.3 6.93522
2163.4 6.93522
2163.5 6.93522
2163.6 6.93521
2163.7 6.93521
2163.8 6.9352
2163.9 6.93519
2164 6.93519
2164.1 6.93518
2164.2 6.93518
2164.3 6.93517
2164.4 6.93516
2164.5 6.93516
2164.6 6.93515
2164.7 6.93514
2164.8 6.93514
2164.9 6.93513
2165 6.93512
2165.1 6.93512
2165.2 6.93511
2165.3 6.9351
2165.4 6.9351
2165.5 6.93509
2165.6 6.93508
2165.7 6.93508
2165.8 6.93507
2165.9 6.93507
2166 6.93506
2166.1 6.93505
2166.2 6.93505
2166.3 6.93504
2166.4 6.93504
2166.5 6.93504
2166.6 6.93503
2166.7 6.93503
2166.8 6.93502
2166.9 6.93502
2167 6.93502
2167.1 6.93501
2167.2 6.93501
2167.3 6.93501
2167.4 6.93501
2167.5 6.935
2167.6 6.935
2167.7 6.935
2167.8 6.935
2167.9 6.935
2168 6.935
2168.1 6.935
2168.2 6.935
2168.3 6.93499
2168.4 6.93499
2168.5 6.93499
2168.6 6.93499
2168.7 6.93499
2168.8 6.93499
2168.9 6.93499
2169 6.93499
2169.1 6.93499
2169.2 6.93499
2169.3 6.93499
2169.4 6.93499
2169.5 6.93499
2169.6 6.93499
2169.7 6.93499
2169.8 6.93499
2169.9 6.93499
2170 6.935
2170.1 6.935
2170.2 6.935
2170.3 6.935
2170.4 6.935
2170.5 6.935
2170.6 6.935
2170.7 6.935
2170.8 6.935
2170.9 6.935
2171 6.935
2171.1 6.935
2171.2 6.935
2171.3 6.935
2171.4 6.935
2171.5 6.935
2171.6 6.935
2171.7 6.935
2171.8 6.935
2171.9 6.935
2172 6.935
2172.1 6.935
2172.2 6.935
2172.3 6.93501
2172.4 6.93501
2172.5 6.93501
2172.6 6.93501
2172.7 6.93501
2172.8 6.93501
2172.9 6.93501
2173 6.93502
2173.1 6.93502
2173.2 6.93502
2173.3 6.93502
2173.4 6.93502
2173.5 6.93503
2173.6 6.93503
2173.7 6.93503
2173.8 6.93504
2173.9 6.93504
2174 6.93504
2174.1 6.93505
2174.2 6.93505
2174.3 6.93505
2174.4 6.93506
2174.5 6.93506
2174.6 6.93506
2174.7 6.93507
2174.8 6.93507
2174.9 6.93508
2175 6.93508
2175.1 6.93509
2175.2 6.93509
2175.3 6.93509
2175.4 6.9351
2175.5 6.9351
2175.6 6.93511
2175.7 6.93511
2175.8 6.93512
2175.9 6.93512
2176 6.93513
2176.1 6.93513
2176.2 6.93514
2176.3 6.93514
2176.4 6.93515
2176.5 6.93515
2176.6 6.93515
2176.7 6.93516
2176.8 6.93516
2176.9 6.93517
2177 6.93517
2177.1 6.93517
2177.2 6.93518
2177.3 6.93518
2177.4 6.93518
2177.5 6.93518
2177.6 6.93519
2177.7 6.93519
2177.8 6.93519
2177.9 6.93519
2178 6.9352
2178.1 6.9352
2178.2 6.9352
2178.3 6.9352
2178.4 6.9352
2178.5 6.9352
2178.6 6.9352
2178.7 6.9352
2178.8 6.9352
2178.9 6.9352
2179 6.9352
2179.1 6.9352
2179.2 6.9352
2179.3 6.9352
2179.4 6.9352
2179.5 6.9352
2179.6 6.9352
2179.7 6.9352
2179.8 6.9352
2179.9 6.9352
2180 6.9352
2180.1 6.9352
2180.2 6.9352
2180.3 6.93519
2180.4 6.93519
2180.5 6.93519
2180.6 6.93519
2180.7 6.93519
2180.8 6.93519
2180.9 6.93519
2181 6.93518
2181.1 6.93518
2181.2 6.93518
2181.3 6.93518
2181.4 6.93518
2181.5 6.93518
2181.6 6.93517
2181.7 6.93517
2181.8 6.93517
2181.9 6.93517
2182 6.93516
2182.1 6.93516
2182.2 6.93516
2182.3 6.93516
2182.4 6.93515
2182.5 6.93515
2182.6 6.93515
2182.7 6.93515
2182.8 6.93514
2182.9 6.93514
2183 6.93514
2183.1 6.93514
2183.2 6.93513
2183.3 6.93513
2183.4 6.93513
2183.5 6.93513
2183.6 6.93512
2183.7 6.93512
2183.8 6.93512
2183.9 6.93512
2184 6.93512
2184.1 6.93512
2184.2 6.93512
2184.3 6.93511
2184.4 6.93511
2184.5 6.93511
2184.6 6.93511
2184.7 6.93511
2184.8 6.93511
2184.9 6.93511
2185 6.93512
2185.1 6.93512
2185.2 6.93512
2185.3 6.93512
2185.4 6.93512
2185.5 6.93512
2185.6 6.93513
2185.7 6.93513
2185.8 6.93513
2185.9 6.93514
2186 6.93514
2186.1 6.93515
2186.2 6.93515
2186.3 6.93516
2186.4 6.93516
2186.5 6.93517
2186.6 6.93518
2186.7 6.93518
2186.8 6.93519
2186.9 6.9352
2187 6.93521
2187.1 6.93522
2187.2 6.93523
2187.3 6.93523
2187.4 6.93525
2187.5 6.93526
2187.6 6.93527
2187.7 6.93528
2187.8 6.93529
2187.9 6.9353
2188 6.93531
2188.1 6.93532
2188.2 6.93534
2188.3 6.93535
2188.4 6.93536
2188.5 6.93537
2188.6 6.93539
2188.7 6.9354
2188.8 6.93541
2188.9 6.93543
2189 6.93544
2189.1 6.93545
2189.2 6.93547
2189.3 6.93548
2189.4 6.93549
2189.5 6.93551
2189.6 6.93552
2189.7 6.93553
2189.8 6.93555
2189.9 6.93556
2190 6.93557
2190.1 6.93559
2190.2 6.9356
2190.3 6.93561
2190.4 6.93562
2190.5 6.93564
2190.6 6.93565
2190.7 6.93566
2190.8 6.93567
2190.9 6.93568
2191 6.93569
2191.1 6.9357
2191.2 6.93572
2191.3 6.93572
2191.4 6.93573
2191.5 6.93574
2191.6 6.93575
2191.7 6.93576
2191.8 6.93577
2191.9 6.93577
2192 6.93578
2192.1 6.93579
2192.2 6.93579
2192.3 6.9358
2192.4 6.9358
2192.5 6.93581
2192.6 6.93581
2192.7 6.93581
2192.8 6.93582
2192.9 6.93582
2193 6.93582
2193.1 6.93582
2193.2 6.93582
2193.3 6.93582
2193.4 6.93582
2193.5 6.93582
2193.6 6.93582
2193.7 6.93582
2193.8 6.93582
2193.9 6.93582
2194 6.93582
2194.1 6.93581
2194.2 6.93581
2194.3 6.93581
2194.4 6.9358
2194.5 6.9358
2194.6 6.9358
2194.7 6.93579
2194.8 6.93579
2194.9 6.93579
2195 6.93578
2195.1 6.93578
2195.2 6.93577
2195.3 6.93577
2195.4 6.93577
2195.5 6.93576
2195.6 6.93576
2195.7 6.93575
2195.8 6.93575
2195.9 6.93575
2196 6.93574
2196.1 6.93574
2196.2 6.93573
2196.3 6.93573
2196.4 6.93572
2196.5 6.93572
2196.6 6.93572
2196.7 6.93571
2196.8 6.93571
2196.9 6.9357
2197 6.9357
2197.1 6.93569
2197.2 6.93569
2197.3 6.93569
2197.4 6.93568
2197.5 6.93568
2197.6 6.93567
2197.7 6.93567
2197.8 6.93566
2197.9 6.93566
2198 6.93565
2198.1 6.93565
2198.2 6.93564
2198.3 6.93563
2198.4 6.93563
2198.5 6.93562
2198.6 6.93561
2198.7 6.93561
2198.8 6.9356
2198.9 6.93559
2199 6.93558
2199.1 6.93557
2199.2 6.93557
2199.3 6.93556
2199.4 6.93555
2199.5 6.93554
2199.6 6.93553
2199.7 6.93552
2199.8 6.93551
2199.9 6.9355
2200 6.93549
2200.1 6.93548
2200.2 6.93547
2200.3 6.93546
2200.4 6.93544
2200.5 6.93543
2200.6 6.93542
2200.7 6.93541
2200.8 6.9354
2200.9 6.93538
2201 6.93537
2201.1 6.93536
2201.2 6.93534
2201.3 6.93533
2201.4 6.93531
2201.5 6.9353
2201.6 6.93529
2201.7 6.93527
2201.8 6.93525
2201.9 6.93524
2202 6.93522
2202.1 6.93521
2202.2 6.93519
2202.3 6.93517
2202.4 6.93516
2202.5 6.93514
2202.6 6.93512
2202.7 6.93511
2202.8 6.93509
2202.9 6.93507
2203 6.93505
2203.1 6.93504
2203.2 6.93502
2203.3 6.935
2203.4 6.93498
2203.5 6.93496
2203.6 6.93495
2203.7 6.93493
2203.8 6.93491
2203.9 6.93489
2204 6.93487
2204.1 6.93486
2204.2 6.93484
2204.3 6.93482
2204.4 6.9348
2204.5 6.93479
2204.6 6.93477
2204.7 6.93475
2204.8 6.93474
2204.9 6.93472
2205 6.9347
2205.1 6.93469
2205.2 6.93467
2205.3 6.93466
2205.4 6.93465
2205.5 6.93463
2205.6 6.93462
2205.7 6.93461
2205.8 6.9346
2205.9 6.93458
2206 6.93457
2206.1 6.93456
2206.2 6.93455
2206.3 6.93454
2206.4 6.93454
2206.5 6.93453
2206.6 6.93452
2206.7 6.93451
2206.8 6.93451
2206.9 6.9345
2207 6.9345
2207.1 6.93449
2207.2 6.93449
2207.3 6.93448
2207.4 6.93448
2207.5 6.93448
2207.6 6.93448
2207.7 6.93448
2207.8 6.93448
2207.9 6.93448
2208 6.93448
2208.1 6.93448
2208.2 6.93448
2208.3 6.93448
2208.4 6.93449
2208.5 6.93449
2208.6 6.93449
2208.7 6.9345
2208.8 6.9345
2208.9 6.93451
2209 6.93451
2209.1 6.93452
2209.2 6.93452
2209.3 6.93453
2209.4 6.93454
2209.5 6.93455
2209.6 6.93455
2209.7 6.93456
2209.8 6.93457
2209.9 6.93458
2210 6.93459
2210.1 6.9346
2210.2 6.93461
2210.3 6.93462
2210.4 6.93463
2210.5 6.93464
2210.6 6.93465
2210.7 6.93466
2210.8 6.93468
2210.9 6.93469
2211 6.9347
2211.1 6.93471
2211.2 6.93472
2211.3 6.93473
2211.4 6.93474
2211.5 6.93476
2211.6 6.93477
2211.7 6.93478
2211.8 6.93479
2211.9 6.9348
2212 6.93481
2212.1 6.93482
2212.2 6.93483
2212.3 6.93484
2212.4 6.93485
2212.5 6.93486
2212.6 6.93487
2212.7 6.93488
2212.8 6.93489
2212.9 6.9349
2213 6.9349
2213.1 6.93491
2213.2 6.93492
2213.3 6.93493
2213.4 6.93493
2213.5 6.93494
2213.6 6.93494
2213.7 6.93495
2213.8 6.93495
2213.9 6.93496
2214 6.93496
2214.1 6.93497
2214.2 6.93497
2214.3 6.93497
2214.4 6.93498
2214.5 6.93498
2214.6 6.93498
2214.7 6.93498
2214.8 6.93498
2214.9 6.93499
2215 6.93499
2215.1 6.93499
2215.2 6.93499
2215.3 6.93499
2215.4 6.93499
2215.5 6.93499
2215.6 6.93499
2215.7 6.93499
2215.8 6.93499
2215.9 6.93499
2216 6.93499
2216.1 6.93499
2216.2 6.93499
2216.3 6.935
2216.4 6.935
2216.5 6.935
2216.6 6.935
2216.7 6.935
2216.8 6.935
2216.9 6.935
2217 6.935
2217.1 6.935
2217.2 6.935
2217.3 6.935
2217.4 6.935
2217.5 6.93501
2217.6 6.93501
2217.7 6.93501
2217.8 6.93501
2217.9 6.93501
2218 6.93501
2218.1 6.93501
2218.2 6.93501
2218.3 6.93502
2218.4 6.93502
2218.5 6.93502
2218.6 6.93502
2218.7 6.93502
2218.8 6.93503
2218.9 6.93503
2219 6.93503
2219.1 6.93503
2219.2 6.93504
2219.3 6.93504
2219.4 6.93504
2219.5 6.93505
2219.6 6.93505
2219.7 6.93506
2219.8 6.93506
2219.9 6.93506
2220 6.93507
2220.1 6.93507
2220.2 6.93508
2220.3 6.93508
2220.4 6.93509
2220.5 6.9351
2220.6 6.9351
2220.7 6.93511
2220.8 6.93511
2220.9 6.93512
2221 6.93513
2221.1 6.93513
2221.2 6.93514
2221.3 6.93515
2221.4 6.93515
2221.5 6.93516
2221.6 6.93517
2221.7 6.93517
2221.8 6.93518
2221.9 6.93519
2222 6.93519
2222.1 6.9352
2222.2 6.93521
2222.3 6.93521
2222.4 6.93522
2222.5 6.93523
2222.6 6.93523
2222.7 6.93524
2222.8 6.93525
2222.9 6.93526
2223 6.93526
2223.1 6.93527
2223.2 6.93528
2223.3 6.93528
2223.4 6.93529
2223.5 6.9353
2223.6 6.9353
2223.7 6.93531
2223.8 6.93532
2223.9 6.93532
2224 6.93533
2224.1 6.93533
2224.2 6.93534
2224.3 6.93534
2224.4 6.93535
2224.5 6.93536
2224.6 6.93536
2224.7 6.93536
2224.8 6.93537
2224.9 6.93537
2225 6.93538
2225.1 6.93538
2225.2 6.93538
2225.3 6.93539
2225.4 6.93539
2225.5 6.93539
2225.6 6.9354
2225.7 6.9354
2225.8 6.9354
2225.9 6.9354
2226 6.9354
2226.1 6.93541
2226.2 6.93541
2226.3 6.93541
2226.4 6.93541
2226.5 6.93541
2226.6 6.93541
2226.7 6.93541
2226.8 6.93542
2226.9 6.93542
2227 6.93542
2227.1 6.93542
2227.2 6.93542
2227.3 6.93542
2227.4 6.93542
2227.5 6.93542
2227.6 6.93543
2227.7 6.93543
2227.8 6.93543
2227.9 6.93543
2228 6.93543
2228.1 6.93543
2228.2 6.93543
2228.3 6.93544
2228.4 6.93544
2228.5 6.93544
2228.6 6.93544
2228.7 6.93544
2228.8 6.93544
2228.9 6.93544
2229 6.93545
2229.1 6.93545
2229.2 6.93545
2229.3 6.93545
2229.4 6.93545
2229.5 6.93546
2229.6 6.93546
2229.7 6.93546
2229.8 6.93546
2229.9 6.93546
2230 6.93546
2230.1 6.93547
2230.2 6.93547
2230.3 6.93547
2230.4 6.93547
2230.5 6.93547
2230.6 6.93547
2230.7 6.93547
2230.8 6.93547
2230.9 6.93547
2231 6.93547
2231.1 6.93547
2231.2 6.93547
2231.3 6.93546
2231.4 6.93546
2231.5 6.93546
2231.6 6.93546
2231.7 6.93546
2231.8 6.93545
2231.9 6.93545
2232 6.93545
2232.1 6.93544
2232.2 6.93544
2232.3 6.93543
2232.4 6.93543
2232.5 6.93542
2232.6 6.93542
2232.7 6.93541
2232.8 6.93541
2232.9 6.9354
2233 6.93539
2233.1 6.93538
2233.2 6.93538
2233.3 6.93537
2233.4 6.93536
2233.5 6.93535
2233.6 6.93534
2233.7 6.93534
2233.8 6.93533
2233.9 6.93532
2234 6.93531
2234.1 6.9353
2234.2 6.93529
2234.3 6.93528
2234.4 6.93527
2234.5 6.93526
2234.6 6.93524
2234.7 6.93523
2234.8 6.93522
2234.9 6.93521
2235 6.9352
2235.1 6.93519
2235.2 6.93518
2235.3 6.93516
2235.4 6.93515
2235.5 6.93514
2235.6 6.93513
2235.7 6.93511
2235.8 6.9351
2235.9 6.93509
2236 6.93507
2236.1 6.93506
2236.2 6.93505
2236.3 6.93503
2236.4 6.93502
2236.5 6.935
2236.6 6.93499
2236.7 6.93497
2236.8 6.93496
2236.9 6.93494
2237 6.93493
2237.1 6.93491
2237.2 6.93489
2237.3 6.93488
2237.4 6.93486
2237.5 6.93484
2237.6 6.93483
2237.7 6.93481
2237.8 6.93479
2237.9 6.93477
2238 6.93476
2238.1 6.93474
2238.2 6.93472
2238.3 6.9347
2238.4 6.93468
2238.5 6.93466
2238.6 6.93465
2238.7 6.93463
2238.8 6.93461
2238.9 6.93459
2239 6.93457
2239.1 6.93455
2239.2 6.93454
2239.3 6.93452
2239.4 6.9345
2239.5 6.93448
2239.6 6.93447
2239.7 6.93445
2239.8 6.93443
2239.9 6.93442
2240 6.9344
2240.1 6.93439
2240.2 6.93437
2240.3 6.93436
2240.4 6.93435
2240.5 6.93433
2240.6 6.93432
2240.7 6.93431
2240.8 6.9343
2240.9 6.93428
2241 6.93427
2241.1 6.93426
2241.2 6.93425
2241.3 6.93424
2241.4 6.93423
2241.5 6.93423
2241.6 6.93422
2241.7 6.93421
2241.8 6.9342
2241.9 6.93419
2242 6.93419
2242.1 6.93418
2242.2 6.93417
2242.3 6.93417
2242.4 6.93416
2242.5 6.93416
2242.6 6.93415
2242.7 6.93415
2242.8 6.93414
2242.9 6.93414
2243 6.93413
2243.1 6.93413
2243.2 6.93412
2243.3 6.93412
2243.4 6.93412
2243.5 6.93412
2243.6 6.93411
2243.7 6.93411
2243.8 6.93411
2243.9 6.93411
2244 6.93411
2244.1 6.93411
2244.2 6.93411
2244.3 6.93411
2244.4 6.93411
2244.5 6.93411
2244.6 6.93412
2244.7 6.93412
2244.8 6.93412
2244.9 6.93412
2245 6.93413
2245.1 6.93413
2245.2 6.93414
2245.3 6.93414
2245.4 6.93414
2245.5 6.93415
2245.6 6.93415
2245.7 6.93416
2245.8 6.93416
2245.9 6.93416
2246 6.93417
2246.1 6.93417
2246.2 6.93418
2246.3 6.93418
2246.4 6.93418
2246.5 6.93419
2246.6 6.93419
2246.7 6.93419
2246.8 6.9342
2246.9 6.9342
2247 6.9342
2247.1 6.9342
2247.2 6.9342
2247.3 6.93421
2247.4 6.93421
2247.5 6.93421
2247.6 6.93421
2247.7 6.93421
2247.8 6.93421
2247.9 6.93421
2248 6.93421
2248.1 6.93421
2248.2 6.93421
2248.3 6.93421
2248.4 6.93421
2248.5 6.93421
2248.6 6.93421
2248.7 6.93421
2248.8 6.93421
2248.9 6.93421
2249 6.93421
2249.1 6.93421
2249.2 6.93421
2249.3 6.9342
2249.4 6.9342
2249.5 6.9342
2249.6 6.9342
2249.7 6.9342
2249.8 6.9342
2249.9 6.9342
2250 6.9342
2250.1 6.9342
2250.2 6.9342
2250.3 6.9342
2250.4 6.9342
2250.5 6.9342
2250.6 6.9342
2250.7 6.9342
2250.8 6.9342
2250.9 6.9342
2251 6.9342
2251.1 6.9342
2251.2 6.9342
2251.3 6.93421
2251.4 6.93421
2251.5 6.93421
2251.6 6.93421
2251.7 6.93422
2251.8 6.93422
2251.9 6.93422
2252 6.93423
2252.1 6.93423
2252.2 6.93424
2252.3 6.93424
2252.4 6.93425
2252.5 6.93426
2252.6 6.93427
2252.7 6.93427
2252.8 6.93428
2252.9 6.93429
2253 6.9343
2253.1 6.93431
2253.2 6.93432
2253.3 6.93433
2253.4 6.93434
2253.5 6.93435
2253.6 6.93436
2253.7 6.93437
2253.8 6.93438
2253.9 6.93439
2254 6.93441
2254.1 6.93442
2254.2 6.93443
2254.3 6.93445
2254.4 6.93446
2254.5 6.93447
2254.6 6.93449
2254.7 6.9345
2254.8 6.93452
2254.9 6.93453
2255 6.93455
2255.1 6.93456
2255.2 6.93458
2255.3 6.93459
2255.4 6.93461
2255.5 6.93462
2255.6 6.93464
2255.7 6.93466
2255.8 6.93467
2255.9 6.93469
2256 6.9347
2256.1 6.93472
2256.2 6.93473
2256.3 6.93475
2256.4 6.93476
2256.5 6.93478
2256.6 6.9348
2256.7 6.93481
2256.8 6.93483
2256.9 6.93484
2257 6.93486
2257.1 6.93487
2257.2 6.93488
2257.3 6.9349
2257.4 6.93491
2257.5 6.93493
2257.6 6.93494
2257.7 6.93495
2257.8 6.93497
2257.9 6.93498
2258 6.93499
2258.1 6.93501
2258.2 6.93502
2258.3 6.93503
2258.4 6.93504
2258.5 6.93505
2258.6 6.93506
2258.7 6.93507
2258.8 6.93508
2258.9 6.93509
2259 6.9351
2259.1 6.93511
2259.2 6.93512
2259.3 6.93513
2259.4 6.93513
2259.5 6.93514
2259.6 6.93514
2259.7 6.93515
2259.8 6.93515
2259.9 6.93516
2260 6.93516
2260.1 6.93516
2260.2 6.93516
2260.3 6.93517
2260.4 6.93517
2260.5 6.93517
2260.6 6.93517
2260.7 6.93517
2260.8 6.93516
2260.9 6.93516
2261 6.93516
2261.1 6.93516
2261.2 6.93515
2261.3 6.93515
2261.4 6.93515
2261.5 6.93514
2261.6 6.93514
2261.7 6.93513
2261.8 6.93513
2261.9 6.93512
2262 6.93512
2262.1 6.93511
2262.2 6.9351
2262.3 6.9351
2262.4 6.93509
2262.5 6.93508
2262.6 6.93508
2262.7 6.93507
2262.8 6.93506
2262.9 6.93506
2263 6.93505
2263.1 6.93504
2263.2 6.93504
2263.3 6.93503
2263.4 6.93502
2263.5 6.93502
2263.6 6.93501
2263.7 6.935
2263.8 6.935
2263.9 6.93499
2264 6.93498
2264.1 6.93498
2264.2 6.93497
2264.3 6.93496
2264.4 6.93496
2264.5 6.93495
2264.6 6.93495
2264.7 6.93494
2264.8 6.93494
2264.9 6.93493
2265 6.93493
2265.1 6.93492
2265.2 6.93491
2265.3 6.93491
2265.4 6.9349
2265.5 6.9349
2265.6 6.93489
2265.7 6.93489
2265.8 6.93488
2265.9 6.93488
2266 6.93487
2266.1 6.93487
2266.2 6.93486
2266.3 6.93486
2266.4 6.93485
2266.5 6.93485
2266.6 6.93484
2266.7 6.93484
2266.8 6.93483
2266.9 6.93482
2267 6.93482
2267.1 6.93481
2267.2 6.93481
2267.3 6.9348
2267.4 6.93479
2267.5 6.93479
2267.6 6.93478
2267.7 6.93477
2267.8 6.93477
2267.9 6.93476
2268 6.93475
2268.1 6.93474
2268.2 6.93474
2268.3 6.93473
2268.4 6.93472
2268.5 6.93471
2268.6 6.9347
2268.7 6.93469
2268.8 6.93468
2268.9 6.93467
2269 6.93466
2269.1 6.93465
2269.2 6.93464
2269.3 6.93463
2269.4 6.93462
2269.5 6.93461
2269.6 6.9346
2269.7 6.93459
2269.8 6.93458
2269.9 6.93456
2270 6.93455
2270.1 6.93454
2270.2 6.93453
2270.3 6.93451
2270.4 6.9345
2270.5 6.93449
2270.6 6.93447
2270.7 6.93446
2270.8 6.93445
2270.9 6.93443
2271 6.93442
2271.1 6.9344
2271.2 6.93439
2271.3 6.93438
2271.4 6.93436
2271.5 6.93435
2271.6 6.93434
2271.7 6.93432
2271.8 6.93431
2271.9 6.9343
2272 6.93429
2272.1 6.93427
2272.2 6.93426
2272.3 6.93425
2272.4 6.93424
2272.5 6.93423
2272.6 6.93422
2272.7 6.93421
2272.8 6.9342
2272.9 6.93419
2273 6.93418
2273.1 6.93417
2273.2 6.93416
2273.3 6.93415
2273.4 6.93415
2273.5 6.93414
2273.6 6.93414
2273.7 6.93413
2273.8 6.93413
2273.9 6.93412
2274 6.93412
2274.1 6.93412
2274.2 6.93412
2274.3 6.93411
2274.4 6.93411
2274.5 6.93411
2274.6 6.93411
2274.7 6.93411
2274.8 6.93412
2274.9 6.93412
2275 6.93412
2275.1 6.93412
2275.2 6.93413
2275.3 6.93413
2275.4 6.93413
2275.5 6.93413
2275.6 6.93414
2275.7 6.93414
2275.8 6.93415
2275.9 6.93415
2276 6.93415
2276.1 6.93416
2276.2 6.93416
2276.3 6.93417
2276.4 6.93417
2276.5 6.93418
2276.6 6.93418
2276.7 6.93419
2276.8 6.93419
2276.9 6.9342
2277 6.9342
2277.1 6.93421
2277.2 6.93421
2277.3 6.93422
2277.4 6.93422
2277.5 6.93423
2277.6 6.93424
2277.7 6.93424
2277.8 6.93425
2277.9 6.93425
2278 6.93426
2278.1 6.93427
2278.2 6.93427
2278.3 6.93428
2278.4 6.93429
2278.5 6.93429
2278.6 6.9343
2278.7 6.93431
2278.8 6.93431
2278.9 6.93432
2279 6.93433
2279.1 6.93433
2279.2 6.93434
2279.3 6.93434
2279.4 6.93435
2279.5 6.93436
2279.6 6.93436
2279.7 6.93437
2279.8 6.93437
2279.9 6.93438
2280 6.93438
2280.1 6.93438
2280.2 6.93439
2280.3 6.93439
2280.4 6.93439
2280.5 6.93439
2280.6 6.93439
2280.7 6.9344
2280.8 6.9344
2280.9 6.9344
2281 6.9344
2281.1 6.9344
2281.2 6.9344
2281.3 6.9344
2281.4 6.93439
2281.5 6.93439
2281.6 6.93439
2281.7 6.93439
2281.8 6.93439
2281.9 6.93438
2282 6.93438
2282.1 6.93438
2282.2 6.93437
2282.3 6.93437
2282.4 6.93437
2282.5 6.93436
2282.6 6.93436
2282.7 6.93436
2282.8 6.93435
2282.9 6.93435
2283 6.93435
2283.1 6.93434
2283.2 6.93434
2283.3 6.93433
2283.4 6.93433
2283.5 6.93433
2283.6 6.93432
2283.7 6.93432
2283.8 6.93431
2283.9 6.93431
2284 6.93431
2284.1 6.93431
2284.2 6.9343
2284.3 6.9343
2284.4 6.9343
2284.5 6.9343
2284.6 6.9343
2284.7 6.9343
2284.8 6.9343
2284.9 6.9343
2285 6.9343
2285.1 6.9343
2285.2 6.93431
2285.3 6.93431
2285.4 6.93431
2285.5 6.93432
2285.6 6.93432
2285.7 6.93433
2285.8 6.93434
2285.9 6.93434
2286 6.93435
2286.1 6.93436
2286.2 6.93437
2286.3 6.93438
2286.4 6.93439
2286.5 6.9344
2286.6 6.93442
2286.7 6.93443
2286.8 6.93444
2286.9 6.93446
2287 6.93448
2287.1 6.93449
2287.2 6.93451
2287.3 6.93453
2287.4 6.93454
2287.5 6.93456
2287.6 6.93458
2287.7 6.9346
2287.8 6.93462
2287.9 6.93464
2288 6.93467
2288.1 6.93469
2288.2 6.93471
2288.3 6.93473
2288.4 6.93476
2288.5 6.93478
2288.6 6.9348
2288.7 6.93483
2288.8 6.93485
2288.9 6.93488
2289 6.9349
2289.1 6.93492
2289.2 6.93495
2289.3 6.93497
2289.4 6.935
2289.5 6.93502
2289.6 6.93505
2289.7 6.93507
2289.8 6.9351
2289.9 6.93512
2290 6.93514
2290.1 6.93517
2290.2 6.93519
2290.3 6.93522
2290.4 6.93524
2290.5 6.93526
2290.6 6.93528
2290.7 6.9353
2290.8 6.93533
2290.9 6.93535
2291 6.93537
2291.1 6.93539
2291.2 6.93541
2291.3 6.93543
2291.4 6.93545
2291.5 6.93547
2291.6 6.93549
2291.7 6.93551
2291.8 6.93553
2291.9 6.93554
2292 6.93556
2292.1 6.93558
2292.2 6.9356
2292.3 6.93561
2292.4 6.93563
2292.5 6.93565
2292.6 6.93566
2292.7 6.93568
2292.8 6.9357
2292.9 6.93571
2293 6.93573
2293.1 6.93574
2293.2 6.93576
2293.3 6.93577
2293.4 6.93579
2293.5 6.9358
2293.6 6.93581
2293.7 6.93583
2293.8 6.93584
2293.9 6.93585
2294 6.93587
2294.1 6.93588
2294.2 6.93589
2294.3 6.9359
2294.4 6.93591
2294.5 6.93593
2294.6 6.93594
2294.7 6.93595
2294.8 6.93596
2294.9 6.93597
2295 6.93598
2295.1 6.93599
2295.2 6.936
2295.3 6.93601
2295.4 6.93602
2295.5 6.93603
2295.6 6.93604
2295.7 6.93605
2295.8 6.93606
2295.9 6.93607
2296 6.93608
2296.1 6.93609
2296.2 6.9361
2296.3 6.93611
2296.4 6.93612
2296.5 6.93613
2296.6 6.93614
2296.7 6.93615
2296.8 6.93616
2296.9 6.93617
2297 6.93619
2297.1 6.9362
2297.2 6.93621
2297.3 6.93622
2297.4 6.93623
2297.5 6.93624
2297.6 6.93625
2297.7 6.93627
2297.8 6.93628
2297.9 6.93629
2298 6.9363
2298.1 6.93631
2298.2 6.93632
2298.3 6.93633
2298.4 6.93634
2298.5 6.93635
2298.6 6.93636
2298.7 6.93637
2298.8 6.93638
2298.9 6.93639
2299 6.9364
2299.1 6.9364
2299.2 6.93641
2299.3 6.93642
2299.4 6.93642
2299.5 6.93643
2299.6 6.93644
2299.7 6.93644
2299.8 6.93645
2299.9 6.93645
2300 6.93645
2300.1 6.93646
2300.2 6.93646
2300.3 6.93646
2300.4 6.93646
2300.5 6.93647
2300.6 6.93647
2300.7 6.93647
2300.8 6.93647
2300.9 6.93647
2301 6.93646
2301.1 6.93646
2301.2 6.93646
2301.3 6.93646
2301.4 6.93645
2301.5 6.93645
2301.6 6.93645
2301.7 6.93644
2301.8 6.93644
2301.9 6.93643
2302 6.93642
2302.1 6.93642
2302.2 6.93641
2302.3 6.9364
2302.4 6.9364
2302.5 6.93639
2302.6 6.93638
2302.7 6.93637
2302.8 6.93636
2302.9 6.93635
2303 6.93633
2303.1 6.93632
2303.2 6.93631
2303.3 6.9363
2303.4 6.93628
2303.5 6.93627
2303.6 6.93626
2303.7 6.93624
2303.8 6.93622
2303.9 6.93621
2304 6.93619
2304.1 6.93617
2304.2 6.93616
2304.3 6.93614
2304.4 6.93612
2304.5 6.9361
2304.6 6.93608
2304.7 6.93606
2304.8 6.93604
2304.9 6.93602
2305 6.936
2305.1 6.93598
2305.2 6.93596
2305.3 6.93594
2305.4 6.93592
2305.5 6.9359
2305.6 6.93587
2305.7 6.93585
2305.8 6.93583
2305.9 6.93581
2306 6.93578
2306.1 6.93576
2306.2 6.93574
2306.3 6.93572
2306.4 6.93569
2306.5 6.93567
2306.6 6.93565
2306.7 6.93563
2306.8 6.93561
2306.9 6.93559
2307 6.93557
2307.1 6.93554
2307.2 6.93552
2307.3 6.93551
2307.4 6.93549
2307.5 6.93547
2307.6 6.93545
2307.7 6.93543
2307.8 6.93542
2307.9 6.9354
2308 6.93538
2308.1 6.93537
2308.2 6.93535
2308.3 6.93534
2308.4 6.93533
2308.5 6.93531
2308.6 6.9353
2308.7 6.93529
2308.8 6.93528
2308.9 6.93527
2309 6.93526
2309.1 6.93525
2309.2 6.93524
2309.3 6.93524
2309.4 6.93523
2309.5 6.93522
2309.6 6.93522
2309.7 6.93521
2309.8 6.93521
2309.9 6.9352
2310 6.9352
2310.1 6.9352
2310.2 6.93519
2310.3 6.93519
2310.4 6.93519
2310.5 6.93519
2310.6 6.93519
2310.7 6.93518
2310.8 6.93518
2310.9 6.93518
2311 6.93518
2311.1 6.93518
2311.2 6.93518
2311.3 6.93518
2311.4 6.93518
2311.5 6.93518
2311.6 6.93518
2311.7 6.93518
2311.8 6.93518
2311.9 6.93518
2312 6.93518
2312.1 6.93518
2312.2 6.93518
2312.3 6.93518
2312.4 6.93518
2312.5 6.93518
2312.6 6.93518
2312.7 6.93518
2312.8 6.93518
2312.9 6.93518
2313 6.93518
2313.1 6.93517
2313.2 6.93517
2313.3 6.93517
2313.4 6.93517
2313.5 6.93517
2313.6 6.93516
2313.7 6.93516
2313.8 6.93516
2313.9 6.93516
2314 6.93515
2314.1 6.93515
2314.2 6.93515
2314.3 6.93514
2314.4 6.93514
2314.5 6.93514
2314.6 6.93514
2314.7 6.93513
2314.8 6.93513
2314.9 6.93513
2315 6.93512
2315.1 6.93512
2315.2 6.93512
2315.3 6.93512
2315.4 6.93512
2315.5 6.93511
2315.6 6.93511
2315.7 6.93511
2315.8 6.93511
2315.9 6.93511
2316 6.93511
2316.1 6.93511
2316.2 6.93511
2316.3 6.93511
2316.4 6.93511
2316.5 6.9351
2316.6 6.9351
2316.7 6.9351
2316.8 6.9351
2316.9 6.9351
2317 6.9351
2317.1 6.93511
2317.2 6.93511
2317.3 6.93511
2317.4 6.93511
2317.5 6.93511
2317.6 6.93511
2317.7 6.93511
2317.8 6.93511
2317.9 6.93511
2318 6.93512
2318.1 6.93512
2318.2 6.93512
2318.3 6.93513
2318.4 6.93513
2318.5 6.93513
2318.6 6.93514
2318.7 6.93514
2318.8 6.93515
2318.9 6.93516
2319 6.93516
2319.1 6.93517
2319.2 6.93518
2319.3 6.93518
2319.4 6.93519
2319.5 6.9352
2319.6 6.93521
2319.7 6.93522
2319.8 6.93523
2319.9 6.93524
2320 6.93525
2320.1 6.93526
2320.2 6.93527
2320.3 6.93528
2320.4 6.93529
2320.5 6.9353
2320.6 6.93531
2320.7 6.93532
2320.8 6.93533
2320.9 6.93534
2321 6.93535
2321.1 6.93537
2321.2 6.93538
2321.3 6.93539
2321.4 6.9354
2321.5 6.93541
2321.6 6.93542
2321.7 6.93543
2321.8 6.93544
2321.9 6.93546
2322 6.93547
2322.1 6.93548
2322.2 6.93549
2322.3 6.9355
2322.4 6.93551
2322.5 6.93552
2322.6 6.93553
2322.7 6.93553
2322.8 6.93554
2322.9 6.93555
2323 6.93556
2323.1 6.93557
2323.2 6.93557
2323.3 6.93558
2323.4 6.93558
2323.5 6.93559
2323.6 6.93559
2323.7 6.9356
2323.8 6.9356
2323.9 6.93561
2324 6.93561
2324.1 6.93561
2324.2 6.93561
2324.3 6.93562
2324.4 6.93562
2324.5 6.93562
2324.6 6.93562
2324.7 6.93562
2324.8 6.93562
2324.9 6.93563
2325 6.93563
2325.1 6.93563
2325.2 6.93563
2325.3 6.93563
2325.4 6.93563
2325.5 6.93563
2325.6 6.93563
2325.7 6.93563
2325.8 6.93563
2325.9 6.93564
2326 6.93564
2326.1 6.93564
2326.2 6.93564
2326.3 6.93564
2326.4 6.93564
2326.5 6.93564
2326.6 6.93565
2326.7 6.93565
2326.8 6.93565
2326.9 6.93565
2327 6.93565
2327.1 6.93566
2327.2 6.93566
2327.3 6.93566
2327.4 6.93566
2327.5 6.93567
2327.6 6.93567
2327.7 6.93567
2327.8 6.93568
2327.9 6.93568
2328 6.93568
2328.1 6.93568
2328.2 6.93568
2328.3 6.93569
2328.4 6.93569
2328.5 6.93569
2328.6 6.93569
2328.7 6.93569
2328.8 6.93569
2328.9 6.93569
2329 6.93569
2329.1 6.93569
2329.2 6.93569
2329.3 6.93569
2329.4 6.93569
2329.5 6.93568
2329.6 6.93568
2329.7 6.93568
2329.8 6.93568
2329.9 6.93568
2330 6.93567
2330.1 6.93567
2330.2 6.93567
2330.3 6.93567
2330.4 6.93566
2330.5 6.93566
2330.6 6.93566
2330.7 6.93565
2330.8 6.93565
2330.9 6.93565
2331 6.93564
2331.1 6.93564
2331.2 6.93563
2331.3 6.93563
2331.4 6.93563
2331.5 6.93562
2331.6 6.93562
2331.7 6.93562
2331.8 6.93561
2331.9 6.93561
2332 6.9356
2332.1 6.9356
2332.2 6.93559
2332.3 6.93559
2332.4 6.93559
2332.5 6.93558
2332.6 6.93558
2332.7 6.93557
2332.8 6.93557
2332.9 6.93556
2333 6.93556
2333.1 6.93555
2333.2 6.93555
2333.3 6.93555
2333.4 6.93554
2333.5 6.93554
2333.6 6.93553
2333.7 6.93552
2333.8 6.93552
2333.9 6.93551
2334 6.93551
2334.1 6.9355
2334.2 6.9355
2334.3 6.93549
2334.4 6.93548
2334.5 6.93548
2334.6 6.93547
2334.7 6.93546
2334.8 6.93545
2334.9 6.93545
2335 6.93544
2335.1 6.93543
2335.2 6.93542
2335.3 6.93541
2335.4 6.9354
2335.5 6.93539
2335.6 6.93538
2335.7 6.93537
2335.8 6.93535
2335.9 6.93534
2336 6.93533
2336.1 6.93532
2336.2 6.9353
2336.3 6.93529
2336.4 6.93527
2336.5 6.93526
2336.6 6.93524
2336.7 6.93523
2336.8 6.93521
2336.9 6.93519
2337 6.93518
2337.1 6.93516
2337.2 6.93515
2337.3 6.93513
2337.4 6.93511
2337.5 6.93509
2337.6 6.93508
2337.7 6.93506
2337.8 6.93504
2337.9 6.93503
2338 6.93501
2338.1 6.93499
2338.2 6.93498
2338.3 6.93496
2338.4 6.93495
2338.5 6.93493
2338.6 6.93492
2338.7 6.9349
2338.8 6.93489
2338.9 6.93487
2339 6.93486
2339.1 6.93485
2339.2 6.93483
2339.3 6.93482
2339.4 6.93481
2339.5 6.9348
2339.6 6.93479
2339.7 6.93478
2339.8 6.93477
2339.9 6.93476
2340 6.93475
2340.1 6.93475
2340.2 6.93474
2340.3 6.93473
2340.4 6.93473
2340.5 6.93472
2340.6 6.93472
2340.7 6.93471
2340.8 6.93471
2340.9 6.93471
2341 6.93471
2341.1 6.9347
2341.2 6.9347
2341.3 6.9347
2341.4 6.9347
2341.5 6.9347
2341.6 6.9347
2341.7 6.9347
2341.8 6.9347
2341.9 6.9347
2342 6.9347
2342.1 6.9347
2342.2 6.9347
2342.3 6.9347
2342.4 6.9347
2342.5 6.93471
2342.6 6.93471
2342.7 6.93471
2342.8 6.93471
2342.9 6.93472
2343 6.93472
2343.1 6.93472
2343.2 6.93473
2343.3 6.93473
2343.4 6.93474
2343.5 6.93474
2343.6 6.93474
2343.7 6.93475
2343.8 6.93475
2343.9 6.93476
2344 6.93476
2344.1 6.93477
2344.2 6.93477
2344.3 6.93478
2344.4 6.93479
2344.5 6.93479
2344.6 6.9348
2344.7 6.9348
2344.8 6.93481
2344.9 6.93482
2345 6.93482
2345.1 6.93483
2345.2 6.93484
2345.3 6.93485
2345.4 6.93485
2345.5 6.93486
2345.6 6.93487
2345.7 6.93488
2345.8 6.93488
2345.9 6.93489
2346 6.9349
2346.1 6.93491
2346.2 6.93492
2346.3 6.93492
2346.4 6.93493
2346.5 6.93494
2346.6 6.93495
2346.7 6.93496
2346.8 6.93496
2346.9 6.93497
2347 6.93498
2347.1 6.93499
2347.2 6.935
2347.3 6.935
2347.4 6.93501
2347.5 6.93502
2347.6 6.93503
2347.7 6.93503
2347.8 6.93504
2347.9 6.93505
2348 6.93505
2348.1 6.93506
2348.2 6.93507
2348.3 6.93508
2348.4 6.93508
2348.5 6.93509
2348.6 6.9351
2348.7 6.93511
2348.8 6.93511
2348.9 6.93512
2349 6.93513
2349.1 6.93514
2349.2 6.93515
2349.3 6.93515
2349.4 6.93516
2349.5 6.93517
2349.6 6.93518
2349.7 6.93519
2349.8 6.9352
2349.9 6.9352
2350 6.93521
2350.1 6.93522
2350.2 6.93523
2350.3 6.93524
2350.4 6.93524
2350.5 6.93525
2350.6 6.93526
2350.7 6.93527
2350.8 6.93528
2350.9 6.93529
2351 6.93529
2351.1 6.9353
2351.2 6.93531
2351.3 6.93532
2351.4 6.93533
2351.5 6.93534
2351.6 6.93535
2351.7 6.93535
2351.8 6.93536
2351.9 6.93537
2352 6.93538
2352.1 6.93539
2352.2 6.9354
2352.3 6.93541
2352.4 6.93542
2352.5 6.93543
2352.6 6.93543
2352.7 6.93544
2352.8 6.93545
2352.9 6.93546
2353 6.93547
2353.1 6.93548
2353.2 6.93549
2353.3 6.93549
2353.4 6.9355
2353.5 6.93551
2353.6 6.93552
2353.7 6.93553
2353.8 6.93553
2353.9 6.93554
2354 6.93555
2354.1 6.93556
2354.2 6.93557
2354.3 6.93558
2354.4 6.93558
2354.5 6.93559
2354.6 6.9356
2354.7 6.93561
2354.8 6.93562
2354.9 6.93563
2355 6.93564
2355.1 6.93564
2355.2 6.93565
2355.3 6.93566
2355.4 6.93567
2355.5 6.93568
2355.6 6.93568
2355.7 6.93569
2355.8 6.9357
2355.9 6.93571
2356 6.93572
2356.1 6.93572
2356.2 6.93573
2356.3 6.93574
2356.4 6.93574
2356.5 6.93575
2356.6 6.93576
2356.7 6.93576
2356.8 6.93577
2356.9 6.93578
2357 6.93578
2357.1 6.93579
2357.2 6.93579
2357.3 6.9358
2357.4 6.9358
2357.5 6.93581
2357.6 6.93581
2357.7 6.93582
2357.8 6.93582
2357.9 6.93582
2358 6.93583
2358.1 6.93583
2358.2 6.93583
2358.3 6.93584
2358.4 6.93584
2358.5 6.93584
2358.6 6.93584
2358.7 6.93585
2358.8 6.93585
2358.9 6.93585
2359 6.93585
2359.1 6.93585
2359.2 6.93585
2359.3 6.93585
2359.4 6.93585
2359.5 6.93585
2359.6 6.93585
2359.7 6.93585
2359.8 6.93585
2359.9 6.93585
2360 6.93585
2360.1 6.93585
2360.2 6.93585
2360.3 6.93585
2360.4 6.93585
2360.5 6.93585
2360.6 6.93586
2360.7 6.93586
2360.8 6.93586
2360.9 6.93586
2361 6.93586
2361.1 6.93586
2361.2 6.93586
2361.3 6.93586
2361.4 6.93586
2361.5 6.93586
2361.6 6.93586
2361.7 6.93586
2361.8 6.93586
2361.9 6.93586
2362 6.93586
2362.1 6.93587
2362.2 6.93587
2362.3 6.93587
2362.4 6.93587
2362.5 6.93587
2362.6 6.93587
2362.7 6.93588
2362.8 6.93588
2362.9 6.93588
2363 6.93588
2363.1 6.93588
2363.2 6.93588
2363.3 6.93589
2363.4 6.93589
2363.5 6.93589
2363.6 6.93589
2363.7 6.93589
2363.8 6.93589
2363.9 6.9359
2364 6.9359
2364.1 6.9359
2364.2 6.9359
2364.3 6.9359
2364.4 6.9359
2364.5 6.9359
2364.6 6.9359
2364.7 6.9359
2364.8 6.9359
2364.9 6.9359
2365 6.9359
2365.1 6.9359
2365.2 6.93589
2365.3 6.93589
2365.4 6.93589
2365.5 6.93589
2365.6 6.93589
2365.7 6.93588
2365.8 6.93588
2365.9 6.93587
2366 6.93587
2366.1 6.93587
2366.2 6.93586
2366.3 6.93586
2366.4 6.93585
2366.5 6.93584
2366.6 6.93584
2366.7 6.93583
2366.8 6.93582
2366.9 6.93582
2367 6.93581
2367.1 6.9358
2367.2 6.93579
2367.3 6.93579
2367.4 6.93578
2367.5 6.93577
2367.6 6.93576
2367.7 6.93575
2367.8 6.93575
2367.9 6.93574
2368 6.93573
2368.1 6.93572
2368.2 6.93571
2368.3 6.9357
2368.4 6.93569
2368.5 6.93568
2368.6 6.93568
2368.7 6.93567
2368.8 6.93566
2368.9 6.93565
2369 6.93564
2369.1 6.93563
2369.2 6.93563
2369.3 6.93562
2369.4 6.93561
2369.5 6.9356
2369.6 6.93559
2369.7 6.93559
2369.8 6.93558
2369.9 6.93557
2370 6.93556
2370.1 6.93556
2370.2 6.93555
2370.3 6.93554
2370.4 6.93553
2370.5 6.93553
2370.6 6.93552
2370.7 6.93551
2370.8 6.9355
2370.9 6.93549
2371 6.93549
2371.1 6.93548
2371.2 6.93547
2371.3 6.93546
2371.4 6.93545
2371.5 6.93544
2371.6 6.93543
2371.7 6.93542
2371.8 6.93541
2371.9 6.9354
2372 6.93539
2372.1 6.93538
2372.2 6.93537
2372.3 6.93536
2372.4 6.93535
2372.5 6.93533
2372.6 6.93532
2372.7 6.93531
2372.8 6.9353
2372.9 6.93528
2373 6.93527
2373.1 6.93526
2373.2 6.93524
2373.3 6.93523
2373.4 6.93522
2373.5 6.9352
2373.6 6.93519
2373.7 6.93517
2373.8 6.93516
2373.9 6.93515
2374 6.93513
2374.1 6.93512
2374.2 6.9351
2374.3 6.93508
2374.4 6.93507
2374.5 6.93505
2374.6 6.93504
2374.7 6.93502
2374.8 6.93501
2374.9 6.93499
2375 6.93498
2375.1 6.93496
2375.2 6.93495
2375.3 6.93493
2375.4 6.93492
2375.5 6.9349
2375.6 6.93489
2375.7 6.93487
2375.8 6.93486
2375.9 6.93484
2376 6.93483
2376.1 6.93482
2376.2 6.9348
2376.3 6.93479
2376.4 6.93477
2376.5 6.93476
2376.6 6.93475
2376.7 6.93474
2376.8 6.93472
2376.9 6.93471
2377 6.9347
2377.1 6.93469
2377.2 6.93467
2377.3 6.93466
2377.4 6.93465
2377.5 6.93464
2377.6 6.93463
2377.7 6.93462
2377.8 6.93461
2377.9 6.9346
2378 6.93459
2378.1 6.93458
2378.2 6.93457
2378.3 6.93457
2378.4 6.93456
2378.5 6.93455
2378.6 6.93454
2378.7 6.93454
2378.8 6.93453
2378.9 6.93453
2379 6.93452
2379.1 6.93452
2379.2 6.93451
2379.3 6.93451
2379.4 6.9345
2379.5 6.9345
2379.6 6.9345
2379.7 6.9345
2379.8 6.93449
2379.9 6.93449
2380 6.93449
2380.1 6.93449
2380.2 6.93449
2380.3 6.93449
2380.4 6.93449
2380.5 6.93449
2380.6 6.93449
2380.7 6.93449
2380.8 6.9345
2380.9 6.9345
2381 6.9345
2381.1 6.9345
2381.2 6.93451
2381.3 6.93451
2381.4 6.93451
2381.5 6.93452
2381.6 6.93452
2381.7 6.93453
2381.8 6.93453
2381.9 6.93454
2382 6.93454
2382.1 6.93455
2382.2 6.93456
2382.3 6.93456
2382.4 6.93457
2382.5 6.93458
2382.6 6.93458
2382.7 6.93459
2382.8 6.9346
2382.9 6.93461
2383 6.93462
2383.1 6.93462
2383.2 6.93463
2383.3 6.93464
2383.4 6.93465
2383.5 6.93466
2383.6 6.93467
2383.7 6.93468
2383.8 6.93469
2383.9 6.9347
2384 6.93471
2384.1 6.93472
2384.2 6.93473
2384.3 6.93474
2384.4 6.93475
2384.5 6.93476
2384.6 6.93477
2384.7 6.93479
2384.8 6.9348
2384.9 6.93481
2385 6.93482
2385.1 6.93484
2385.2 6.93485
2385.3 6.93487
2385.4 6.93488
2385.5 6.9349
2385.6 6.93491
2385.7 6.93493
2385.8 6.93494
2385.9 6.93496
2386 6.93498
2386.1 6.935
2386.2 6.93501
2386.3 6.93503
2386.4 6.93505
2386.5 6.93507
2386.6 6.93509
2386.7 6.93511
2386.8 6.93513
2386.9 6.93516
2387 6.93518
2387.1 6.9352
2387.2 6.93522
2387.3 6.93525
2387.4 6.93527
2387.5 6.9353
2387.6 6.93532
2387.7 6.93535
2387.8 6.93537
2387.9 6.9354
2388 6.93542
2388.1 6.93545
2388.2 6.93548
2388.3 6.9355
2388.4 6.93553
2388.5 6.93556
2388.6 6.93558
2388.7 6.93561
2388.8 6.93564
2388.9 6.93567
2389 6.93569
2389.1 6.93572
2389.2 6.93575
2389.3 6.93578
2389.4 6.93581
2389.5 6.93584
2389.6 6.93587
2389.7 6.93589
2389.8 6.93592
2389.9 6.93595
2390 6.93598
2390.1 6.93601
2390.2 6.93604
2390.3 6.93607
2390.4 6.9361
2390.5 6.93612
2390.6 6.93615
2390.7 6.93618
2390.8 6.93621
2390.9 6.93623
2391 6.93626
2391.1 6.93629
2391.2 6.93632
2391.3 6.93634
2391.4 6.93637
2391.5 6.93639
2391.6 6.93642
2391.7 6.93644
2391.8 6.93646
2391.9 6.93649
2392 6.93651
2392.1 6.93653
2392.2 6.93655
2392.3 6.93657
2392.4 6.93659
2392.5 6.93661
2392.6 6.93663
2392.7 6.93665
2392.8 6.93666
2392.9 6.93668
2393 6.93669
2393.1 6.93671
2393.2 6.93672
2393.3 6.93673
2393.4 6.93675
2393.5 6.93676
2393.6 6.93677
2393.7 6.93678
2393.8 6.93679
2393.9 6.93679
2394 6.9368
2394.1 6.93681
2394.2 6.93681
2394.3 6.93681
2394.4 6.93682
2394.5 6.93682
2394.6 6.93682
2394.7 6.93682
2394.8 6.93682
2394.9 6.93682
2395 6.93682
2395.1 6.93682
2395.2 6.93682
2395.3 6.93681
2395.4 6.93681
2395.5 6.9368
2395.6 6.9368
2395.7 6.93679
2395.8 6.93678
2395.9 6.93677
2396 6.93677
2396.1 6.93676
2396.2 6.93674
2396.3 6.93673
2396.4 6.93672
2396.5 6.93671
2396.6 6.93669
2396.7 6.93668
2396.8 6.93666
2396.9 6.93665
2397 6.93663
2397.1 6.93661
2397.2 6.9366
2397.3 6.93658
2397.4 6.93656
2397.5 6.93654
2397.6 6.93652
2397.7 6.9365
2397.8 6.93648
2397.9 6.93646
2398 6.93644
2398.1 6.93642
2398.2 6.9364
2398.3 6.93638
2398.4 6.93636
2398.5 6.93633
2398.6 6.93631
2398.7 6.93629
2398.8 6.93627
2398.9 6.93625
2399 6.93623
2399.1 6.93621
2399.2 6.93619
2399.3 6.93617
2399.4 6.93614
2399.5 6.93612
2399.6 6.9361
2399.7 6.93608
2399.8 6.93606
2399.9 6.93604
2400 6.93602
2400.1 6.936
2400.2 6.93598
2400.3 6.93596
2400.4 6.93594
2400.5 6.93592
2400.6 6.9359
2400.7 6.93588
2400.8 6.93586
2400.9 6.93584
2401 6.93582
2401.1 6.9358
2401.2 6.93579
2401.3 6.93577
2401.4 6.93575
2401.5 6.93573
2401.6 6.93571
2401.7 6.93569
2401.8 6.93567
2401.9 6.93566
2402 6.93564
2402.1 6.93562
2402.2 6.9356
2402.3 6.93559
2402.4 6.93557
2402.5 6.93555
2402.6 6.93553
2402.7 6.93552
2402.8 6.9355
2402.9 6.93549
2403 6.93547
2403.1 6.93545
2403.2 6.93544
2403.3 6.93542
2403.4 6.93541
2403.5 6.93539
2403.6 6.93538
2403.7 6.93537
2403.8 6.93535
2403.9 6.93534
2404 6.93532
2404.1 6.93531
2404.2 6.9353
2404.3 6.93529
2404.4 6.93527
2404.5 6.93526
2404.6 6.93525
2404.7 6.93524
2404.8 6.93523
2404.9 6.93522
2405 6.93521
2405.1 6.9352
2405.2 6.93519
2405.3 6.93518
2405.4 6.93518
2405.5 6.93517
2405.6 6.93516
2405.7 6.93516
2405.8 6.93515
2405.9 6.93515
2406 6.93514
2406.1 6.93514
2406.2 6.93514
2406.3 6.93513
2406.4 6.93513
2406.5 6.93513
2406.6 6.93513
2406.7 6.93513
2406.8 6.93513
2406.9 6.93513
2407 6.93513
2407.1 6.93513
2407.2 6.93513
2407.3 6.93514
2407.4 6.93514
2407.5 6.93514
2407.6 6.93515
2407.7 6.93515
2407.8 6.93516
2407.9 6.93516
2408 6.93517
2408.1 6.93517
2408.2 6.93518
2408.3 6.93518
2408.4 6.93519
2408.5 6.9352
2408.6 6.9352
2408.7 6.93521
2408.8 6.93522
2408.9 6.93523
2409 6.93524
2409.1 6.93524
2409.2 6.93525
2409.3 6.93526
2409.4 6.93527
2409.5 6.93528
2409.6 6.93529
2409.7 6.9353
2409.8 6.93532
2409.9 6.93533
2410 6.93534
2410.1 6.93535
2410.2 6.93536
2410.3 6.93538
2410.4 6.93539
2410.5 6.9354
2410.6 6.93542
2410.7 6.93543
2410.8 6.93544
2410.9 6.93546
2411 6.93547
2411.1 6.93549
2411.2 6.9355
2411.3 6.93552
2411.4 6.93553
2411.5 6.93555
2411.6 6.93556
2411.7 6.93558
2411.8 6.9356
2411.9 6.93561
2412 6.93563
2412.1 6.93564
2412.2 6.93566
2412.3 6.93568
2412.4 6.93569
2412.5 6.93571
2412.6 6.93573
2412.7 6.93574
2412.8 6.93576
2412.9 6.93577
2413 6.93579
2413.1 6.93581
2413.2 6.93582
2413.3 6.93584
2413.4 6.93586
2413.5 6.93587
2413.6 6.93589
2413.7 6.9359
2413.8 6.93592
2413.9 6.93594
2414 6.93595
2414.1 6.93597
2414.2 6.93599
2414.3 6.936
2414.4 6.93602
2414.5 6.93603
2414.6 6.93605
2414.7 6.93606
2414.8 6.93608
2414.9 6.9361
2415 6.93611
2415.1 6.93613
2415.2 6.93614
2415.3 6.93616
2415.4 6.93617
2415.5 6.93618
2415.6 6.9362
2415.7 6.93621
2415.8 6.93623
2415.9 6.93624
2416 6.93625
2416.1 6.93627
2416.2 6.93628
2416.3 6.93629
2416.4 6.9363
2416.5 6.93632
2416.6 6.93633
2416.7 6.93634
2416.8 6.93635
2416.9 6.93636
2417 6.93637
2417.1 6.93638
2417.2 6.93639
2417.3 6.9364
2417.4 6.93641
2417.5 6.93641
2417.6 6.93642
2417.7 6.93643
2417.8 6.93644
2417.9 6.93644
2418 6.93645
2418.1 6.93646
2418.2 6.93646
2418.3 6.93647
2418.4 6.93647
2418.5 6.93648
2418.6 6.93649
2418.7 6.93649
2418.8 6.9365
2418.9 6.9365
2419 6.93651
2419.1 6.93651
2419.2 6.93652
2419.3 6.93653
2419.4 6.93653
2419.5 6.93654
2419.6 6.93654
2419.7 6.93655
2419.8 6.93656
2419.9 6.93657
2420 6.93657
2420.1 6.93658
2420.2 6.93659
2420.3 6.9366
2420.4 6.9366
2420.5 6.93661
2420.6 6.93662
2420.7 6.93663
2420.8 6.93664
2420.9 6.93665
2421 6.93666
2421.1 6.93667
2421.2 6.93668
2421.3 6.93669
2421.4 6.9367
2421.5 6.9367
2421.6 6.93671
2421.7 6.93672
2421.8 6.93673
2421.9 6.93674
2422 6.93675
2422.1 6.93676
2422.2 6.93677
2422.3 6.93678
2422.4 6.93679
2422.5 6.93679
2422.6 6.9368
2422.7 6.93681
2422.8 6.93682
2422.9 6.93683
2423 6.93684
2423.1 6.93684
2423.2 6.93685
2423.3 6.93686
2423.4 6.93686
2423.5 6.93687
2423.6 6.93688
2423.7 6.93689
2423.8 6.93689
2423.9 6.9369
2424 6.9369
2424.1 6.93691
2424.2 6.93691
2424.3 6.93692
2424.4 6.93692
2424.5 6.93693
2424.6 6.93693
2424.7 6.93694
2424.8 6.93694
2424.9 6.93694
2425 6.93694
2425.1 6.93695
2425.2 6.93695
2425.3 6.93695
2425.4 6.93695
2425.5 6.93695
2425.6 6.93695
2425.7 6.93695
2425.8 6.93695
2425.9 6.93695
2426 6.93695
2426.1 6.93694
2426.2 6.93694
2426.3 6.93694
2426.4 6.93694
2426.5 6.93693
2426.6 6.93693
2426.7 6.93692
2426.8 6.93691
2426.9 6.93691
2427 6.9369
2427.1 6.93689
2427.2 6.93689
2427.3 6.93688
2427.4 6.93687
2427.5 6.93686
2427.6 6.93685
2427.7 6.93684
2427.8 6.93683
2427.9 6.93682
2428 6.9368
2428.1 6.93679
2428.2 6.93678
2428.3 6.93677
2428.4 6.93675
2428.5 6.93674
2428.6 6.93672
2428.7 6.93671
2428.8 6.93669
2428.9 6.93668
2429 6.93666
2429.1 6.93664
2429.2 6.93663
2429.3 6.93661
2429.4 6.93659
2429.5 6.93657
2429.6 6.93655
2429.7 6.93653
2429.8 6.93651
2429.9 6.93649
2430 6.93647
2430.1 6.93645
2430.2 6.93643
2430.3 6.93641
2430.4 6.93638
2430.5 6.93636
2430.6 6.93634
2430.7 6.93631
2430.8 6.93629
2430.9 6.93626
2431 6.93624
2431.1 6.93621
2431.2 6.93619
2431.3 6.93616
2431.4 6.93614
2431.5 6.93611
2431.6 6.93608
2431.7 6.93606
2431.8 6.93603
2431.9 6.936
2432 6.93598
2432.1 6.93595
2432.2 6.93592
2432.3 6.93589
2432.4 6.93587
2432.5 6.93584
2432.6 6.93581
2432.7 6.93578
2432.8 6.93576
2432.9 6.93573
2433 6.9357
2433.1 6.93568
2433.2 6.93565
2433.3 6.93562
2433.4 6.9356
2433.5 6.93557
2433.6 6.93555
2433.7 6.93552
2433.8 6.9355
2433.9 6.93547
2434 6.93545
2434.1 6.93543
2434.2 6.9354
2434.3 6.93538
2434.4 6.93536
2434.5 6.93533
2434.6 6.93531
2434.7 6.93529
2434.8 6.93527
2434.9 6.93525
2435 6.93523
2435.1 6.93521
2435.2 6.93519
2435.3 6.93518
2435.4 6.93516
2435.5 6.93514
2435.6 6.93513
2435.7 6.93511
2435.8 6.93509
2435.9 6.93508
2436 6.93507
2436.1 6.93505
2436.2 6.93504
2436.3 6.93503
2436.4 6.93501
2436.5 6.935
2436.6 6.93499
2436.7 6.93498
2436.8 6.93497
2436.9 6.93496
2437 6.93495
2437.1 6.93494
2437.2 6.93494
2437.3 6.93493
2437.4 6.93492
2437.5 6.93492
2437.6 6.93491
2437.7 6.93491
2437.8 6.93491
2437.9 6.93491
2438 6.9349
2438.1 6.9349
2438.2 6.9349
2438.3 6.9349
2438.4 6.9349
2438.5 6.9349
2438.6 6.93491
2438.7 6.93491
2438.8 6.93491
2438.9 6.93492
2439 6.93493
2439.1 6.93493
2439.2 6.93494
2439.3 6.93495
2439.4 6.93496
2439.5 6.93496
2439.6 6.93497
2439.7 6.93499
2439.8 6.935
2439.9 6.93501
2440 6.93502
2440.1 6.93504
2440.2 6.93505
2440.3 6.93506
2440.4 6.93508
2440.5 6.93509
2440.6 6.93511
2440.7 6.93513
2440.8 6.93515
2440.9 6.93516
2441 6.93518
2441.1 6.9352
2441.2 6.93522
2441.3 6.93524
2441.4 6.93526
2441.5 6.93528
2441.6 6.9353
2441.7 6.93532
2441.8 6.93534
2441.9 6.93536
2442 6.93539
2442.1 6.93541
2442.2 6.93543
2442.3 6.93545
2442.4 6.93547
2442.5 6.9355
2442.6 6.93552
2442.7 6.93554
2442.8 6.93556
2442.9 6.93559
2443 6.93561
2443.1 6.93563
2443.2 6.93565
2443.3 6.93568
2443.4 6.9357
2443.5 6.93572
2443.6 6.93574
2443.7 6.93576
2443.8 6.93578
2443.9 6.9358
2444 6.93583
2444.1 6.93585
2444.2 6.93587
2444.3 6.93589
2444.4 6.93591
2444.5 6.93593
2444.6 6.93595
2444.7 6.93597
2444.8 6.93598
2444.9 6.936
2445 6.93602
2445.1 6.93604
2445.2 6.93606
2445.3 6.93607
2445.4 6.93609
2445.5 6.93611
2445.6 6.93612
2445.7 6.93614
2445.8 6.93616
2445.9 6.93617
2446 6.93619
2446.1 6.9362
2446.2 6.93621
2446.3 6.93623
2446.4 6.93624
2446.5 6.93625
2446.6 6.93626
2446.7 6.93627
2446.8 6.93628
2446.9 6.9363
2447 6.9363
2447.1 6.93631
2447.2 6.93632
2447.3 6.93633
2447.4 6.93634
2447.5 6.93635
2447.6 6.93635
2447.7 6.93636
2447.8 6.93637
2447.9 6.93637
2448 6.93638
2448.1 6.93638
2448.2 6.93638
2448.3 6.93639
2448.4 6.93639
2448.5 6.93639
2448.6 6.93639
2448.7 6.9364
2448.8 6.9364
2448.9 6.9364
2449 6.9364
2449.1 6.9364
2449.2 6.93639
2449.3 6.93639
2449.4 6.93639
2449.5 6.93639
2449.6 6.93638
2449.7 6.93638
2449.8 6.93638
2449.9 6.93637
2450 6.93637
2450.1 6.93636
2450.2 6.93636
2450.3 6.93635
2450.4 6.93635
2450.5 6.93634
2450.6 6.93633
2450.7 6.93633
2450.8 6.93632
2450.9 6.93631
2451 6.9363
2451.1 6.9363
2451.2 6.93629
2451.3 6.93628
2451.4 6.93627
2451.5 6.93626
2451.6 6.93625
2451.7 6.93624
2451.8 6.93622
2451.9 6.93621
2452 6.9362
2452.1 6.93619
2452.2 6.93618
2452.3 6.93616
2452.4 6.93615
2452.5 6.93614
2452.6 6.93613
2452.7 6.93611
2452.8 6.9361
2452.9 6.93609
2453 6.93608
2453.1 6.93606
2453.2 6.93605
2453.3 6.93604
2453.4 6.93602
2453.5 6.93601
2453.6 6.936
2453.7 6.93599
2453.8 6.93597
2453.9 6.93596
2454 6.93595
2454.1 6.93594
2454.2 6.93592
2454.3 6.93591
2454.4 6.9359
2454.5 6.93589
2454.6 6.93587
2454.7 6.93586
2454.8 6.93585
2454.9 6.93584
2455 6.93583
2455.1 6.93582
2455.2 6.93581
2455.3 6.93579
2455.4 6.93578
2455.5 6.93577
2455.6 6.93576
2455.7 6.93576
2455.8 6.93575
2455.9 6.93574
2456 6.93573
2456.1 6.93572
2456.2 6.93571
2456.3 6.93571
2456.4 6.9357
2456.5 6.9357
2456.6 6.93569
2456.7 6.93569
2456.8 6.93568
2456.9 6.93568
2457 6.93567
2457.1 6.93567
2457.2 6.93567
2457.3 6.93567
2457.4 6.93567
2457.5 6.93567
2457.6 6.93567
2457.7 6.93567
2457.8 6.93567
2457.9 6.93567
2458 6.93567
2458.1 6.93567
2458.2 6.93568
2458.3 6.93568
2458.4 6.93568
2458.5 6.93569
2458.6 6.93569
2458.7 6.9357
2458.8 6.9357
2458.9 6.93571
2459 6.93572
2459.1 6.93573
2459.2 6.93573
2459.3 6.93574
2459.4 6.93575
2459.5 6.93576
2459.6 6.93577
2459.7 6.93578
2459.8 6.93579
2459.9 6.9358
2460 6.93581
2460.1 6.93582
2460.2 6.93583
2460.3 6.93584
2460.4 6.93586
2460.5 6.93587
2460.6 6.93588
2460.7 6.9359
2460.8 6.93591
2460.9 6.93592
2461 6.93594
2461.1 6.93595
2461.2 6.93596
2461.3 6.93598
2461.4 6.93599
2461.5 6.93601
2461.6 6.93602
2461.7 6.93604
2461.8 6.93606
2461.9 6.93607
2462 6.93609
2462.1 6.93611
2462.2 6.93612
2462.3 6.93614
2462.4 6.93616
2462.5 6.93618
2462.6 6.9362
2462.7 6.93621
2462.8 6.93623
2462.9 6.93625
2463 6.93627
2463.1 6.93629
2463.2 6.93631
2463.3 6.93633
2463.4 6.93635
2463.5 6.93637
2463.6 6.9364
2463.7 6.93642
2463.8 6.93644
2463.9 6.93646
2464 6.93648
2464.1 6.9365
2464.2 6.93652
2464.3 6.93654
2464.4 6.93656
2464.5 6.93658
2464.6 6.9366
2464.7 6.93662
2464.8 6.93664
2464.9 6.93666
2465 6.93667
2465.1 6.93669
2465.2 6.93671
2465.3 6.93672
2465.4 6.93674
2465.5 6.93676
2465.6 6.93677
2465.7 6.93678
2465.8 6.9368
2465.9 6.93681
2466 6.93682
2466.1 6.93684
2466.2 6.93685
2466.3 6.93686
2466.4 6.93687
2466.5 6.93688
2466.6 6.93689
2466.7 6.93689
2466.8 6.9369
2466.9 6.93691
2467 6.93692
2467.1 6.93692
2467.2 6.93693
2467.3 6.93693
2467.4 6.93693
2467.5 6.93694
2467.6 6.93694
2467.7 6.93694
2467.8 6.93695
2467.9 6.93695
2468 6.93695
2468.1 6.93695
2468.2 6.93695
2468.3 6.93695
2468.4 6.93695
2468.5 6.93694
2468.6 6.93694
2468.7 6.93694
2468.8 6.93693
2468.9 6.93693
2469 6.93693
2469.1 6.93692
2469.2 6.93691
2469.3 6.93691
2469.4 6.9369
2469.5 6.93689
2469.6 6.93689
2469.7 6.93688
2469.8 6.93687
2469.9 6.93686
2470 6.93685
2470.1 6.93684
2470.2 6.93683
2470.3 6.93682
2470.4 6.93681
2470.5 6.93679
2470.6 6.93678
2470.7 6.93677
2470.8 6.93675
2470.9 6.93674
2471 6.93673
2471.1 6.93671
2471.2 6.9367
2471.3 6.93668
2471.4 6.93667
2471.5 6.93665
2471.6 6.93664
2471.7 6.93662
2471.8 6.9366
2471.9 6.93659
2472 6.93657
2472.1 6.93655
2472.2 6.93653
2472.3 6.93651
2472.4 6.93649
2472.5 6.93647
2472.6 6.93646
2472.7 6.93644
2472.8 6.93642
2472.9 6.9364
2473 6.93638
2473.1 6.93636
2473.2 6.93634
2473.3 6.93632
2473.4 6.9363
2473.5 6.93628
2473.6 6.93626
2473.7 6.93624
2473.8 6.93622
2473.9 6.9362
2474 6.93618
2474.1 6.93616
2474.2 6.93614
2474.3 6.93612
2474.4 6.9361
2474.5 6.93608
2474.6 6.93606
2474.7 6.93605
2474.8 6.93603
2474.9 6.93601
2475 6.93599
2475.1 6.93598
2475.2 6.93596
2475.3 6.93594
2475.4 6.93593
2475.5 6.93591
2475.6 6.93589
2475.7 6.93588
2475.8 6.93586
2475.9 6.93584
2476 6.93583
2476.1 6.93581
2476.2 6.9358
2476.3 6.93578
2476.4 6.93576
2476.5 6.93575
2476.6 6.93573
2476.7 6.93572
2476.8 6.9357
2476.9 6.93568
2477 6.93567
2477.1 6.93565
2477.2 6.93564
2477.3 6.93562
2477.4 6.9356
2477.5 6.93559
2477.6 6.93557
2477.7 6.93556
2477.8 6.93554
2477.9 6.93553
2478 6.93551
2478.1 6.9355
2478.2 6.93548
2478.3 6.93547
2478.4 6.93545
2478.5 6.93544
2478.6 6.93542
2478.7 6.93541
2478.8 6.93539
2478.9 6.93538
2479 6.93537
2479.1 6.93536
2479.2 6.93534
2479.3 6.93533
2479.4 6.93532
2479.5 6.93531
2479.6 6.9353
2479.7 6.93529
2479.8 6.93528
2479.9 6.93527
2480 6.93526
2480.1 6.93525
2480.2 6.93525
2480.3 6.93524
2480.4 6.93523
2480.5 6.93523
2480.6 6.93522
2480.7 6.93522
2480.8 6.93521
2480.9 6.93521
2481 6.93521
2481.1 6.93521
2481.2 6.9352
2481.3 6.9352
2481.4 6.9352
2481.5 6.9352
2481.6 6.9352
2481.7 6.9352
2481.8 6.9352
2481.9 6.9352
2482 6.93521
2482.1 6.93521
2482.2 6.93521
2482.3 6.93521
2482.4 6.93522
2482.5 6.93522
2482.6 6.93523
2482.7 6.93523
2482.8 6.93524
2482.9 6.93524
2483 6.93525
2483.1 6.93525
2483.2 6.93526
2483.3 6.93527
2483.4 6.93527
2483.5 6.93528
2483.6 6.93529
2483.7 6.93529
2483.8 6.9353
2483.9 6.93531
2484 6.93532
2484.1 6.93533
2484.2 6.93534
2484.3 6.93534
2484.4 6.93535
2484.5 6.93536
2484.6 6.93537
2484.7 6.93538
2484.8 6.93539
2484.9 6.9354
2485 6.93541
2485.1 6.93542
2485.2 6.93543
2485.3 6.93544
2485.4 6.93545
2485.5 6.93546
2485.6 6.93547
2485.7 6.93548
2485.8 6.93549
2485.9 6.9355
2486 6.93551
2486.1 6.93552
2486.2 6.93553
2486.3 6.93554
2486.4 6.93555
2486.5 6.93556
2486.6 6.93557
2486.7 6.93558
2486.8 6.9356
2486.9 6.93561
2487 6.93562
2487.1 6.93563
2487.2 6.93564
2487.3 6.93565
2487.4 6.93566
2487.5 6.93567
2487.6 6.93568
2487.7 6.93569
2487.8 6.9357
2487.9 6.93572
2488 6.93573
2488.1 6.93574
2488.2 6.93575
2488.3 6.93576
2488.4 6.93577
2488.5 6.93578
2488.6 6.93579
2488.7 6.9358
2488.8 6.93581
2488.9 6.93581
2489 6.93582
2489.1 6.93583
2489.2 6.93584
2489.3 6.93585
2489.4 6.93586
2489.5 6.93586
2489.6 6.93587
2489.7 6.93588
2489.8 6.93588
2489.9 6.93589
2490 6.9359
2490.1 6.9359
2490.2 6.93591
2490.3 6.93592
2490.4 6.93592
2490.5 6.93593
2490.6 6.93593
2490.7 6.93594
2490.8 6.93595
2490.9 6.93595
2491 6.93596
2491.1 6.93596
2491.2 6.93597
2491.3 6.93597
2491.4 6.93598
2491.5 6.93598
2491.6 6.93599
2491.7 6.936
2491.8 6.936
2491.9 6.93601
2492 6.93601
2492.1 6.93602
2492.2 6.93602
2492.3 6.93603
2492.4 6.93603
2492.5 6.93604
2492.6 6.93605
2492.7 6.93605
2492.8 6.93606
2492.9 6.93606
2493 6.93607
2493.1 6.93608
2493.2 6.93608
2493.3 6.93609
2493.4 6.9361
2493.5 6.9361
2493.6 6.93611
2493.7 6.93611
2493.8 6.93612
2493.9 6.93613
2494 6.93613
2494.1 6.93614
2494.2 6.93614
2494.3 6.93615
2494.4 6.93616
2494.5 6.93616
2494.6 6.93617
2494.7 6.93617
2494.8 6.93618
2494.9 6.93618
2495 6.93619
2495.1 6.93619
2495.2 6.93619
2495.3 6.9362
2495.4 6.9362
2495.5 6.93621
2495.6 6.93621
2495.7 6.93621
2495.8 6.93622
2495.9 6.93622
2496 6.93623
2496.1 6.93623
2496.2 6.93623
2496.3 6.93624
2496.4 6.93624
2496.5 6.93625
2496.6 6.93625
2496.7 6.93625
2496.8 6.93626
2496.9 6.93626
2497 6.93627
2497.1 6.93627
2497.2 6.93627
2497.3 6.93628
2497.4 6.93628
2497.5 6.93629
2497.6 6.93629
2497.7 6.93629
2497.8 6.9363
2497.9 6.9363
2498 6.9363
2498.1 6.93631
2498.2 6.93631
2498.3 6.93631
2498.4 6.93632
2498.5 6.93632
2498.6 6.93632
2498.7 6.93633
2498.8 6.93633
2498.9 6.93633
2499 6.93634
2499.1 6.93634
2499.2 6.93634
2499.3 6.93635
2499.4 6.93635
2499.5 6.93635
2499.6 6.93635
2499.7 6.93636
2499.8 6.93636
2499.9 6.93636
2500 6.93636
2500.1 6.93637
2500.2 6.93637
2500.3 6.93637
2500.4 6.93637
2500.5 6.93637
2500.6 6.93637
2500.7 6.93637
2500.8 6.93637
2500.9 6.93638
2501 6.93638
2501.1 6.93637
2501.2 6.93637
2501.3 6.93637
2501.4 6.93637
2501.5 6.93637
2501.6 6.93637
2501.7 6.93637
2501.8 6.93636
2501.9 6.93636
2502 6.93636
2502.1 6.93635
2502.2 6.93635
2502.3 6.93635
2502.4 6.93634
2502.5 6.93634
2502.6 6.93633
2502.7 6.93633
2502.8 6.93632
2502.9 6.93632
2503 6.93631
2503.1 6.93631
2503.2 6.9363
2503.3 6.9363
2503.4 6.93629
2503.5 6.93628
2503.6 6.93628
2503.7 6.93627
2503.8 6.93627
2503.9 6.93626
2504 6.93626
2504.1 6.93625
2504.2 6.93624
2504.3 6.93624
2504.4 6.93623
2504.5 6.93623
2504.6 6.93622
2504.7 6.93622
2504.8 6.93621
2504.9 6.9362
2505 6.9362
2505.1 6.93619
2505.2 6.93619
2505.3 6.93618
2505.4 6.93617
2505.5 6.93617
2505.6 6.93616
2505.7 6.93616
2505.8 6.93615
2505.9 6.93614
2506 6.93614
2506.1 6.93613
2506.2 6.93613
2506.3 6.93612
2506.4 6.93611
2506.5 6.93611
2506.6 6.9361
2506.7 6.93609
2506.8 6.93609
2506.9 6.93608
2507 6.93607
2507.1 6.93607
2507.2 6.93606
2507.3 6.93605
2507.4 6.93605
2507.5 6.93604
2507.6 6.93603
2507.7 6.93602
2507.8 6.93602
2507.9 6.93601
2508 6.936
2508.1 6.936
2508.2 6.93599
2508.3 6.93598
2508.4 6.93598
2508.5 6.93597
2508.6 6.93596
2508.7 6.93596
2508.8 6.93595
2508.9 6.93595
2509 6.93594
2509.1 6.93593
2509.2 6.93593
2509.3 6.93592
2509.4 6.93592
2509.5 6.93591
2509.6 6.9359
2509.7 6.9359
2509.8 6.93589
2509.9 6.93589
2510 6.93588
2510.1 6.93588
2510.2 6.93587
2510.3 6.93587
2510.4 6.93586
2510.5 6.93586
2510.6 6.93585
2510.7 6.93585
2510.8 6.93584
2510.9 6.93584
2511 6.93583
2511.1 6.93583
2511.2 6.93583
2511.3 6.93582
2511.4 6.93582
2511.5 6.93581
2511.6 6.93581
2511.7 6.9358
2511.8 6.9358
2511.9 6.9358
2512 6.93579
2512.1 6.93579
2512.2 6.93579
2512.3 6.93578
2512.4 6.93578
2512.5 6.93577
2512.6 6.93577
2512.7 6.93577
2512.8 6.93576
2512.9 6.93576
2513 6.93575
2513.1 6.93575
2513.2 6.93575
2513.3 6.93574
2513.4 6.93574
2513.5 6.93573
2513.6 6.93573
2513.7 6.93573
2513.8 6.93572
2513.9 6.93572
2514 6.93572
2514.1 6.93571
2514.2 6.93571
2514.3 6.93571
2514.4 6.9357
2514.5 6.9357
2514.6 6.9357
2514.7 6.93569
2514.8 6.93569
2514.9 6.93569
2515 6.93569
2515.1 6.93568
2515.2 6.93568
2515.3 6.93568
2515.4 6.93568
2515.5 6.93567
2515.6 6.93567
2515.7 6.93567
2515.8 6.93567
2515.9 6.93567
2516 6.93567
2516.1 6.93567
2516.2 6.93566
2516.3 6.93566
2516.4 6.93566
2516.5 6.93566
2516.6 6.93566
2516.7 6.93566
2516.8 6.93566
2516.9 6.93566
2517 6.93567
2517.1 6.93567
2517.2 6.93567
2517.3 6.93567
2517.4 6.93567
2517.5 6.93568
2517.6 6.93568
2517.7 6.93568
2517.8 6.93569
2517.9 6.93569
2518 6.9357
2518.1 6.9357
2518.2 6.93571
2518.3 6.93571
2518.4 6.93572
2518.5 6.93573
2518.6 6.93573
2518.7 6.93574
2518.8 6.93574
2518.9 6.93575
2519 6.93576
2519.1 6.93577
2519.2 6.93577
2519.3 6.93578
2519.4 6.93579
2519.5 6.9358
2519.6 6.9358
2519.7 6.93581
2519.8 6.93582
2519.9 6.93583
2520 6.93584
2520.1 6.93585
2520.2 6.93585
2520.3 6.93586
2520.4 6.93587
2520.5 6.93588
2520.6 6.93589
2520.7 6.9359
2520.8 6.93591
2520.9 6.93592
2521 6.93593
2521.1 6.93594
2521.2 6.93595
2521.3 6.93596
2521.4 6.93597
2521.5 6.93598
2521.6 6.93599
2521.7 6.936
2521.8 6.93601
2521.9 6.93602
2522 6.93603
2522.1 6.93604
2522.2 6.93605
2522.3 6.93606
2522.4 6.93607
2522.5 6.93608
2522.6 6.93609
2522.7 6.9361
2522.8 6.93611
2522.9 6.93612
2523 6.93613
2523.1 6.93614
2523.2 6.93615
2523.3 6.93616
2523.4 6.93616
2523.5 6.93617
2523.6 6.93618
2523.7 6.93619
2523.8 6.9362
2523.9 6.93621
2524 6.93621
2524.1 6.93622
2524.2 6.93623
2524.3 6.93623
2524.4 6.93624
2524.5 6.93625
2524.6 6.93625
2524.7 6.93626
2524.8 6.93626
2524.9 6.93627
2525 6.93627
2525.1 6.93627
2525.2 6.93628
2525.3 6.93628
2525.4 6.93628
2525.5 6.93629
2525.6 6.93629
2525.7 6.93629
2525.8 6.93629
2525.9 6.9363
2526 6.9363
2526.1 6.9363
2526.2 6.9363
2526.3 6.9363
2526.4 6.9363
2526.5 6.9363
2526.6 6.9363
2526.7 6.9363
2526.8 6.9363
2526.9 6.9363
2527 6.9363
2527.1 6.9363
2527.2 6.9363
2527.3 6.9363
2527.4 6.9363
2527.5 6.9363
2527.6 6.9363
2527.7 6.9363
2527.8 6.9363
2527.9 6.9363
2528 6.93629
2528.1 6.93629
2528.2 6.93629
2528.3 6.93629
2528.4 6.93628
2528.5 6.93628
2528.6 6.93628
2528.7 6.93628
2528.8 6.93627
2528.9 6.93627
2529 6.93626
2529.1 6.93626
2529.2 6.93626
2529.3 6.93625
2529.4 6.93625
2529.5 6.93624
2529.6 6.93624
2529.7 6.93623
2529.8 6.93623
2529.9 6.93622
2530 6.93622
2530.1 6.93621
2530.2 6.9362
2530.3 6.9362
2530.4 6.93619
2530.5 6.93618
2530.6 6.93617
2530.7 6.93617
2530.8 6.93616
2530.9 6.93615
2531 6.93614
2531.1 6.93613
2531.2 6.93612
2531.3 6.93611
2531.4 6.9361
2531.5 6.93608
2531.6 6.93607
2531.7 6.93606
2531.8 6.93605
2531.9 6.93603
2532 6.93602
2532.1 6.93601
2532.2 6.93599
2532.3 6.93598
2532.4 6.93597
2532.5 6.93595
2532.6 6.93594
2532.7 6.93593
2532.8 6.93591
2532.9 6.9359
2533 6.93588
2533.1 6.93587
2533.2 6.93586
2533.3 6.93584
2533.4 6.93583
2533.5 6.93582
2533.6 6.9358
2533.7 6.93579
2533.8 6.93578
2533.9 6.93577
2534 6.93575
2534.1 6.93574
2534.2 6.93573
2534.3 6.93572
2534.4 6.9357
2534.5 6.93569
2534.6 6.93568
2534.7 6.93567
2534.8 6.93565
2534.9 6.93564
2535 6.93563
2535.1 6.93562
2535.2 6.93561
2535.3 6.93559
2535.4 6.93558
2535.5 6.93557
2535.6 6.93556
2535.7 6.93555
2535.8 6.93554
2535.9 6.93553
2536 6.93552
2536.1 6.9355
2536.2 6.93549
2536.3 6.93548
2536.4 6.93547
2536.5 6.93546
2536.6 6.93545
2536.7 6.93544
2536.8 6.93543
2536.9 6.93542
2537 6.93541
2537.1 6.9354
2537.2 6.93539
2537.3 6.93538
2537.4 6.93537
2537.5 6.93536
2537.6 6.93535
2537.7 6.93535
2537.8 6.93534
2537.9 6.93533
2538 6.93532
2538.1 6.93531
2538.2 6.93531
2538.3 6.9353
2538.4 6.9353
2538.5 6.93529
2538.6 6.93529
2538.7 6.93528
2538.8 6.93528
2538.9 6.93527
2539 6.93527
2539.1 6.93527
2539.2 6.93527
2539.3 6.93527
2539.4 6.93527
2539.5 6.93527
2539.6 6.93527
2539.7 6.93527
2539.8 6.93527
2539.9 6.93527
2540 6.93528
2540.1 6.93528
2540.2 6.93528
2540.3 6.93529
2540.4 6.93529
2540.5 6.9353
2540.6 6.9353
2540.7 6.93531
2540.8 6.93532
2540.9 6.93532
2541 6.93533
2541.1 6.93534
2541.2 6.93535
2541.3 6.93535
2541.4 6.93536
2541.5 6.93537
2541.6 6.93538
2541.7 6.93539
2541.8 6.9354
2541.9 6.9354
2542 6.93541
2542.1 6.93542
2542.2 6.93543
2542.3 6.93544
2542.4 6.93545
2542.5 6.93546
2542.6 6.93547
2542.7 6.93548
2542.8 6.93549
2542.9 6.9355
2543 6.93551
2543.1 6.93551
2543.2 6.93552
2543.3 6.93553
2543.4 6.93554
2543.5 6.93555
2543.6 6.93556
2543.7 6.93557
2543.8 6.93557
2543.9 6.93558
2544 6.93559
2544.1 6.9356
2544.2 6.93561
2544.3 6.93561
2544.4 6.93562
2544.5 6.93563
2544.6 6.93563
2544.7 6.93564
2544.8 6.93565
2544.9 6.93565
2545 6.93566
2545.1 6.93566
2545.2 6.93567
2545.3 6.93567
2545.4 6.93568
2545.5 6.93568
2545.6 6.93569
2545.7 6.93569
2545.8 6.9357
2545.9 6.9357
2546 6.9357
2546.1 6.93571
2546.2 6.93571
2546.3 6.93571
2546.4 6.93571
2546.5 6.93571
2546.6 6.93572
2546.7 6.93572
2546.8 6.93572
2546.9 6.93572
2547 6.93572
2547.1 6.93572
2547.2 6.93572
2547.3 6.93573
2547.4 6.93573
2547.5 6.93573
2547.6 6.93573
2547.7 6.93573
2547.8 6.93573
2547.9 6.93573
2548 6.93573
2548.1 6.93573
2548.2 6.93574
2548.3 6.93574
2548.4 6.93574
2548.5 6.93574
2548.6 6.93574
2548.7 6.93574
2548.8 6.93574
2548.9 6.93574
2549 6.93574
2549.1 6.93574
2549.2 6.93574
2549.3 6.93574
2549.4 6.93574
2549.5 6.93574
2549.6 6.93574
2549.7 6.93574
2549.8 6.93574
2549.9 6.93574
2550 6.93574
2550.1 6.93574
2550.2 6.93574
2550.3 6.93574
2550.4 6.93574
2550.5 6.93574
2550.6 6.93574
2550.7 6.93574
2550.8 6.93574
2550.9 6.93574
2551 6.93574
2551.1 6.93574
2551.2 6.93574
2551.3 6.93574
2551.4 6.93575
2551.5 6.93575
2551.6 6.93575
2551.7 6.93575
2551.8 6.93575
2551.9 6.93575
2552 6.93575
2552.1 6.93575
2552.2 6.93575
2552.3 6.93575
2552.4 6.93576
2552.5 6.93576
2552.6 6.93576
2552.7 6.93576
2552.8 6.93576
2552.9 6.93576
2553 6.93576
2553.1 6.93577
2553.2 6.93577
2553.3 6.93577
2553.4 6.93577
2553.5 6.93577
2553.6 6.93577
2553.7 6.93577
2553.8 6.93578
2553.9 6.93578
2554 6.93578
2554.1 6.93578
2554.2 6.93578
2554.3 6.93578
2554.4 6.93578
2554.5 6.93578
2554.6 6.93578
2554.7 6.93578
2554.8 6.93578
2554.9 6.93578
2555 6.93578
2555.1 6.93578
2555.2 6.93578
2555.3 6.93578
2555.4 6.93578
2555.5 6.93578
2555.6 6.93578
2555.7 6.93578
2555.8 6.93577
2555.9 6.93577
2556 6.93577
2556.1 6.93577
2556.2 6.93577
2556.3 6.93576
2556.4 6.93576
2556.5 6.93576
2556.6 6.93575
2556.7 6.93575
2556.8 6.93574
2556.9 6.93574
2557 6.93574
2557.1 6.93573
2557.2 6.93573
2557.3 6.93572
2557.4 6.93572
2557.5 6.93571
2557.6 6.9357
2557.7 6.9357
2557.8 6.93569
2557.9 6.93569
2558 6.93568
2558.1 6.93568
2558.2 6.93567
2558.3 6.93567
2558.4 6.93566
2558.5 6.93566
2558.6 6.93565
2558.7 6.93565
2558.8 6.93564
2558.9 6.93564
2559 6.93563
2559.1 6.93563
2559.2 6.93562
2559.3 6.93562
2559.4 6.93561
2559.5 6.93561
2559.6 6.93561
2559.7 6.9356
2559.8 6.9356
2559.9 6.9356
2560 6.93559
2560.1 6.93559
2560.2 6.93559
2560.3 6.93559
2560.4 6.93558
2560.5 6.93558
2560.6 6.93558
2560.7 6.93558
2560.8 6.93558
2560.9 6.93557
2561 6.93557
2561.1 6.93557
2561.2 6.93557
2561.3 6.93557
2561.4 6.93557
2561.5 6.93557
2561.6 6.93556
2561.7 6.93556
2561.8 6.93556
2561.9 6.93556
2562 6.93556
2562.1 6.93556
2562.2 6.93556
2562.3 6.93555
2562.4 6.93555
2562.5 6.93555
2562.6 6.93555
2562.7 6.93555
2562.8 6.93555
2562.9 6.93555
2563 6.93555
2563.1 6.93554
2563.2 6.93554
2563.3 6.93554
2563.4 6.93554
2563.5 6.93554
2563.6 6.93554
2563.7 6.93554
2563.8 6.93554
2563.9 6.93554
2564 6.93554
2564.1 6.93554
2564.2 6.93554
2564.3 6.93554
2564.4 6.93554
2564.5 6.93554
2564.6 6.93554
2564.7 6.93554
2564.8 6.93554
2564.9 6.93554
2565 6.93554
2565.1 6.93554
2565.2 6.93554
2565.3 6.93554
2565.4 6.93554
2565.5 6.93554
2565.6 6.93554
2565.7 6.93554
2565.8 6.93554
2565.9 6.93554
2566 6.93554
2566.1 6.93554
2566.2 6.93554
2566.3 6.93554
2566.4 6.93554
2566.5 6.93553
2566.6 6.93553
2566.7 6.93553
2566.8 6.93553
2566.9 6.93553
2567 6.93553
2567.1 6.93553
2567.2 6.93553
2567.3 6.93553
2567.4 6.93553
2567.5 6.93553
2567.6 6.93553
2567.7 6.93553
2567.8 6.93553
2567.9 6.93553
2568 6.93553
2568.1 6.93553
2568.2 6.93553
2568.3 6.93553
2568.4 6.93553
2568.5 6.93553
2568.6 6.93553
2568.7 6.93553
2568.8 6.93553
2568.9 6.93553
2569 6.93553
2569.1 6.93553
2569.2 6.93553
2569.3 6.93553
2569.4 6.93553
2569.5 6.93553
2569.6 6.93553
2569.7 6.93553
2569.8 6.93553
2569.9 6.93553
2570 6.93553
2570.1 6.93553
2570.2 6.93553
2570.3 6.93552
2570.4 6.93552
2570.5 6.93552
2570.6 6.93552
2570.7 6.93552
2570.8 6.93551
2570.9 6.93551
2571 6.93551
2571.1 6.93551
2571.2 6.9355
2571.3 6.9355
2571.4 6.9355
2571.5 6.93549
2571.6 6.93549
2571.7 6.93549
2571.8 6.93548
2571.9 6.93548
2572 6.93548
2572.1 6.93548
2572.2 6.93547
2572.3 6.93547
2572.4 6.93547
2572.5 6.93546
2572.6 6.93546
2572.7 6.93546
2572.8 6.93545
2572.9 6.93545
2573 6.93545
2573.1 6.93544
2573.2 6.93544
2573.3 6.93544
2573.4 6.93544
2573.5 6.93543
2573.6 6.93543
2573.7 6.93543
2573.8 6.93543
2573.9 6.93543
2574 6.93543
2574.1 6.93542
2574.2 6.93542
2574.3 6.93542
2574.4 6.93542
2574.5 6.93542
2574.6 6.93542
2574.7 6.93542
2574.8 6.93542
2574.9 6.93542
2575 6.93542
2575.1 6.93542
2575.2 6.93542
2575.3 6.93543
2575.4 6.93543
2575.5 6.93543
2575.6 6.93543
2575.7 6.93544
2575.8 6.93544
2575.9 6.93544
2576 6.93545
2576.1 6.93545
2576.2 6.93545
2576.3 6.93546
2576.4 6.93546
2576.5 6.93547
2576.6 6.93547
2576.7 6.93548
2576.8 6.93548
2576.9 6.93549
2577 6.93549
2577.1 6.9355
2577.2 6.93551
2577.3 6.93551
2577.4 6.93552
2577.5 6.93552
2577.6 6.93553
2577.7 6.93554
2577.8 6.93555
2577.9 6.93555
2578 6.93556
2578.1 6.93557
2578.2 6.93558
2578.3 6.93558
2578.4 6.93559
2578.5 6.9356
2578.6 6.93561
2578.7 6.93561
2578.8 6.93562
2578.9 6.93563
2579 6.93564
2579.1 6.93564
2579.2 6.93565
2579.3 6.93566
2579.4 6.93566
2579.5 6.93567
2579.6 6.93568
2579.7 6.93568
2579.8 6.93569
2579.9 6.93569
2580 6.9357
2580.1 6.93571
2580.2 6.93571
2580.3 6.93572
2580.4 6.93572
2580.5 6.93573
2580.6 6.93574
2580.7 6.93574
2580.8 6.93575
2580.9 6.93575
2581 6.93576
2581.1 6.93576
2581.2 6.93577
2581.3 6.93577
2581.4 6.93578
2581.5 6.93578
2581.6 6.93579
2581.7 6.9358
2581.8 6.9358
2581.9 6.93581
2582 6.93581
2582.1 6.93582
2582.2 6.93582
2582.3 6.93583
2582.4 6.93584
2582.5 6.93584
2582.6 6.93585
2582.7 6.93586
2582.8 6.93586
2582.9 6.93587
2583 6.93588
2583.1 6.93588
2583.2 6.93589
2583.3 6.9359
2583.4 6.93591
2583.5 6.93591
2583.6 6.93592
2583.7 6.93593
2583.8 6.93593
2583.9 6.93594
2584 6.93595
2584.1 6.93596
2584.2 6.93597
2584.3 6.93597
2584.4 6.93598
2584.5 6.93599
2584.6 6.936
2584.7 6.93601
2584.8 6.93602
2584.9 6.93603
2585 6.93604
2585.1 6.93604
2585.2 6.93605
2585.3 6.93606
2585.4 6.93607
2585.5 6.93608
2585.6 6.93609
2585.7 6.9361
2585.8 6.93611
2585.9 6.93612
2586 6.93613
2586.1 6.93614
2586.2 6.93615
2586.3 6.93616
2586.4 6.93617
2586.5 6.93618
2586.6 6.93619
2586.7 6.9362
2586.8 6.93622
2586.9 6.93623
2587 6.93624
2587.1 6.93625
2587.2 6.93626
2587.3 6.93628
2587.4 6.93629
2587.5 6.9363
2587.6 6.93631
2587.7 6.93633
2587.8 6.93634
2587.9 6.93635
2588 6.93637
2588.1 6.93638
2588.2 6.93639
2588.3 6.93641
2588.4 6.93642
2588.5 6.93643
2588.6 6.93645
2588.7 6.93646
2588.8 6.93647
2588.9 6.93649
2589 6.9365
2589.1 6.93651
2589.2 6.93653
2589.3 6.93654
2589.4 6.93655
2589.5 6.93656
2589.6 6.93658
2589.7 6.93659
2589.8 6.9366
2589.9 6.93661
2590 6.93662
2590.1 6.93663
2590.2 6.93664
2590.3 6.93665
2590.4 6.93666
2590.5 6.93667
2590.6 6.93668
2590.7 6.93668
2590.8 6.93669
2590.9 6.9367
2591 6.9367
2591.1 6.93671
2591.2 6.93672
2591.3 6.93672
2591.4 6.93673
2591.5 6.93673
2591.6 6.93674
2591.7 6.93674
2591.8 6.93674
2591.9 6.93675
2592 6.93675
2592.1 6.93675
2592.2 6.93675
2592.3 6.93676
2592.4 6.93676
2592.5 6.93676
2592.6 6.93676
2592.7 6.93676
2592.8 6.93676
2592.9 6.93676
2593 6.93676
2593.1 6.93677
2593.2 6.93677
2593.3 6.93677
2593.4 6.93677
2593.5 6.93677
2593.6 6.93677
2593.7 6.93677
2593.8 6.93677
2593.9 6.93677
2594 6.93677
2594.1 6.93677
2594.2 6.93677
2594.3 6.93677
2594.4 6.93678
2594.5 6.93678
2594.6 6.93678
2594.7 6.93678
2594.8 6.93678
2594.9 6.93679
2595 6.93679
2595.1 6.93679
2595.2 6.93679
2595.3 6.93679
2595.4 6.9368
2595.5 6.9368
2595.6 6.9368
2595.7 6.9368
2595.8 6.93681
2595.9 6.93681
2596 6.93681
2596.1 6.93682
2596.2 6.93682
2596.3 6.93682
2596.4 6.93683
2596.5 6.93683
2596.6 6.93684
2596.7 6.93684
2596.8 6.93684
2596.9 6.93685
2597 6.93685
2597.1 6.93686
2597.2 6.93686
2597.3 6.93687
2597.4 6.93687
2597.5 6.93688
2597.6 6.93688
2597.7 6.93688
2597.8 6.93689
2597.9 6.93689
2598 6.93689
2598.1 6.9369
2598.2 6.9369
2598.3 6.9369
2598.4 6.93691
2598.5 6.93691
2598.6 6.93691
2598.7 6.93691
2598.8 6.93691
2598.9 6.93691
2599 6.93692
2599.1 6.93692
2599.2 6.93692
2599.3 6.93692
2599.4 6.93691
2599.5 6.93691
2599.6 6.93691
2599.7 6.93691
2599.8 6.93691
2599.9 6.93691
2600 6.93691
2600.1 6.9369
2600.2 6.9369
2600.3 6.9369
2600.4 6.93689
2600.5 6.93689
2600.6 6.93689
2600.7 6.93688
2600.8 6.93688
2600.9 6.93688
2601 6.93687
2601.1 6.93687
2601.2 6.93686
2601.3 6.93686
2601.4 6.93686
2601.5 6.93685
2601.6 6.93685
2601.7 6.93684
2601.8 6.93684
2601.9 6.93683
2602 6.93683
2602.1 6.93682
2602.2 6.93682
2602.3 6.93681
2602.4 6.93681
2602.5 6.9368
2602.6 6.93679
2602.7 6.93679
2602.8 6.93678
2602.9 6.93678
2603 6.93677
2603.1 6.93676
2603.2 6.93676
2603.3 6.93675
2603.4 6.93674
2603.5 6.93674
2603.6 6.93673
2603.7 6.93672
2603.8 6.93672
2603.9 6.93671
2604 6.9367
2604.1 6.93669
2604.2 6.93669
2604.3 6.93668
2604.4 6.93667
2604.5 6.93666
2604.6 6.93666
2604.7 6.93665
2604.8 6.93664
2604.9 6.93663
2605 6.93663
2605.1 6.93662
2605.2 6.93661
2605.3 6.9366
2605.4 6.9366
2605.5 6.93659
2605.6 6.93658
2605.7 6.93657
2605.8 6.93657
2605.9 6.93656
2606 6.93655
2606.1 6.93655
2606.2 6.93654
2606.3 6.93653
2606.4 6.93653
2606.5 6.93652
2606.6 6.93651
2606.7 6.93651
2606.8 6.9365
2606.9 6.93649
2607 6.93649
2607.1 6.93648
2607.2 6.93647
2607.3 6.93647
2607.4 6.93646
2607.5 6.93645
2607.6 6.93645
2607.7 6.93644
2607.8 6.93643
2607.9 6.93643
2608 6.93642
2608.1 6.93641
2608.2 6.93641
2608.3 6.9364
2608.4 6.9364
2608.5 6.93639
2608.6 6.93638
2608.7 6.93638
2608.8 6.93637
2608.9 6.93636
2609 6.93636
2609.1 6.93635
2609.2 6.93635
2609.3 6.93634
2609.4 6.93633
2609.5 6.93633
2609.6 6.93632
2609.7 6.93632
2609.8 6.93631
2609.9 6.93631
2610 6.9363
2610.1 6.9363
2610.2 6.93629
2610.3 6.93629
2610.4 6.93629
2610.5 6.93628
2610.6 6.93628
2610.7 6.93628
2610.8 6.93627
2610.9 6.93627
2611 6.93627
2611.1 6.93627
2611.2 6.93627
2611.3 6.93627
2611.4 6.93626
2611.5 6.93626
2611.6 6.93626
2611.7 6.93626
2611.8 6.93626
2611.9 6.93626
2612 6.93627
2612.1 6.93627
2612.2 6.93627
2612.3 6.93627
2612.4 6.93627
2612.5 6.93627
2612.6 6.93628
2612.7 6.93628
2612.8 6.93628
2612.9 6.93628
2613 6.93629
2613.1 6.93629
2613.2 6.93629
2613.3 6.93629
2613.4 6.9363
2613.5 6.9363
2613.6 6.9363
2613.7 6.93631
2613.8 6.93631
2613.9 6.93631
2614 6.93631
2614.1 6.93632
2614.2 6.93632
2614.3 6.93632
2614.4 6.93633
2614.5 6.93633
2614.6 6.93633
2614.7 6.93633
2614.8 6.93634
2614.9 6.93634
2615 6.93634
2615.1 6.93634
2615.2 6.93635
2615.3 6.93635
2615.4 6.93635
2615.5 6.93635
2615.6 6.93635
2615.7 6.93635
2615.8 6.93635
2615.9 6.93636
2616 6.93636
2616.1 6.93636
2616.2 6.93636
2616.3 6.93636
2616.4 6.93636
2616.5 6.93636
2616.6 6.93636
2616.7 6.93636
2616.8 6.93636
2616.9 6.93636
2617 6.93636
2617.1 6.93636
2617.2 6.93636
2617.3 6.93636
2617.4 6.93636
2617.5 6.93636
2617.6 6.93636
2617.7 6.93636
2617.8 6.93636
2617.9 6.93636
2618 6.93636
2618.1 6.93636
2618.2 6.93636
2618.3 6.93636
2618.4 6.93636
2618.5 6.93636
2618.6 6.93636
2618.7 6.93636
2618.8 6.93636
2618.9 6.93636
2619 6.93636
2619.1 6.93636
2619.2 6.93636
2619.3 6.93636
2619.4 6.93636
2619.5 6.93637
2619.6 6.93637
2619.7 6.93637
2619.8 6.93637
2619.9 6.93638
2620 6.93638
2620.1 6.93638
2620.2 6.93639
2620.3 6.93639
2620.4 6.93639
2620.5 6.9364
2620.6 6.9364
2620.7 6.93641
2620.8 6.93641
2620.9 6.93642
2621 6.93642
2621.1 6.93643
2621.2 6.93644
2621.3 6.93644
2621.4 6.93645
2621.5 6.93646
2621.6 6.93647
2621.7 6.93647
2621.8 6.93648
2621.9 6.93649
2622 6.9365
2622.1 6.93651
2622.2 6.93652
2622.3 6.93653
2622.4 6.93653
2622.5 6.93654
2622.6 6.93655
2622.7 6.93656
2622.8 6.93658
2622.9 6.93659
2623 6.9366
2623.1 6.93661
2623.2 6.93662
2623.3 6.93663
2623.4 6.93664
2623.5 6.93665
2623.6 6.93667
2623.7 6.93668
2623.8 6.93669
2623.9 6.9367
2624 6.93672
2624.1 6.93673
2624.2 6.93674
2624.3 6.93675
2624.4 6.93677
2624.5 6.93678
2624.6 6.93679
2624.7 6.93681
2624.8 6.93682
2624.9 6.93683
2625 6.93684
2625.1 6.93686
2625.2 6.93687
2625.3 6.93688
2625.4 6.93689
2625.5 6.9369
2625.6 6.93691
2625.7 6.93692
2625.8 6.93693
2625.9 6.93694
2626 6.93695
2626.1 6.93696
2626.2 6.93697
2626.3 6.93698
2626.4 6.93699
2626.5 6.93699
2626.6 6.937
2626.7 6.93701
2626.8 6.93701
2626.9 6.93702
2627 6.93702
2627.1 6.93703
2627.2 6.93703
2627.3 6.93704
2627.4 6.93704
2627.5 6.93704
2627.6 6.93704
2627.7 6.93705
2627.8 6.93705
2627.9 6.93705
2628 6.93705
2628.1 6.93705
2628.2 6.93705
2628.3 6.93705
2628.4 6.93705
2628.5 6.93705
2628.6 6.93705
2628.7 6.93705
2628.8 6.93705
2628.9 6.93705
2629 6.93705
2629.1 6.93705
2629.2 6.93705
2629.3 6.93704
2629.4 6.93704
2629.5 6.93704
2629.6 6.93704
2629.7 6.93704
2629.8 6.93703
2629.9 6.93703
2630 6.93703
2630.1 6.93703
2630.2 6.93702
2630.3 6.93702
2630.4 6.93702
2630.5 6.93702
2630.6 6.93702
2630.7 6.93701
2630.8 6.93701
2630.9 6.93701
2631 6.93701
2631.1 6.93701
2631.2 6.93701
2631.3 6.93701
2631.4 6.93701
2631.5 6.93701
2631.6 6.93701
2631.7 6.93701
2631.8 6.93701
2631.9 6.93701
2632 6.93701
2632.1 6.93701
2632.2 6.93701
2632.3 6.93701
2632.4 6.93701
2632.5 6.93701
2632.6 6.93701
2632.7 6.93701
2632.8 6.93701
2632.9 6.93701
2633 6.93701
2633.1 6.93701
2633.2 6.93701
2633.3 6.93701
2633.4 6.93701
2633.5 6.93701
2633.6 6.93702
2633.7 6.93702
2633.8 6.93702
2633.9 6.93702
2634 6.93702
2634.1 6.93702
2634.2 6.93702
2634.3 6.93702
2634.4 6.93702
2634.5 6.93702
2634.6 6.93701
2634.7 6.93701
2634.8 6.93701
2634.9 6.93701
2635 6.93701
2635.1 6.93701
2635.2 6.937
2635.3 6.937
2635.4 6.937
2635.5 6.93699
2635.6 6.93699
2635.7 6.93699
2635.8 6.93698
2635.9 6.93698
2636 6.93697
2636.1 6.93696
2636.2 6.93696
2636.3 6.93695
2636.4 6.93694
2636.5 6.93694
2636.6 6.93693
2636.7 6.93692
2636.8 6.93691
2636.9 6.9369
2637 6.93689
2637.1 6.93689
2637.2 6.93687
2637.3 6.93686
2637.4 6.93685
2637.5 6.93684
2637.6 6.93683
2637.7 6.93682
2637.8 6.93681
2637.9 6.9368
2638 6.93679
2638.1 6.93677
2638.2 6.93676
2638.3 6.93675
2638.4 6.93674
2638.5 6.93673
2638.6 6.93671
2638.7 6.9367
2638.8 6.93669
2638.9 6.93668
2639 6.93666
2639.1 6.93665
2639.2 6.93664
2639.3 6.93663
2639.4 6.93662
2639.5 6.93661
2639.6 6.9366
2639.7 6.93658
2639.8 6.93657
2639.9 6.93656
2640 6.93656
2640.1 6.93655
2640.2 6.93654
2640.3 6.93653
2640.4 6.93652
2640.5 6.93652
2640.6 6.93651
2640.7 6.9365
2640.8 6.9365
2640.9 6.93649
2641 6.93649
2641.1 6.93648
2641.2 6.93648
2641.3 6.93648
2641.4 6.93647
2641.5 6.93647
2641.6 6.93647
2641.7 6.93647
2641.8 6.93647
2641.9 6.93647
2642 6.93647
2642.1 6.93647
2642.2 6.93647
2642.3 6.93647
2642.4 6.93647
2642.5 6.93647
2642.6 6.93648
2642.7 6.93648
2642.8 6.93648
2642.9 6.93649
2643 6.93649
2643.1 6.93649
2643.2 6.9365
2643.3 6.9365
2643.4 6.9365
2643.5 6.93651
2643.6 6.93651
2643.7 6.93652
2643.8 6.93652
2643.9 6.93653
2644 6.93653
2644.1 6.93653
2644.2 6.93654
2644.3 6.93654
2644.4 6.93655
2644.5 6.93655
2644.6 6.93655
2644.7 6.93656
2644.8 6.93656
2644.9 6.93656
2645 6.93657
2645.1 6.93657
2645.2 6.93657
2645.3 6.93657
2645.4 6.93658
2645.5 6.93658
2645.6 6.93658
2645.7 6.93658
2645.8 6.93658
2645.9 6.93658
2646 6.93658
2646.1 6.93658
2646.2 6.93658
2646.3 6.93658
2646.4 6.93658
2646.5 6.93658
2646.6 6.93657
2646.7 6.93657
2646.8 6.93657
2646.9 6.93657
2647 6.93656
2647.1 6.93656
2647.2 6.93655
2647.3 6.93655
2647.4 6.93654
2647.5 6.93654
2647.6 6.93653
2647.7 6.93653
2647.8 6.93652
2647.9 6.93651
2648 6.93651
2648.1 6.9365
2648.2 6.93649
2648.3 6.93649
2648.4 6.93648
2648.5 6.93647
2648.6 6.93647
2648.7 6.93646
2648.8 6.93645
2648.9 6.93644
2649 6.93643
2649.1 6.93643
2649.2 6.93642
2649.3 6.93641
2649.4 6.9364
2649.5 6.9364
2649.6 6.93639
2649.7 6.93638
2649.8 6.93638
2649.9 6.93637
2650 6.93636
2650.1 6.93636
2650.2 6.93635
2650.3 6.93634
2650.4 6.93634
2650.5 6.93633
2650.6 6.93633
2650.7 6.93632
2650.8 6.93632
2650.9 6.93631
2651 6.93631
2651.1 6.9363
2651.2 6.9363
2651.3 6.9363
2651.4 6.93629
2651.5 6.93629
2651.6 6.93629
2651.7 6.93628
2651.8 6.93628
2651.9 6.93628
2652 6.93628
2652.1 6.93628
2652.2 6.93627
2652.3 6.93627
2652.4 6.93627
2652.5 6.93627
2652.6 6.93627
2652.7 6.93627
2652.8 6.93628
2652.9 6.93628
2653 6.93628
2653.1 6.93628
2653.2 6.93628
2653.3 6.93629
2653.4 6.93629
2653.5 6.9363
2653.6 6.9363
2653.7 6.93631
2653.8 6.93631
2653.9 6.93632
2654 6.93632
2654.1 6.93633
2654.2 6.93634
2654.3 6.93635
2654.4 6.93635
2654.5 6.93636
2654.6 6.93637
2654.7 6.93638
2654.8 6.93639
2654.9 6.9364
2655 6.93641
2655.1 6.93642
2655.2 6.93643
2655.3 6.93644
2655.4 6.93645
2655.5 6.93646
2655.6 6.93647
2655.7 6.93648
2655.8 6.93649
2655.9 6.9365
2656 6.93652
2656.1 6.93653
2656.2 6.93654
2656.3 6.93655
2656.4 6.93656
2656.5 6.93657
2656.6 6.93658
2656.7 6.93659
2656.8 6.9366
2656.9 6.93662
2657 6.93663
2657.1 6.93664
2657.2 6.93665
2657.3 6.93666
2657.4 6.93667
2657.5 6.93668
2657.6 6.93669
2657.7 6.9367
2657.8 6.93671
2657.9 6.93672
2658 6.93673
2658.1 6.93674
2658.2 6.93675
2658.3 6.93676
2658.4 6.93676
2658.5 6.93677
2658.6 6.93678
2658.7 6.93679
2658.8 6.93679
2658.9 6.9368
2659 6.93681
2659.1 6.93681
2659.2 6.93682
2659.3 6.93682
2659.4 6.93683
2659.5 6.93684
2659.6 6.93684
2659.7 6.93684
2659.8 6.93685
2659.9 6.93685
2660 6.93686
2660.1 6.93686
2660.2 6.93686
2660.3 6.93687
2660.4 6.93687
2660.5 6.93687
2660.6 6.93688
2660.7 6.93688
2660.8 6.93688
2660.9 6.93689
2661 6.93689
2661.1 6.93689
2661.2 6.9369
2661.3 6.9369
2661.4 6.9369
2661.5 6.93691
2661.6 6.93691
2661.7 6.93691
2661.8 6.93692
2661.9 6.93692
2662 6.93692
2662.1 6.93693
2662.2 6.93693
2662.3 6.93693
2662.4 6.93694
2662.5 6.93694
2662.6 6.93694
2662.7 6.93694
2662.8 6.93695
2662.9 6.93695
2663 6.93695
2663.1 6.93696
2663.2 6.93696
2663.3 6.93696
2663.4 6.93696
2663.5 6.93697
2663.6 6.93697
2663.7 6.93697
2663.8 6.93697
2663.9 6.93698
2664 6.93698
2664.1 6.93698
2664.2 6.93698
2664.3 6.93698
2664.4 6.93698
2664.5 6.93699
2664.6 6.93699
2664.7 6.93699
2664.8 6.93699
2664.9 6.93699
2665 6.93699
2665.1 6.93699
2665.2 6.93699
2665.3 6.93699
2665.4 6.93699
2665.5 6.93699
2665.6 6.93699
2665.7 6.93699
2665.8 6.93698
2665.9 6.93698
2666 6.93698
2666.1 6.93698
2666.2 6.93698
2666.3 6.93698
2666.4 6.93697
2666.5 6.93697
2666.6 6.93697
2666.7 6.93696
2666.8 6.93696
2666.9 6.93696
2667 6.93695
2667.1 6.93695
2667.2 6.93695
2667.3 6.93694
2667.4 6.93694
2667.5 6.93693
2667.6 6.93693
2667.7 6.93692
2667.8 6.93691
2667.9 6.93691
2668 6.9369
2668.1 6.93689
2668.2 6.93689
2668.3 6.93688
2668.4 6.93687
2668.5 6.93686
2668.6 6.93685
2668.7 6.93684
2668.8 6.93683
2668.9 6.93683
2669 6.93682
2669.1 6.93681
2669.2 6.9368
2669.3 6.93679
2669.4 6.93678
2669.5 6.93677
2669.6 6.93676
2669.7 6.93675
2669.8 6.93674
2669.9 6.93673
2670 6.93671
2670.1 6.9367
2670.2 6.93669
2670.3 6.93668
2670.4 6.93667
2670.5 6.93666
2670.6 6.93665
2670.7 6.93664
2670.8 6.93663
2670.9 6.93663
2671 6.93662
2671.1 6.93661
2671.2 6.9366
2671.3 6.93659
2671.4 6.93658
2671.5 6.93657
2671.6 6.93656
2671.7 6.93656
2671.8 6.93655
2671.9 6.93654
2672 6.93654
2672.1 6.93653
2672.2 6.93652
2672.3 6.93652
2672.4 6.93651
2672.5 6.93651
2672.6 6.9365
2672.7 6.9365
2672.8 6.93649
2672.9 6.93649
2673 6.93649
2673.1 6.93648
2673.2 6.93648
2673.3 6.93648
2673.4 6.93648
2673.5 6.93648
2673.6 6.93647
2673.7 6.93647
2673.8 6.93647
2673.9 6.93647
2674 6.93647
2674.1 6.93647
2674.2 6.93647
2674.3 6.93647
2674.4 6.93647
2674.5 6.93647
2674.6 6.93647
2674.7 6.93647
2674.8 6.93647
2674.9 6.93647
2675 6.93647
2675.1 6.93648
2675.2 6.93648
2675.3 6.93648
2675.4 6.93648
2675.5 6.93649
2675.6 6.93649
2675.7 6.93649
2675.8 6.9365
2675.9 6.9365
2676 6.9365
2676.1 6.93651
2676.2 6.93651
2676.3 6.93652
2676.4 6.93652
2676.5 6.93652
2676.6 6.93653
2676.7 6.93653
2676.8 6.93654
2676.9 6.93654
2677 6.93655
2677.1 6.93655
2677.2 6.93656
2677.3 6.93656
2677.4 6.93656
2677.5 6.93657
2677.6 6.93657
2677.7 6.93658
2677.8 6.93658
2677.9 6.93659
2678 6.93659
2678.1 6.93659
2678.2 6.9366
2678.3 6.9366
2678.4 6.93661
2678.5 6.93661
2678.6 6.93661
2678.7 6.93661
2678.8 6.93662
2678.9 6.93662
2679 6.93662
2679.1 6.93662
2679.2 6.93662
2679.3 6.93662
2679.4 6.93662
2679.5 6.93662
2679.6 6.93662
2679.7 6.93662
2679.8 6.93662
2679.9 6.93662
2680 6.93662
2680.1 6.93661
2680.2 6.93661
2680.3 6.93661
2680.4 6.9366
2680.5 6.9366
2680.6 6.93659
2680.7 6.93659
2680.8 6.93658
2680.9 6.93657
2681 6.93657
2681.1 6.93656
2681.2 6.93655
2681.3 6.93655
2681.4 6.93654
2681.5 6.93653
2681.6 6.93652
2681.7 6.93652
2681.8 6.93651
2681.9 6.9365
2682 6.93649
2682.1 6.93649
2682.2 6.93648
2682.3 6.93647
2682.4 6.93646
2682.5 6.93646
2682.6 6.93645
2682.7 6.93644
2682.8 6.93644
2682.9 6.93643
2683 6.93643
2683.1 6.93642
2683.2 6.93642
2683.3 6.93641
2683.4 6.93641
2683.5 6.9364
2683.6 6.9364
2683.7 6.9364
2683.8 6.93639
2683.9 6.93639
2684 6.93639
2684.1 6.93639
2684.2 6.93639
2684.3 6.93639
2684.4 6.93639
2684.5 6.93639
2684.6 6.93639
2684.7 6.93639
2684.8 6.93639
2684.9 6.93639
2685 6.9364
2685.1 6.9364
2685.2 6.9364
2685.3 6.93641
2685.4 6.93641
2685.5 6.93642
2685.6 6.93642
2685.7 6.93643
2685.8 6.93643
2685.9 6.93644
2686 6.93644
2686.1 6.93645
2686.2 6.93645
2686.3 6.93646
2686.4 6.93647
2686.5 6.93647
2686.6 6.93648
2686.7 6.93649
2686.8 6.93649
2686.9 6.9365
2687 6.93651
2687.1 6.93651
2687.2 6.93652
2687.3 6.93653
2687.4 6.93654
2687.5 6.93654
2687.6 6.93655
2687.7 6.93656
2687.8 6.93656
2687.9 6.93657
2688 6.93657
2688.1 6.93658
2688.2 6.93659
2688.3 6.93659
2688.4 6.9366
2688.5 6.9366
2688.6 6.93661
2688.7 6.93661
2688.8 6.93662
2688.9 6.93662
2689 6.93663
2689.1 6.93663
2689.2 6.93664
2689.3 6.93664
2689.4 6.93664
2689.5 6.93665
2689.6 6.93665
2689.7 6.93665
2689.8 6.93666
2689.9 6.93666
2690 6.93666
2690.1 6.93667
2690.2 6.93667
2690.3 6.93667
2690.4 6.93667
2690.5 6.93668
2690.6 6.93668
2690.7 6.93668
2690.8 6.93668
2690.9 6.93668
2691 6.93668
2691.1 6.93668
2691.2 6.93668
2691.3 6.93668
2691.4 6.93668
2691.5 6.93668
2691.6 6.93668
2691.7 6.93668
2691.8 6.93667
2691.9 6.93667
2692 6.93667
2692.1 6.93667
2692.2 6.93666
2692.3 6.93666
2692.4 6.93666
2692.5 6.93665
2692.6 6.93665
2692.7 6.93665
2692.8 6.93664
2692.9 6.93664
2693 6.93663
2693.1 6.93663
2693.2 6.93663
2693.3 6.93662
2693.4 6.93662
2693.5 6.93661
2693.6 6.93661
2693.7 6.9366
2693.8 6.9366
2693.9 6.93659
2694 6.93659
2694.1 6.93659
2694.2 6.93658
2694.3 6.93658
2694.4 6.93657
2694.5 6.93657
2694.6 6.93656
2694.7 6.93656
2694.8 6.93655
2694.9 6.93655
2695 6.93655
2695.1 6.93654
2695.2 6.93654
2695.3 6.93653
2695.4 6.93653
2695.5 6.93652
2695.6 6.93652
2695.7 6.93651
2695.8 6.93651
2695.9 6.9365
2696 6.9365
2696.1 6.93649
2696.2 6.93649
2696.3 6.93648
2696.4 6.93648
2696.5 6.93647
2696.6 6.93647
2696.7 6.93646
2696.8 6.93646
2696.9 6.93645
2697 6.93644
2697.1 6.93644
2697.2 6.93643
2697.3 6.93643
2697.4 6.93642
2697.5 6.93641
2697.6 6.93641
2697.7 6.9364
2697.8 6.93639
2697.9 6.93638
2698 6.93638
2698.1 6.93637
2698.2 6.93636
2698.3 6.93636
2698.4 6.93635
2698.5 6.93634
2698.6 6.93633
2698.7 6.93633
2698.8 6.93632
2698.9 6.93631
2699 6.9363
2699.1 6.9363
2699.2 6.93629
2699.3 6.93628
2699.4 6.93628
2699.5 6.93627
2699.6 6.93626
2699.7 6.93626
2699.8 6.93625
2699.9 6.93624
2700 6.93623
2700.1 6.93623
2700.2 6.93622
2700.3 6.93621
2700.4 6.93621
2700.5 6.9362
2700.6 6.93619
2700.7 6.93619
2700.8 6.93618
2700.9 6.93617
2701 6.93617
2701.1 6.93616
2701.2 6.93615
2701.3 6.93614
2701.4 6.93614
2701.5 6.93613
2701.6 6.93612
2701.7 6.93611
2701.8 6.9361
2701.9 6.9361
2702 6.93609
2702.1 6.93608
2702.2 6.93607
2702.3 6.93606
2702.4 6.93606
2702.5 6.93605
2702.6 6.93604
2702.7 6.93603
2702.8 6.93602
2702.9 6.93601
2703 6.936
2703.1 6.93599
2703.2 6.93598
2703.3 6.93597
2703.4 6.93596
2703.5 6.93595
2703.6 6.93594
2703.7 6.93593
2703.8 6.93592
2703.9 6.93591
2704 6.9359
2704.1 6.93589
2704.2 6.93588
2704.3 6.93588
2704.4 6.93587
2704.5 6.93586
2704.6 6.93585
2704.7 6.93584
2704.8 6.93583
2704.9 6.93582
2705 6.93581
2705.1 6.9358
2705.2 6.9358
2705.3 6.93579
2705.4 6.93578
2705.5 6.93578
2705.6 6.93577
2705.7 6.93577
2705.8 6.93576
2705.9 6.93576
2706 6.93575
2706.1 6.93575
2706.2 6.93574
2706.3 6.93574
2706.4 6.93574
2706.5 6.93573
2706.6 6.93573
2706.7 6.93573
2706.8 6.93573
2706.9 6.93573
2707 6.93572
2707.1 6.93572
2707.2 6.93572
2707.3 6.93572
2707.4 6.93572
2707.5 6.93572
2707.6 6.93572
2707.7 6.93572
2707.8 6.93572
2707.9 6.93572
2708 6.93572
2708.1 6.93572
2708.2 6.93572
2708.3 6.93572
2708.4 6.93572
2708.5 6.93572
2708.6 6.93572
2708.7 6.93572
2708.8 6.93572
2708.9 6.93572
2709 6.93572
2709.1 6.93572
2709.2 6.93572
2709.3 6.93572
2709.4 6.93572
2709.5 6.93572
2709.6 6.93572
2709.7 6.93572
2709.8 6.93572
2709.9 6.93572
2710 6.93572
2710.1 6.93572
2710.2 6.93572
2710.3 6.93572
2710.4 6.93572
2710.5 6.93573
2710.6 6.93573
2710.7 6.93573
2710.8 6.93573
2710.9 6.93573
2711 6.93574
2711.1 6.93574
2711.2 6.93574
2711.3 6.93575
2711.4 6.93575
2711.5 6.93576
2711.6 6.93576
2711.7 6.93577
2711.8 6.93577
2711.9 6.93578
2712 6.93579
2712.1 6.93579
2712.2 6.9358
2712.3 6.93581
2712.4 6.93582
2712.5 6.93583
2712.6 6.93584
2712.7 6.93585
2712.8 6.93586
2712.9 6.93587
2713 6.93588
2713.1 6.93588
2713.2 6.9359
2713.3 6.93591
2713.4 6.93592
2713.5 6.93593
2713.6 6.93594
2713.7 6.93595
2713.8 6.93596
2713.9 6.93597
2714 6.93598
2714.1 6.936
2714.2 6.93601
2714.3 6.93602
2714.4 6.93603
2714.5 6.93605
2714.6 6.93606
2714.7 6.93607
2714.8 6.93609
2714.9 6.9361
2715 6.93611
2715.1 6.93613
2715.2 6.93614
2715.3 6.93615
2715.4 6.93617
2715.5 6.93618
2715.6 6.9362
2715.7 6.93621
2715.8 6.93622
2715.9 6.93624
2716 6.93625
2716.1 6.93626
2716.2 6.93628
2716.3 6.93629
2716.4 6.9363
2716.5 6.93631
2716.6 6.93633
2716.7 6.93634
2716.8 6.93635
2716.9 6.93637
2717 6.93638
2717.1 6.93639
2717.2 6.93641
2717.3 6.93642
2717.4 6.93643
2717.5 6.93645
2717.6 6.93646
2717.7 6.93647
2717.8 6.93649
2717.9 6.9365
2718 6.93651
2718.1 6.93653
2718.2 6.93654
2718.3 6.93655
2718.4 6.93657
2718.5 6.93658
2718.6 6.93659
2718.7 6.93661
2718.8 6.93662
2718.9 6.93663
2719 6.93665
2719.1 6.93666
2719.2 6.93667
2719.3 6.93669
2719.4 6.9367
2719.5 6.93671
2719.6 6.93673
2719.7 6.93674
2719.8 6.93675
2719.9 6.93677
2720 6.93678
2720.1 6.93679
2720.2 6.9368
2720.3 6.93682
2720.4 6.93683
2720.5 6.93684
2720.6 6.93685
2720.7 6.93687
2720.8 6.93688
2720.9 6.93689
2721 6.9369
2721.1 6.93691
2721.2 6.93692
2721.3 6.93693
2721.4 6.93694
2721.5 6.93695
2721.6 6.93696
2721.7 6.93697
2721.8 6.93698
2721.9 6.93699
2722 6.937
2722.1 6.93701
2722.2 6.93702
2722.3 6.93703
2722.4 6.93704
2722.5 6.93705
2722.6 6.93706
2722.7 6.93707
2722.8 6.93707
2722.9 6.93708
2723 6.93709
2723.1 6.9371
2723.2 6.9371
2723.3 6.93711
2723.4 6.93712
2723.5 6.93712
2723.6 6.93713
2723.7 6.93714
2723.8 6.93714
2723.9 6.93715
2724 6.93715
2724.1 6.93716
2724.2 6.93716
2724.3 6.93716
2724.4 6.93717
2724.5 6.93717
2724.6 6.93717
2724.7 6.93718
2724.8 6.93718
2724.9 6.93718
2725 6.93718
2725.1 6.93719
2725.2 6.93719
2725.3 6.93719
2725.4 6.93719
2725.5 6.93719
2725.6 6.93719
2725.7 6.93719
2725.8 6.93719
2725.9 6.93719
2726 6.93718
2726.1 6.93718
2726.2 6.93718
2726.3 6.93718
2726.4 6.93718
2726.5 6.93717
2726.6 6.93717
2726.7 6.93717
2726.8 6.93716
2726.9 6.93716
2727 6.93716
2727.1 6.93715
2727.2 6.93715
2727.3 6.93714
2727.4 6.93714
2727.5 6.93713
2727.6 6.93713
2727.7 6.93713
2727.8 6.93712
2727.9 6.93712
2728 6.93711
2728.1 6.93711
2728.2 6.9371
2728.3 6.9371
2728.4 6.93709
2728.5 6.93709
2728.6 6.93708
2728.7 6.93708
2728.8 6.93707
2728.9 6.93707
2729 6.93706
2729.1 6.93706
2729.2 6.93705
2729.3 6.93704
2729.4 6.93704
2729.5 6.93703
2729.6 6.93703
2729.7 6.93702
2729.8 6.93701
2729.9 6.93701
2730 6.937
2730.1 6.93699
2730.2 6.93699
2730.3 6.93698
2730.4 6.93697
2730.5 6.93696
2730.6 6.93696
2730.7 6.93695
2730.8 6.93694
2730.9 6.93693
2731 6.93692
2731.1 6.93692
2731.2 6.93691
2731.3 6.9369
2731.4 6.93689
2731.5 6.93688
2731.6 6.93688
2731.7 6.93687
2731.8 6.93686
2731.9 6.93685
2732 6.93684
2732.1 6.93684
2732.2 6.93683
2732.3 6.93682
2732.4 6.93681
2732.5 6.9368
2732.6 6.9368
2732.7 6.93679
2732.8 6.93678
2732.9 6.93677
2733 6.93677
2733.1 6.93676
2733.2 6.93675
2733.3 6.93674
2733.4 6.93674
2733.5 6.93673
2733.6 6.93672
2733.7 6.93672
2733.8 6.93671
2733.9 6.93671
2734 6.9367
2734.1 6.9367
2734.2 6.93669
2734.3 6.93669
2734.4 6.93668
2734.5 6.93668
2734.6 6.93667
2734.7 6.93667
2734.8 6.93667
2734.9 6.93666
2735 6.93666
2735.1 6.93666
2735.2 6.93666
2735.3 6.93665
2735.4 6.93665
2735.5 6.93665
2735.6 6.93665
2735.7 6.93665
2735.8 6.93665
2735.9 6.93665
2736 6.93665
2736.1 6.93665
2736.2 6.93665
2736.3 6.93665
2736.4 6.93665
2736.5 6.93665
2736.6 6.93665
2736.7 6.93665
[truncated: 1,082,718 more chars]
