# Supplementary material for: A dynamic calcium-force relationship model for sag behavior in fast skeletal muscle
Source: PLoS Comput Biol. 2023 Jun 8;19(6):e1011178. doi: 10.1371/journal.pcbi.1011178 (PMC10284414; doi:10.1371/journal.pcbi.1011178)
Supplement: S1 Data — (ZIP) [file pcbi.1011178.s016.zip › Istim.hoc]

//------------------------------------------------------------//
// Current stimulation of muscle							  //					
//------------------------------------------------------------//

access fast_muscle
objref istim
istim = new Istim(0.5)
