# Supplementary material for: A dynamic calcium-force relationship model for sag behavior in fast skeletal muscle
Source: PLoS Comput Biol. 2023 Jun 8;19(6):e1011178. doi: 10.1371/journal.pcbi.1011178 (PMC10284414; doi:10.1371/journal.pcbi.1011178)
Supplement: S1 Data — (ZIP) [file pcbi.1011178.s016.zip › Istim.mod]

COMMENT
  Generates a train of current pulses
  User specifies duration of pulse, interpulse interval (ton and toff),
  and number of pulses.
ENDCOMMENT


NEURON {
	POINT_PROCESS Istim
	RANGE del, ton, toff, num, amp, i
	ELECTRODE_CURRENT i
}

UNITS {
	(nA) = (nanoamp)
}

PARAMETER {
	del=1010 (ms)
	ton=1 (ms) <0, 1e9>	: duration of ON phase
	toff (ms) <0, 1e9>	: duration of OFF phase
	num			: how many to deliver
	amp=1 (nA)		: how big
}

ASSIGNED {
	ival (nA)
	i (nA)
	on
	tally			: how many more to deliver
}

INITIAL {
	i = 0
	ival = 0
	tally = num
	if (tally > 0) {
		net_send(del, 1)
		on = 0
		tally = tally - 1
	}
}

BREAKPOINT {
: printf("%g\n", t)
	i = ival
}

NET_RECEIVE (w) {
	: ignore any but self-events with flag == 1
	if (flag == 1) {
		if (on == 0) {
			: turn it on
			ival = amp
			on = 1
			: prepare to turn it off
			net_send(ton, 1)
		} else {
			: turn it off
			ival = 0
			on = 0
			if (tally > 0) {
				: prepare to turn it on again
				net_send(toff, 1)
				tally = tally - 1
			}
		}
	}
}
