# Supplementary material for: A dynamic calcium-force relationship model for sag behavior in fast skeletal muscle
Source: PLoS Comput Biol. 2023 Jun 8;19(6):e1011178. doi: 10.1371/journal.pcbi.1011178 (PMC10284414; doi:10.1371/journal.pcbi.1011178)
Supplement: S1 Data — (ZIP) [file pcbi.1011178.s016.zip › mod_func.c]

#include <stdio.h>
#include "hocdec.h"
/* change name when structures in neuron.exe change*/
/* and also change the mos2nrn1.sh script */
int nocmodl5_5;
#define IMPORT extern __declspec(dllimport)
IMPORT int nrnmpi_myid, nrn_nobanner_;

modl_reg(){
	//nrn_mswindll_stdio(stdin, stdout, stderr);
    if (!nrn_nobanner_) if (nrnmpi_myid < 1) {
	fprintf(stderr, "Additional mechanisms from files\n");

fprintf(stderr," Istim.mod");
fprintf(stderr," Xm.mod");
fprintf(stderr," module1_2.mod");
fprintf(stderr," module3.mod");
fprintf(stderr, "\n");
    }
_Istim_reg();
_Xm_reg();
_module1_2_reg();
_module3_reg();
}
