# Supplementary material for: A dynamic calcium-force relationship model for sag behavior in fast skeletal muscle
Source: PLoS Comput Biol. 2023 Jun 8;19(6):e1011178. doi: 10.1371/journal.pcbi.1011178 (PMC10284414; doi:10.1371/journal.pcbi.1011178)
Supplement: S1 Data — (ZIP) [file pcbi.1011178.s016.zip › module1_2.mod]

TITLE calcium dynamics in sarcomere
 
COMMENT

ENDCOMMENT

UNITS { }

NEURON {
	SUFFIX CaSP
	
	::module 1::
	RANGE K1, K2, K3, K4, K5i, K6i, K  
	RANGE Rmax, Umax, t1, t2
	RANGE phi1, phi2, phi3, phi4

	::module 2::
	RANGE C1i, C1n1, C1n2, C1n3, C1n4 
	RANGE C2i, C2n1, C2n2, C2n3, C2n4
	RANGE C3, C4, C5, alpha

	USEION mg WRITE mgi VALENCE 2
	USEION cl READ cli
}

PARAMETER {
	::module 1::
	K1 = 3000		: M-1*S-1
	K2 = 3			: S-1
	K3 = 400		: M-1*S-1
	K4 = 1			: S-1
	K5i = 4e5		: M-1*S-1
	K6i = 150		: S-1
	K = 850			: M-1*S-1
	SF_AM = 5
	Rmax = 10		: S-1
	Umax = 2000		: M-1*S-1
	t1 = 1			: ms
	t2 = 13			: ms
	CS0 = 0.03     	: M
	B0 = 0.00043	: M
	T0 = 0.00007 	: M
	phi1 = 0.004
	phi2 = 0.98
	phi3 = 0.0002
	phi4 = 0.999

	::module 2::
	C1i = 0.154
	C1n1 = 0.01
	C1n2 = 0.15
	C1n3 = 0.01
	C1n4 = 85	: ms
	C2i = 0.11
	C2n1 = -0.0315
	C2n2 = 0.27
	C2n3 = 0.015
	C2n4 = 70	: ms
	C3 = 54.717
	C4 = -18.847
	C5 = 3.905
	alpha = 1.65

	::simulation::
	vth = -55	: mV
	spK_index=0
}

STATE {
	CaSR			
	CaSRCS			
	Ca				
	CaP				
	CaT				
	AM				
	C1
	C2
	mgi				
}

ASSIGNED {
	v 	(mV)
	R
	t_shift 		
	R_On 			
	SpiKe_On 		
	K5
	K6
	AMinf
	AMtau
	C1inf
	C1tau
	C2inf
	C2tau
	cli			
	spK[100] 	
	xm[2] 		
	vm
	phi0
}

BREAKPOINT { LOCAL i, temp_R
	
	SPK_DETECT (v, t) 
	CaR (CaSR, t)

	SOLVE state METHOD cnexp
	
	mgi = AM^alpha

	xm[0]=xm[1]
	xm[1]=cli
	vm = (xm[1]-xm[0])/(dt*10^-3)
}

DERIVATIVE state {
	rate (cli, CaT, AM, t)
	
	CaSR' = -K1*CS0*CaSR + (K1*CaSR+K2)*CaSRCS - R + U(Ca)
	CaSRCS' = K1*CS0*CaSR - (K1*CaSR+K2)*CaSRCS
	
	Ca' = - K5*T0*Ca + (K5*Ca+K6)*CaT - K3*B0*Ca + (K3*Ca+K4)*CaP + R - U(Ca)
	CaP' = K3*B0*Ca - (K3*Ca+K4)*CaP
	CaT' = K5*T0*Ca - (K5*Ca+K6)*CaT
	
	AM' = (AMinf - AM)/AMtau
	C1' = (C1inf - C1)/C1tau
	C2' = (C2inf - C2)/C2tau
	mgi' = 0
}

PROCEDURE SPK_DETECT (v (mv), t (ms)) {
	if (SpiKe_On == 0 && v > vth) {
	SpiKe_On = 1
	spK[spK_index] = t
	spK_index = spK_index + 1
	R_On = 1
	} else if (v < vth) {
	SpiKe_On = 0
	}
}

FUNCTION U (x) {
	if (x >= 0) {U = Umax*(x^2*K^2/(1+x*K+x^2*K^2))^2}
	else {U = 0}
}

FUNCTION phi (x) {
	if (x <= 5) {
	phi = phi1*x + phi2
	phi0 = phi}
	else {
	phi = phi3*x + phi4
	phi0 = phi}
}

PROCEDURE CaR (CaSR (M), t (ms)) { LOCAL i, temp_R  ::Ca_Release::
	if (R_On == 1) {
		FROM i=0 TO spK_index-1 {
			temp_R = temp_R + CaSR*Rmax*(1-exp(-(t-spK[i])/t1))*exp(-(t-spK[i])/t2)
		}
		R = temp_R
		temp_R = 0
	}
	else {R = 0}
}

PROCEDURE rate (cli (M), CaT (M), AM (M), t(ms)) {
	K5 = phi(cli)*K5i
	K6 = K6i/(1 + SF_AM*AM)
	AMinf = 0.5*(1+tanh(((CaT/T0)-C1)/C2))
	AMtau = C3/(cosh(((CaT/T0)-C4)/(2*C5)))
	C1inf = C1n1*(1+tanh(((CaT/T0)-C1n2)/C1n3)) + C1i
	C1tau = C1n4
	C2inf = C2n1*(1+tanh(((CaT/T0)-C2n2)/C2n3)) + C2i
	C2tau = C2n4
}

INITIAL {LOCAL i
	CaSR = 0.0025  	:[M]
	CaSRCS = 0		:[M]
	Ca = 1e-10		:[M]
	CaP = 0			:[M]
	CaT = 0			:[M]
	AM = 0			:[M]
	C1=C1i
	C2=C2i
	mgi = 0
		
	FROM i = 0 TO 99 {
	spK[i] = 0
	}
	spK_index = 0
	R_On = 0
	phi0 = 0
}
