# Supplementary material for: A dynamic calcium-force relationship model for sag behavior in fast skeletal muscle
Source: PLoS Comput Biol. 2023 Jun 8;19(6):e1011178. doi: 10.1371/journal.pcbi.1011178 (PMC10284414; doi:10.1371/journal.pcbi.1011178)
Supplement: S1 Data — (ZIP) [file pcbi.1011178.s016.zip › Xm.hoc]

//------------------------------------------------------------//
// Length variation of muscle-tendon unit					  //					
//------------------------------------------------------------//

access fast_muscle
objref xm
xm = new Xm(0.5)
