# Supplementary material for: A dynamic calcium-force relationship model for sag behavior in fast skeletal muscle
Source: PLoS Comput Biol. 2023 Jun 8;19(6):e1011178. doi: 10.1371/journal.pcbi.1011178 (PMC10284414; doi:10.1371/journal.pcbi.1011178)
Supplement: S1 Data — (ZIP) [file pcbi.1011178.s016.zip › Xm.mod]

TITLE Muscle length variation

NEURON {
	POINT_PROCESS Xm
	RANGE amp, cli
	USEION cl WRITE cli VALENCE 1
}

UNITS {
	(nA) = (nanoamp)
}

PARAMETER {
	amp = 5	::mm
}

ASSIGNED {
    cli (nA)
}

BREAKPOINT {
	cli = amp
}
